# Supplementary material for: A Systems Biology Approach to Investigating the Interaction between Serotonin Synthesis by Tryptophan Hydroxylase and the Metabolic Homeostasis
Source: Int J Mol Sci. 2021 Feb 28;22(5):2452. doi: 10.3390/ijms22052452 (PMC7957782; doi:10.3390/ijms22052452)
Supplement: Supplementary file 1 [file ijms-22-02452-s001.zip]

Archive with 4 entries (3 files):
- ijms-1098526 suppl/
- ijms-1098526 suppl/Supplement figure for IJMS.docx
- ijms-1098526 suppl/supple_data1_Metabolite prediction.xlsx
- ijms-1098526 suppl/supple_data2_DEG analysis.xlsx
