# Supplementary material for: A Systems Biology Approach to Investigating the Interaction between Serotonin Synthesis by Tryptophan Hydroxylase and the Metabolic Homeostasis
Source: Int J Mol Sci. 2021 Feb 28;22(5):2452. doi: 10.3390/ijms22052452 (PMC7957782; doi:10.3390/ijms22052452)
Supplement: Supplementary file 1 [file ijms-22-02452-s001.zip › ijms-1098526 suppl/supple_data1_Metabolite prediction.xlsx]

## Sheet: adipose tissue_TPH1
Name	Genes (tot)	Stat (dist.dir.up)	p (dist.dir.up)	p adj (dist.dir.up)	Stat (dist.dir.dn)	p (dist.dir.dn)	p adj (dist.dir.dn)	Stat (non-dir.)	p (non-dir.)	p adj (non-dir.)	Genes (up)	Stat (mix.dir.up)	p (mix.dir.up)	p adj (mix.dir.up)	Genes (down)
ethanol (C_c)	11	1.2442	0.58571	0.99999	-1.2442	0.41429	0.57894	-2.7963	0.059695	1	11	-2.7963	0.050977	1	0
acetaldehyde (C_c)	18	1.2186	0.79999	0.99999	-1.2186	0.20001	0.42007	-8.8725	0.29907	1	18	-8.8725	0.2641	1	0
acetate (C_c)	47	2.2111	0.84334	0.99999	-2.2111	0.15666	0.39095	-16.553	0.39607	1	47	-16.553	0.30835	1	0
acetate (C_m)	16	1.4958	0.59171	0.99999	-1.4958	0.40829	0.57223	-9.4796	0.4211	1	16	-9.4796	0.36499	1	0
CoA (C_m)	99	2.4612	0.99833	0.99999	-2.4612	0.001673	0.1818	-25.855	0.5719	1	97	-25.904	0.4476	1	0
acetyl-CoA (C_m)	55	1.4037	0.99855	0.99999	-1.4037	0.0014494	0.16538	-23.555	0.92221	1	53	-23.703	0.88644	1	0
AMP (C_m)	59	1.2318	0.99952	0.99999	-1.2318	0.00048024	0.091325	-25.946	0.97247	1	58	-26.139	0.94135	1	0
PPi (C_m)	53	1.0466	0.99976	0.99999	-1.0466	0.00023627	0.059909	-25.551	0.97727	1	52	-25.764	0.95691	1	0
pyruvate (C_m)	18	0.99076	0.8932	0.99999	-0.99076	0.1068	0.36021	-12.71	0.71291	1	17	-12.616	0.69518	1	0
CO2 (C_m)	37	1.8315	0.89105	0.99999	-1.8315	0.10895	0.36021	-19.292	0.87448	1	35	-19.191	0.81701	1	0
H+ (C_p)	79	3.5807	0.5482	0.99999	-3.5807	0.4518	0.6082	-17.078	0.060707	1	79	-17.078	0.037316	1	0
NADH (C_p)	32	1.9522	0.74613	0.99999	-1.9522	0.25387	0.44585	-13.212	0.38236	1	32	-13.212	0.31814	1	0
pyruvate (C_p)	14	1.319	0.63889	0.99999	-1.319	0.36111	0.53028	-6.6724	0.22865	1	14	-6.6724	0.17522	1	0
L-lactate (C_p)	6	0.66824	0.72944	0.99999	-0.66824	0.27056	0.45566	-5.0949	0.38244	1	6	-5.0949	0.32098	1	0
NAD+ (C_p)	32	1.9522	0.74613	0.99999	-1.9522	0.25387	0.44585	-13.212	0.38236	1	32	-13.212	0.31814	1	0
pyruvate (C_c)	36	2.1057	0.73667	0.99999	-2.1057	0.26333	0.44679	-10.646	0.10558	1	35	-10.475	0.069322	1	0
L-lactate (C_c)	22	1.2274	0.88642	0.99999	-1.2274	0.11358	0.36021	-11.688	0.46118	1	22	-11.688	0.40837	1	0
acetaldehyde (C_m)	5	0.32898	0.85215	0.99999	-0.32898	0.14785	0.37781	-8.7537	0.81727	1	5	-8.7537	0.77861	1	0
fructose-6-phosphate (C_c)	26	1.614	0.79079	0.99999	-1.614	0.20921	0.42007	-8.3762	0.10219	1	26	-8.3762	0.073271	1	0
fructose-1,6-bisphosphate (C_c)	9	0.75694	0.80182	0.99999	-0.75694	0.19818	0.42007	-5.4171	0.26845	1	9	-5.4171	0.23186	1	0
UTP (C_c)	89	1.5815	0.99998	0.99999	-1.5815	2.2055e-05	0.0076421	-28.555	0.90388	1	89	-28.555	0.81248	1	0
DHAP (C_c)	10	0.97707	0.71006	0.99999	-0.97707	0.28994	0.47464	-7.0668	0.39893	1	10	-7.0668	0.34308	1	0
erythrose-4-phosphate (C_c)	7	0.95939	0.57694	0.99999	-0.95939	0.42306	0.58904	-7.1515	0.57305	1	7	-7.1515	0.51199	1	0
sedoheptulose-1,7-bisphosphate (C_c)	6	0.44807	0.83996	0.99999	-0.44807	0.16004	0.39095	-5.6237	0.4407	1	6	-5.6237	0.37611	1	0
PEP (C_c)	10	0.9352	0.73601	0.99999	-0.9352	0.26399	0.4469	-7.2308	0.41684	1	10	-7.2308	0.35941	1	0
methylglyoxal (C_c)	11	0.66176	0.89881	0.99999	-0.66176	0.10119	0.36021	-8.1036	0.48253	1	11	-8.1036	0.42909	1	0
2-phospho-D-glycerate (C_c)	7	0.48752	0.84381	0.99999	-0.48752	0.15619	0.39095	-10.593	0.8828	1	7	-10.593	0.84062	1	0
3-phospho-D-glycerate (C_c)	13	0.83024	0.86853	0.99999	-0.83024	0.13147	0.36676	-14.704	0.9398	1	13	-14.704	0.91781	1	0
1,3-bisphospho-D-glycerate (C_c)	12	0.80639	0.85995	0.99999	-0.80639	0.14005	0.37744	-11.156	0.75608	1	12	-11.156	0.70055	1	0
GAP (C_c)	12	1.3268	0.55323	0.99999	-1.3268	0.44677	0.6022	-6.5684	0.26209	1	12	-6.5684	0.22056	1	0
glucose-6-phosphate (C_c)	13	0.90798	0.83817	0.99999	-0.90798	0.16183	0.39095	-12.659	0.83717	1	13	-12.659	0.79514	1	0
glucose (C_c)	40	1.9019	0.8898	0.99999	-1.9019	0.1102	0.36021	-19.642	0.8468	1	39	-19.856	0.8013	1	0
glucose-1-phosphate (C_c)	15	0.74265	0.93311	0.99999	-0.74265	0.066895	0.36021	-12.863	0.77725	1	15	-12.863	0.74499	1	0
glucose-6-phosphate (C_r)	8	1.1466	0.46735	0.99999	-1.1466	0.53265	0.67416	-5.1157	0.28753	1	8	-5.1157	0.25122	1	0
glucose (C_r)	6	1.299	0.31323	0.99999	-1.299	0.68677	0.83009	-4.5166	0.32169	1	6	-4.5166	0.26496	1	0
Pi (C_r)	25	1.5464	0.81883	0.99999	-1.5464	0.18117	0.41748	-9.8512	0.20431	1	24	-10.122	0.21223	1	0
lipoamide (C_m)	12	0.85212	0.8406	0.99999	-0.85212	0.1594	0.39095	-9.3323	0.56542	1	11	-9.1727	0.54569	1	0
dihydrolipoamide (C_m)	7	0.58077	0.80204	0.99999	-0.58077	0.19796	0.42007	-7.9538	0.66218	1	7	-7.9538	0.60082	1	0
beta-D-glucose (C_c)	7	0.87538	0.63284	0.99999	-0.87538	0.36716	0.5365	-7.0159	0.55747	1	7	-7.0159	0.4968	1	0
beta-D-glucose-6-phosphate (C_c)	7	0.90088	0.61611	0.99999	-0.90088	0.38389	0.5547	-6.9397	0.54867	1	7	-6.9397	0.48826	1	0
H2O2 (C_p)	21	1.8049	0.559	0.99999	-1.8049	0.441	0.59697	-11.107	0.42271	1	21	-11.107	0.38093	1	0
H2O (C_p)	45	2.0847	0.88337	0.99999	-2.0847	0.11663	0.36021	-17.096	0.51398	1	44	-17.255	0.44044	1	0
CO2 (C_r)	5	1.2958	0.23278	0.99999	-1.2958	0.76722	0.87018	-4.4462	0.36642	1	5	-4.4462	0.34398	1	0
maltose (C_s)	10	0.53403	0.91529	0.99999	-0.53403	0.084708	0.36021	-11.559	0.84317	1	9	-12.108	0.87045	1	0
glucose (C_s)	33	2.0026	0.73216	0.99999	-2.0026	0.26784	0.45142	-13.862	0.42286	1	31	-14.221	0.4286	1	0
UDP-glucose (C_c)	18	0.91327	0.91629	0.99999	-0.91327	0.083715	0.36021	-12.915	0.73243	1	18	-12.915	0.69409	1	0
UDP-glucuronate (C_c)	16	1.9578	0.27005	0.99999	-1.9578	0.72995	0.86219	-9.4854	0.42175	1	14	-9.1218	0.39727	1	0
glycogenin (C_c)	7	0.62248	0.78136	0.99999	-0.62248	0.21864	0.429	-5.018	0.33041	1	7	-5.018	0.28457	1	0
glycogenin G11 (C_c)	5	0.83429	0.54688	0.99999	-0.83429	0.45312	0.60896	-5.0495	0.43377	1	5	-5.0495	0.40599	1	0
fructose (C_c)	22	0.88059	0.96492	0.99999	-0.88059	0.035085	0.31637	-18.982	0.97705	1	20	-19.807	0.98425	1	0
maltotriose (C_c)	6	0.43829	0.84407	0.99999	-0.43829	0.15593	0.39095	-7.6455	0.66415	1	5	-8.2742	0.73805	1	0
maltose (C_c)	7	0.5525	0.81537	0.99999	-0.5525	0.18463	0.42007	-7.2863	0.58844	1	6	-7.7779	0.61492	1	0
H2O (C_l)	97	3.0131	0.96981	0.99999	-3.0131	0.030189	0.3061	-24.297	0.42494	1	95	-24.563	0.30764	1	0
glucose (C_l)	5	0.97083	0.44711	0.99999	-0.97083	0.55289	0.69457	-1.7694	0.13223	1	5	-1.7694	0.12962	1	0
UDP-galactose (C_c)	63	2.9559	0.70705	0.99999	-2.9559	0.29295	0.4775	-19.844	0.48276	1	63	-19.844	0.35018	1	0
galactose (C_c)	16	0.87276	0.9148	0.99999	-0.87276	0.085197	0.36021	-10.961	0.58871	1	16	-10.961	0.52244	1	0
fructose (C_s)	11	0.62961	0.90877	0.99999	-0.62961	0.091233	0.36021	-11.569	0.82752	1	10	-12.062	0.8255	1	0
galactose (C_s)	12	0.78816	0.8672	0.99999	-0.78816	0.1328	0.36824	-7.7438	0.38362	1	12	-7.7438	0.33062	1	0
glycerol (C_s)	5	0.17586	0.90773	0.99999	-0.17586	0.092275	0.36021	-3.6432	0.28308	1	5	-3.6432	0.26776	1	0
CDP (C_c)	21	1.0878	0.92406	0.99999	-1.0878	0.075945	0.36021	-10.51	0.35684	1	21	-10.51	0.32103	1	0
CTP (C_c)	68	1.3798	0.99963	0.99999	-1.3798	0.0003683	0.084047	-23.978	0.81432	1	68	-23.978	0.70354	1	0
D-tagatose-6-phosphate (C_c)	7	0.54523	0.8187	0.99999	-0.54523	0.1813	0.41748	-5.4383	0.37598	1	7	-5.4383	0.32591	1	0
ITP (C_c)	19	1.0797	0.89541	0.99999	-1.0797	0.10459	0.36021	-8.8878	0.28553	1	19	-8.8878	0.21078	1	0
IDP (C_c)	18	1.1093	0.84956	0.99999	-1.1093	0.15044	0.38272	-7.1964	0.15799	1	18	-7.1964	0.13509	1	0
UDP-galactose (C_g)	60	2.8011	0.74388	0.99999	-2.8011	0.25612	0.44585	-20.958	0.65647	1	60	-20.958	0.53203	1	0
glyceraldehyde (C_c)	18	0.89675	0.92068	0.99999	-0.89675	0.079319	0.36021	-11.063	0.5377	1	18	-11.063	0.49445	1	0
galactose (C_l)	10	0.44571	0.93793	0.99999	-0.44571	0.062066	0.36021	-8.3989	0.54722	1	10	-8.3989	0.48143	1	0
fructose-2,6-bisphosphate (C_c)	6	0.72156	0.69788	0.99999	-0.72156	0.30212	0.48897	-2.2979	0.13746	1	6	-2.2979	0.10487	1	0
D-glucitol (C_c)	15	0.41994	0.98153	0.99999	-0.41994	0.01847	0.2921	-20.555	0.99822	1	15	-20.555	0.99729	1	0
sorbitol-3-phosphate (C_c)	5	0.28728	0.86913	0.99999	-0.28728	0.13087	0.36639	-11.639	0.95906	1	5	-11.639	0.93951	1	0
fructose-3-phosphate (C_c)	5	0.28728	0.86913	0.99999	-0.28728	0.13087	0.36639	-11.639	0.95906	1	5	-11.639	0.93951	1	0
mannose-1-phosphate (C_c)	15	0.73838	0.93411	0.99999	-0.73838	0.065893	0.36021	-16.344	0.95882	1	15	-16.344	0.94731	1	0
D-mannose-1,6-bisphosphate (C_c)	5	0.28728	0.86913	0.99999	-0.28728	0.13087	0.36639	-11.639	0.95906	1	5	-11.639	0.93951	1	0
mannose-6-phosphate (C_c)	9	0.62149	0.86037	0.99999	-0.62149	0.13963	0.37744	-7.6225	0.4988	1	9	-7.6225	0.45253	1	0
GDP (C_c)	55	2.1143	0.95506	0.99999	-2.1143	0.044937	0.35361	-21.585	0.80085	1	55	-21.585	0.67493	1	0
GDP-mannose (C_c)	11	0.76016	0.86346	0.99999	-0.76016	0.13654	0.37678	-7.4285	0.40659	1	11	-7.4285	0.35794	1	0
GTP (C_c)	99	1.8514	0.99997	0.99999	-1.8514	2.909e-05	0.0082978	-30.443	0.93249	1	99	-30.443	0.84921	1	0
GDP-L-fucose (C_c)	12	2.4684	0.026063	0.90115	-2.4684	0.97394	0.99941	-2.6776	0.038748	1	12	-2.6776	0.030765	1	0
mannose (C_c)	8	1.0552	0.53528	0.99999	-1.0552	0.46472	0.62053	-6.5398	0.43524	1	8	-6.5398	0.39215	1	0
xylitol (C_c)	5	0.52929	0.75107	0.99999	-0.52929	0.24893	0.44585	-8.0833	0.76148	1	5	-8.0833	0.72091	1	0
D-xylulose-5-phosphate (C_c)	5	0.97213	0.44617	0.99999	-0.97213	0.55383	0.69518	-7.4661	0.70279	1	5	-7.4661	0.66203	1	0
UMP (C_c)	22	0.52877	0.9923	0.99999	-0.52877	0.007703	0.27446	-18.834	0.97464	1	22	-18.834	0.96337	1	0
glucuronate (C_c)	6	0.77473	0.66486	0.99999	-0.77473	0.33514	0.51432	-11.099	0.91963	1	6	-11.099	0.89052	1	0
GSH (C_c)	79	2.6326	0.96219	0.99999	-2.6326	0.037814	0.31842	-23.539	0.60838	1	76	-23.535	0.52119	1	0
(R)-S-lactoylglutathione (C_c)	12	1.2088	0.63624	0.99999	-1.2088	0.36376	0.53314	-4.9072	0.13163	1	12	-4.9072	0.10754	1	0
lactaldehyde (C_c)	18	1.1497	0.83228	0.99999	-1.1497	0.16772	0.39786	-10.301	0.45159	1	18	-10.301	0.40963	1	0
propane-1,2-diol (C_c)	13	1.0156	0.78916	0.99999	-1.0156	0.21084	0.42007	-5.5041	0.15585	1	13	-5.5041	0.12391	1	0
D-lactate (C_c)	16	1.3184	0.71099	0.99999	-1.3184	0.28901	0.4738	-6.6915	0.15968	1	16	-6.6915	0.13551	1	0
ferricytochrome C (C_m)	34	1.2019	0.9844	0.99999	-1.2019	0.015602	0.27446	-15.528	0.57837	1	33	-16.026	0.56536	1	0
ferrocytochrome C (C_m)	34	1.2019	0.9844	0.99999	-1.2019	0.015602	0.27446	-15.528	0.57837	1	33	-16.026	0.56536	1	0
malate (C_m)	7	0.48499	0.84485	0.99999	-0.48499	0.15515	0.39095	-8.1259	0.68035	1	7	-8.1259	0.61937	1	0
malate (C_c)	8	0.71027	0.76811	0.99999	-0.71027	0.23189	0.43743	-7.2223	0.51096	1	8	-7.2223	0.46672	1	0
CO2 (C_c)	79	3.6351	0.51048	0.99999	-3.6351	0.48952	0.63077	-21.618	0.39465	1	76	-21.692	0.32608	1	0
OAA (C_c)	5	0.28416	0.87034	0.99999	-0.28416	0.12966	0.36639	-5.8575	0.52671	1	5	-5.8575	0.49258	1	0
GTP (C_m)	18	0.93571	0.91002	0.99999	-0.93571	0.089976	0.36021	-9.2815	0.34053	1	18	-9.2815	0.30307	1	0
OAA (C_m)	6	0.32186	0.88762	0.99999	-0.32186	0.11238	0.36021	-8.4233	0.7403	1	6	-8.4233	0.68236	1	0
GDP (C_m)	23	0.99914	0.95624	0.99999	-0.99914	0.043762	0.34675	-10.853	0.36103	1	23	-10.853	0.28894	1	0
HCO3- (C_m)	9	0.83214	0.76372	0.99999	-0.83214	0.23628	0.44016	-5.2213	0.25077	1	8	-4.8643	0.22943	1	0
D-lactaldehyde (C_c)	18	0.99797	0.89084	0.99999	-0.99797	0.10916	0.36021	-9.3845	0.35131	1	18	-9.3845	0.31327	1	0
lactaldehyde (C_m)	5	0.32898	0.85215	0.99999	-0.32898	0.14785	0.37781	-8.7537	0.81727	1	5	-8.7537	0.77861	1	0
L-lactate (C_m)	7	0.50996	0.83433	0.99999	-0.50996	0.16567	0.39489	-10.539	0.87963	1	7	-10.539	0.83686	1	0
GSH (C_m)	37	1.8129	0.8973	0.99999	-1.8129	0.1027	0.36021	-15.554	0.52142	1	36	-15.449	0.43088	1	0
propanoyl-CoA (C_c)	26	2.268	0.37147	0.99999	-2.268	0.62853	0.76989	-6.9418	0.047673	1	25	-7.0341	0.043254	1	0
propanoate (C_c)	18	1.4914	0.64063	0.99999	-1.4914	0.35937	0.52904	-4.6915	0.043303	1	17	-4.7727	0.047334	1	0
FAD (C_m)	33	0.85727	0.99613	0.99999	-0.85727	0.0038681	0.25962	-25.304	0.99885	1	32	-25.755	0.99809	1	0
propanoyl-CoA (C_m)	44	1.2714	0.99572	0.99999	-1.2714	0.0042764	0.27446	-20.32	0.83387	1	43	-20.52	0.791	1	0
acrylyl-CoA (C_m)	9	0.33261	0.94302	0.99999	-0.33261	0.056977	0.36021	-17.194	0.99614	1	9	-17.194	0.99451	1	0
FADH2 (C_m)	33	0.85727	0.99613	0.99999	-0.85727	0.0038681	0.25962	-25.304	0.99885	1	32	-25.755	0.99809	1	0
propanoate (C_m)	10	1.0626	0.65366	0.99999	-1.0626	0.34634	0.52277	-4.3368	0.15288	1	9	-4.4961	0.16134	1	0
malonyl-CoA (C_c)	14	1.088	0.77937	0.99999	-1.088	0.22063	0.43058	-7.1085	0.26741	1	14	-7.1085	0.20787	1	0
acetyl-CoA (C_p)	10	0.89926	0.75731	0.99999	-0.89926	0.24269	0.44585	-7.1901	0.41238	1	10	-7.1901	0.35533	1	0
3-hydroxypropionyl-CoA (C_m)	28	1.9192	0.64844	0.99999	-1.9192	0.35156	0.52435	-10.313	0.20274	1	28	-10.313	0.15668	1	0
3-oxopropionyl-CoA (C_m)	25	1.9084	0.60586	0.99999	-1.9084	0.39414	0.5583	-7.6103	0.071437	1	25	-7.6103	0.059727	1	0
AKG (C_c)	42	2.7134	0.49519	0.99999	-2.7134	0.50481	0.64284	-11.498	0.067318	1	41	-11.34	0.048238	1	0
FADH2 (C_c)	33	2.8245	0.1984	0.99999	-2.8245	0.8016	0.90238	-13.439	0.37664	1	32	-13.706	0.36684	1	0
FAD (C_c)	48	2.6773	0.62211	0.99999	-2.6773	0.37789	0.54926	-17.557	0.53292	1	47	-17.791	0.43879	1	0
acetoacetate (C_c)	9	1.0387	0.64123	0.99999	-1.0387	0.35877	0.52904	-2.569	0.079111	1	9	-2.569	0.06363	1	0
butyryl-CoA (C_m)	30	1.3784	0.93424	0.99999	-1.3784	0.065759	0.36021	-16.862	0.80828	1	30	-16.862	0.74092	1	0
crotonyl-CoA (C_m)	11	0.30086	0.97323	0.99999	-0.30086	0.026768	0.29869	-20.503	0.99976	1	11	-20.503	0.99937	1	0
acetoacetate (C_m)	8	0.8286	0.69557	0.99999	-0.8286	0.30443	0.492	-7.2952	0.51907	1	8	-7.2952	0.47481	1	0
acetoacetyl-CoA (C_p)	5	0.94827	0.46353	0.99999	-0.94827	0.53647	0.67824	-4.6834	0.39254	1	5	-4.6834	0.36797	1	0
CoA (C_p)	36	1.6461	0.92443	0.99999	-1.6461	0.075566	0.36021	-12.312	0.21697	1	35	-12.448	0.17336	1	0
2-hydroxybutyrate (C_c)	12	1.1098	0.70139	0.99999	-1.1098	0.29861	0.485	-5.0095	0.13806	1	12	-5.0095	0.11299	1	0
2-oxobutyrate (C_c)	16	1.6034	0.51406	0.99999	-1.6034	0.48594	0.62757	-6.4376	0.14269	1	16	-6.4376	0.12109	1	0
ribose-5-phosphate (C_c)	16	1.0589	0.84864	0.99999	-1.0589	0.15136	0.38421	-15.725	0.94358	1	16	-15.725	0.91106	1	0
PRPP (C_c)	10	0.37729	0.95198	0.99999	-0.37729	0.048018	0.36021	-12.577	0.90219	1	10	-12.577	0.85877	1	0
NADP+ (C_r)	93	5.3404	0.0076288	0.60031	-5.3404	0.99237	1	-19.04	0.073357	1	92	-19.301	0.037941	1	0
NADPH (C_r)	93	5.3404	0.0076288	0.60031	-5.3404	0.99237	1	-19.04	0.073357	1	92	-19.301	0.037941	1	0
ribose (C_c)	6	0.53231	0.80169	0.99999	-0.53231	0.19831	0.42007	-10.606	0.89669	1	6	-10.606	0.86221	1	0
ribose-1-phosphate (C_c)	5	0.3583	0.83937	0.99999	-0.3583	0.16063	0.39095	-7.5182	0.70799	1	4	-8.7928	0.83141	1	0
2-deoxy-D-ribose-5-phosphate (C_c)	5	0.55274	0.73722	0.99999	-0.55274	0.26278	0.44679	-5.2278	0.45414	1	5	-5.2278	0.42485	1	0
6-phospho-D-gluconate (C_c)	5	0.23128	0.88973	0.99999	-0.23128	0.11027	0.36021	-3.2241	0.24354	1	5	-3.2241	0.23168	1	0
sedoheptulose-7-phosphate (C_c)	8	0.96726	0.59979	0.99999	-0.96726	0.40021	0.5641	-5.0872	0.28482	1	8	-5.0872	0.2487	1	0
2-deoxy-D-ribose-1-phosphate (C_c)	6	0.4107	0.85528	0.99999	-0.4107	0.14472	0.37781	-4.9227	0.36397	1	5	-5.7389	0.47975	1	0
NADH (C_r)	38	2.5049	0.50279	0.99999	-2.5049	0.49721	0.63493	-12.964	0.22337	1	37	-13.388	0.20942	1	0
NAD+ (C_r)	38	2.5049	0.50279	0.99999	-2.5049	0.49721	0.63493	-12.964	0.22337	1	37	-13.388	0.20942	1	0
cAMP (C_c)	46	2.1822	0.85442	0.99999	-2.1822	0.14558	0.37781	-14.653	0.2511	1	46	-14.653	0.1479	1	0
adenosine (C_c)	25	0.86565	0.98296	0.99999	-0.86565	0.017038	0.27576	-12.789	0.5045	1	25	-12.789	0.4421	1	0
AMP (C_s)	18	0.70093	0.96039	0.99999	-0.70093	0.039608	0.32818	-12.917	0.73263	1	18	-12.917	0.69431	1	0
adenosine (C_s)	18	0.7512	0.9522	0.99999	-0.7512	0.047803	0.36021	-12.888	0.72986	1	18	-12.888	0.69138	1	0
Pi (C_s)	48	1.1577	0.99877	0.99999	-1.1577	0.00123	0.15961	-19.124	0.69866	1	45	-19.23	0.62546	1	0
adenosine (C_m)	10	0.28027	0.96741	0.99999	-0.28027	0.032587	0.31637	-13.003	0.92132	1	10	-13.003	0.88281	1	0
GMP (C_c)	46	1.7085	0.96942	0.99999	-1.7085	0.030583	0.3061	-19.796	0.78206	1	46	-19.796	0.66797	1	0
cGMP (C_c)	46	2.1822	0.85442	0.99999	-2.1822	0.14558	0.37781	-14.653	0.2511	1	46	-14.653	0.1479	1	0
IMP (C_c)	21	0.44921	0.99501	0.99999	-0.44921	0.004989	0.27446	-17.904	0.96115	1	21	-17.904	0.93827	1	0
xanthosine-5-phosphate (C_c)	13	0.28451	0.9798	0.99999	-0.28451	0.020197	0.29869	-14.643	0.93773	1	13	-14.643	0.9152	1	0
aspartate (C_c)	28	1.0079	0.97469	0.99999	-1.0079	0.025311	0.29869	-13.855	0.58243	1	28	-13.855	0.4893	1	0
glutamine (C_c)	41	2.3831	0.65159	0.99999	-2.3831	0.34841	0.52347	-8.6973	0.019259	1	40	-9.0466	0.016835	1	0
glutamate (C_c)	71	2.2504	0.98144	0.99999	-2.2504	0.01856	0.2921	-19.095	0.25357	1	69	-19.526	0.23336	1	0
NH3 (C_c)	65	3.0072	0.71396	0.99999	-3.0072	0.28604	0.47237	-17.75	0.21578	1	65	-17.75	0.14174	1	0
adenine (C_c)	6	0.35766	0.87527	0.99999	-0.35766	0.12473	0.36021	-6.0382	0.48735	1	6	-6.0382	0.42122	1	0
GDP (C_s)	19	0.76114	0.9663	0.99999	-0.76114	0.033701	0.31637	-11.297	0.5483	1	19	-11.297	0.44375	1	0
GMP (C_s)	17	0.66402	0.97018	0.99999	-0.66402	0.029817	0.30513	-13.076	0.7741	1	17	-13.076	0.73842	1	0
IDP (C_s)	8	0.65461	0.79858	0.99999	-0.65461	0.20142	0.42007	-7.4256	0.53357	1	8	-7.4256	0.4893	1	0
fumarate (C_c)	8	0.49841	0.87038	0.99999	-0.49841	0.12962	0.36639	-10.39	0.81908	1	8	-10.39	0.78799	1	0
inosine (C_c)	17	0.73437	0.96016	0.99999	-0.73437	0.039836	0.32818	-13	0.76771	1	17	-13	0.73154	1	0
hypoxanthine (C_c)	5	1.1359	0.3314	0.99999	-1.1359	0.6686	0.80985	-4.9777	0.42561	1	5	-4.9777	0.39845	1	0
dADP (C_c)	35	1.4214	0.95766	0.99999	-1.4214	0.042339	0.34141	-16.086	0.6212	1	35	-16.086	0.52167	1	0
dATP (C_c)	46	1.5205	0.98597	0.99999	-1.5205	0.01403	0.27446	-17.08	0.5053	1	46	-17.08	0.36422	1	0
guanosine (C_c)	15	0.53656	0.96955	0.99999	-0.53656	0.030447	0.3061	-11.87	0.6862	1	15	-11.87	0.64984	1	0
guanosine (C_s)	13	0.41577	0.96607	0.99999	-0.41577	0.033928	0.31637	-12.328	0.81342	1	13	-12.328	0.76815	1	0
guanine (C_c)	7	0.668	0.75743	0.99999	-0.668	0.24257	0.44585	-5.6788	0.40291	1	7	-5.6788	0.35061	1	0
dAMP (C_c)	28	0.77588	0.99075	0.99999	-0.77588	0.009252	0.27446	-20.583	0.98549	1	28	-20.583	0.96689	1	0
inosine (C_s)	7	0.67245	0.75502	0.99999	-0.67245	0.24498	0.44585	-7.6036	0.62406	1	7	-7.6036	0.56241	1	0
NH3 (C_s)	11	1.5003	0.40174	0.99999	-1.5003	0.59826	0.74277	-8.4088	0.51724	1	11	-8.4088	0.46219	1	0
glucosamine (C_c)	8	1.0403	0.54635	0.99999	-1.0403	0.45365	0.60931	-6.5385	0.43509	1	8	-6.5385	0.39201	1	0
glucosamine-6-phosphate (C_c)	11	0.94422	0.77683	0.99999	-0.94422	0.22317	0.43306	-8.9015	0.57289	1	11	-8.9015	0.51608	1	0
H2O2 (C_c)	76	2.2272	0.98825	0.99999	-2.2272	0.011751	0.27446	-22.468	0.53851	1	75	-22.591	0.45281	1	0
dGDP (C_c)	19	1.1018	0.88803	0.99999	-1.1018	0.11197	0.36021	-8.7531	0.2726	1	19	-8.7531	0.20025	1	0
dGTP (C_c)	42	1.4465	0.98415	0.99999	-1.4465	0.015852	0.27446	-16.224	0.44593	1	42	-16.224	0.37565	1	0
deoxyguanosine (C_c)	16	0.46774	0.98263	0.99999	-0.46774	0.017371	0.27916	-13.916	0.85736	1	16	-13.916	0.80428	1	0
dGMP (C_c)	15	0.35586	0.9862	0.99999	-0.35586	0.013797	0.27446	-15.733	0.94134	1	15	-15.733	0.92656	1	0
thioredoxin (C_c)	8	0.56103	0.84405	0.99999	-0.56103	0.15595	0.39095	-7.8886	0.58453	1	8	-7.8886	0.5407	1	0
oxidized thioredoxin (C_c)	8	0.56103	0.84405	0.99999	-0.56103	0.15595	0.39095	-7.8886	0.58453	1	8	-7.8886	0.5407	1	0
dCTP (C_c)	39	1.3444	0.98662	0.99999	-1.3444	0.013385	0.27446	-15.41	0.47159	1	39	-15.41	0.35168	1	0
dUTP (C_c)	17	0.97142	0.90516	0.99999	-0.97142	0.094835	0.36021	-7.3759	0.20124	1	17	-7.3759	0.17179	1	0
dCDP (C_c)	17	0.90773	0.92365	0.99999	-0.90773	0.07635	0.36021	-9.1959	0.37083	1	17	-9.1959	0.32966	1	0
dUDP (C_c)	19	1.0255	0.91204	0.99999	-1.0255	0.087956	0.36021	-7.4207	0.16222	1	19	-7.4207	0.11372	1	0
deoxyadenosine (C_c)	17	0.61119	0.97625	0.99999	-0.61119	0.023752	0.29869	-13.544	0.81139	1	17	-13.544	0.77899	1	0
urate (C_c)	9	1.1923	0.53843	0.99999	-1.1923	0.46157	0.61719	-11.791	0.87665	1	9	-11.791	0.85087	1	0
O2 (C_p)	27	2.7851	0.11534	0.99999	-2.7851	0.88466	0.96729	-9.6216	0.16132	1	27	-9.6216	0.12431	1	0
xanthosine (C_c)	10	0.39489	0.94864	0.99999	-0.39489	0.051362	0.36021	-10.589	0.76875	1	10	-10.589	0.7058	1	0
deoxyinosine (C_c)	9	0.62421	0.85932	0.99999	-0.62421	0.14068	0.37744	-8.0058	0.54133	1	9	-8.0058	0.49495	1	0
glycine (C_c)	53	2.5246	0.79604	0.99999	-2.5246	0.20396	0.42007	-13.617	0.084434	1	51	-14.257	0.10449	1	0
10-formyl-THF (C_c)	10	0.92472	0.74232	0.99999	-0.92472	0.25768	0.44679	-9.1468	0.62894	1	10	-9.1468	0.56126	1	0
THF (C_c)	18	1.1909	0.81339	0.99999	-1.1909	0.18661	0.42007	-8.6873	0.28108	1	18	-8.6873	0.24734	1	0
uridine (C_c)	15	0.91162	0.88335	0.99999	-0.91162	0.11665	0.36021	-10.466	0.53679	1	14	-11.04	0.60524	1	0
urea (C_c)	11	1.8235	0.20151	0.99999	-1.8235	0.79849	0.89983	-5.5422	0.21939	1	11	-5.5422	0.18896	1	0
alloxan (C_c)	5	0.64471	0.67936	0.99999	-0.64471	0.32064	0.49674	-8.3223	0.78236	1	5	-8.3223	0.74229	1	0
H2O2 (C_s)	19	0.86685	0.94937	0.99999	-0.86685	0.050627	0.36021	-14.067	0.81919	1	19	-14.067	0.73237	1	0
urate (C_s)	8	0.51642	0.86314	0.99999	-0.51642	0.13686	0.37718	-13.15	0.95374	1	8	-13.15	0.94163	1	0
alloxan (C_s)	5	0.64471	0.67936	0.99999	-0.64471	0.32064	0.49674	-8.3223	0.78236	1	5	-8.3223	0.74229	1	0
urea (C_s)	8	1.3527	0.32034	0.99999	-1.3527	0.67966	0.8228	-6.5426	0.43554	1	8	-6.5426	0.39244	1	0
ADP-ribose (C_c)	7	0.51185	0.83352	0.99999	-0.51185	0.16648	0.39533	-8.0678	0.67426	1	7	-8.0678	0.61313	1	0
dATP (C_m)	11	1.0106	0.73919	0.99999	-1.0106	0.26081	0.44679	-2.7047	0.05666	1	11	-2.7047	0.048398	1	0
dADP (C_m)	15	1.0414	0.83042	0.99999	-1.0414	0.16958	0.39977	-5.2738	0.086845	1	15	-5.2738	0.075698	1	0
dGTP (C_m)	11	0.90875	0.79559	0.99999	-0.90875	0.20441	0.42007	-3.2312	0.075886	1	11	-3.2312	0.064751	1	0
dGDP (C_m)	15	0.95414	0.86748	0.99999	-0.95414	0.13252	0.36803	-5.7247	0.10855	1	15	-5.7247	0.095056	1	0
CTP (C_m)	11	0.89267	0.80378	0.99999	-0.89267	0.19622	0.42007	-5.0413	0.17954	1	11	-5.0413	0.15405	1	0
CDP (C_m)	10	1.1569	0.58726	0.99999	-1.1569	0.41274	0.57748	-2.2459	0.053437	1	10	-2.2459	0.044766	1	0
dUDP (C_m)	11	1.0106	0.73919	0.99999	-1.0106	0.26081	0.44679	-2.7047	0.05666	1	11	-2.7047	0.048398	1	0
dUTP (C_m)	16	0.9496	0.89074	0.99999	-0.9496	0.10926	0.36021	-7.3411	0.20893	1	16	-7.3411	0.17757	1	0
dTTP (C_c)	36	1.395	0.96953	0.99999	-1.395	0.030468	0.3061	-14.135	0.3935	1	36	-14.135	0.29508	1	0
dTDP (C_c)	13	1.1115	0.73896	0.99999	-1.1115	0.26104	0.44679	-4.7733	0.1121	1	13	-4.7733	0.087243	1	0
dTTP (C_m)	10	0.94937	0.72736	0.99999	-0.94937	0.27264	0.45848	-2.6462	0.066836	1	10	-2.6462	0.055868	1	0
dTDP (C_m)	11	1.0106	0.73919	0.99999	-1.0106	0.26081	0.44679	-2.7047	0.05666	1	11	-2.7047	0.048398	1	0
dADP (C_n)	11	0.94878	0.77435	0.99999	-0.94878	0.22565	0.43523	-4.8833	0.16798	1	11	-4.8833	0.14398	1	0
dTTP (C_n)	9	0.93233	0.70724	0.99999	-0.93233	0.29276	0.4775	-2.4613	0.074781	1	9	-2.4613	0.059979	1	0
dATP (C_n)	11	0.94878	0.77435	0.99999	-0.94878	0.22565	0.43523	-4.8833	0.16798	1	11	-4.8833	0.14398	1	0
dTDP (C_n)	10	0.99509	0.69853	0.99999	-0.99509	0.30147	0.48825	-2.5255	0.062548	1	10	-2.5255	0.052313	1	0
2-methyl-3-oxopropanoate (C_m)	12	0.29793	0.9775	0.99999	-0.29793	0.0225	0.29869	-14.689	0.95714	1	12	-14.689	0.93627	1	0
alanine (C_m)	6	0.93264	0.55998	0.99999	-0.93264	0.44002	0.59697	-4.7777	0.34864	1	6	-4.7777	0.28963	1	0
HCO3- (C_c)	43	4.2327	0.0026069	0.29745	-4.2327	0.99739	1	-6.6703	0.0020177	1	41	-6.2358	0.00092695	1	0
dTMP (C_c)	16	0.50864	0.97915	0.99999	-0.50864	0.020845	0.29869	-13.516	0.83001	1	16	-13.516	0.77294	1	0
thymidine (C_c)	17	0.54898	0.98203	0.99999	-0.54898	0.017974	0.28684	-11.99	0.67345	1	17	-11.99	0.63168	1	0
UDP (C_r)	80	3.1389	0.82137	0.99999	-3.1389	0.17863	0.41341	-23.323	0.59454	1	78	-23.189	0.44055	1	0
UMP (C_r)	11	0.62256	0.91085	0.99999	-0.62256	0.08915	0.36021	-11.572	0.82776	1	11	-11.572	0.78035	1	0
UDP (C_s)	8	0.65461	0.79858	0.99999	-0.65461	0.20142	0.42007	-7.4256	0.53357	1	8	-7.4256	0.4893	1	0
UMP (C_s)	11	0.57953	0.9228	0.99999	-0.57953	0.077195	0.36021	-9.9649	0.68687	1	11	-9.9649	0.63014	1	0
CMP (C_c)	41	1.0476	0.99723	0.99999	-1.0476	0.0027705	0.20812	-20.307	0.86711	1	41	-20.307	0.81215	1	0
cytidine (C_c)	25	0.90458	0.97982	0.99999	-0.90458	0.020178	0.29869	-17.934	0.93028	1	25	-17.934	0.8955	1	0
CMP (C_s)	12	0.48995	0.95109	0.99999	-0.48995	0.048912	0.36021	-12.178	0.83894	1	12	-12.178	0.79238	1	0
cytidine (C_s)	13	0.37498	0.97099	0.99999	-0.37498	0.029014	0.29869	-12.43	0.82098	1	13	-12.43	0.7767	1	0
uracil (C_c)	6	0.02838	0.95771	0.99999	-0.02838	0.042285	0.34141	-11.406	0.93185	1	5	-12.841	0.96974	1	0
dTMP (C_m)	11	0.37623	0.96356	0.99999	-0.37623	0.036438	0.31637	-10.813	0.76693	1	11	-10.813	0.71394	1	0
thymidine (C_m)	11	0.27079	0.97644	0.99999	-0.27079	0.02356	0.29869	-13.106	0.91665	1	11	-13.106	0.88386	1	0
dCMP (C_c)	18	0.31796	0.99247	0.99999	-0.31796	0.0075258	0.27446	-18.748	0.98856	1	18	-18.748	0.98421	1	0
deoxycytidine (C_c)	16	0.84858	0.92148	0.99999	-0.84858	0.078516	0.36021	-11.407	0.63751	1	16	-11.407	0.57035	1	0
deoxyuridine (C_c)	12	0.97816	0.77868	0.99999	-0.97816	0.22132	0.43058	-8.4574	0.46453	1	11	-9.0669	0.53416	1	0
ubiquinone (C_m)	74	1.1708	0.99998	0.99999	-1.1708	2.3442e-05	0.0076421	-31.114	0.9966	1	73	-31.365	0.99093	1	0
ubiquinol (C_m)	75	1.1759	0.99999	0.99999	-1.1759	1.4063e-05	0.0076421	-31.061	0.99534	1	74	-31.309	0.98878	1	0
dUMP (C_c)	7	0.37928	0.88444	0.99999	-0.37928	0.11556	0.36021	-8.2241	0.69053	1	7	-8.2241	0.62983	1	0
dUMP (C_m)	6	0.232	0.91471	0.99999	-0.232	0.085285	0.36021	-9.0445	0.79398	1	6	-9.0445	0.74202	1	0
5,10-methylene-THF (C_c)	5	0.85857	0.52917	0.99999	-0.85857	0.47083	0.62169	-5.0516	0.43401	1	5	-5.0516	0.40621	1	0
mitooxidized thioredoxin (C_m)	7	0.57669	0.80401	0.99999	-0.57669	0.19599	0.42007	-7.8068	0.64635	1	7	-7.8068	0.58479	1	0
mitothioredoxin (C_m)	7	0.57669	0.80401	0.99999	-0.57669	0.19599	0.42007	-7.8068	0.64635	1	7	-7.8068	0.58479	1	0
oxidized thioredoxin (C_m)	7	0.57669	0.80401	0.99999	-0.57669	0.19599	0.42007	-7.8068	0.64635	1	7	-7.8068	0.58479	1	0
thioredoxin (C_m)	7	0.57669	0.80401	0.99999	-0.57669	0.19599	0.42007	-7.8068	0.64635	1	7	-7.8068	0.58479	1	0
UTP (C_m)	5	0.35609	0.84036	0.99999	-0.35609	0.15964	0.39095	-5.7185	0.51069	1	5	-5.7185	0.47755	1	0
UTP (C_n)	32	0.96625	0.99294	0.99999	-0.96625	0.007055	0.27446	-19.723	0.94958	1	32	-19.723	0.89874	1	0
dUTP (C_n)	7	0.67687	0.75261	0.99999	-0.67687	0.24739	0.44585	-5.0777	0.33675	1	7	-5.0777	0.29029	1	0
H2O (C_n)	49	2.11	0.91879	0.99999	-2.11	0.081209	0.36021	-17.622	0.49447	1	49	-17.622	0.37971	1	0
GTP (C_s)	19	0.76114	0.9663	0.99999	-0.76114	0.033701	0.31637	-11.297	0.5483	1	19	-11.297	0.44375	1	0
sulfate (C_c)	15	1.9147	0.26338	0.99999	-1.9147	0.73662	0.86532	-3.8683	0.03974	1	15	-3.8683	0.034201	1	0
PAPS (C_c)	42	2.0754	0.859	0.99999	-2.0754	0.141	0.37744	-19.328	0.77569	1	42	-19.328	0.70477	1	0
IMP (C_s)	8	0.65461	0.79858	0.99999	-0.65461	0.20142	0.42007	-7.4256	0.53357	1	8	-7.4256	0.4893	1	0
DNA (C_c)	33	0.99054	0.99236	0.99999	-0.99054	0.0076428	0.27446	-18.306	0.85658	1	32	-18.549	0.83133	1	0
RNA (C_c)	44	0.87582	0.99958	0.99999	-0.87582	0.00042167	0.087478	-21.921	0.92056	1	44	-21.921	0.87311	1	0
Pi (C_l)	22	1.5526	0.7396	0.99999	-1.5526	0.2604	0.44679	-11.715	0.46433	1	22	-11.715	0.41142	1	0
ADP (C_n)	7	0.66271	0.76028	0.99999	-0.66271	0.23972	0.44539	-5.1779	0.3475	1	7	-5.1779	0.30001	1	0
ATP (C_n)	9	0.72787	0.81549	0.99999	-0.72787	0.18451	0.42007	-5.2965	0.25748	1	9	-5.2965	0.22174	1	0
dITP (C_c)	10	0.88449	0.76578	0.99999	-0.88449	0.23422	0.43861	-4.9311	0.19573	1	10	-4.9311	0.16423	1	0
dIDP (C_c)	9	0.93233	0.70724	0.99999	-0.93233	0.29276	0.4775	-2.4613	0.074781	1	9	-2.4613	0.059979	1	0
cGMP (C_n)	25	1.9003	0.61139	0.99999	-1.9003	0.38861	0.55822	-10.377	0.2494	1	25	-10.377	0.21098	1	0
GMP (C_n)	25	1.9003	0.61139	0.99999	-1.9003	0.38861	0.55822	-10.377	0.2494	1	25	-10.377	0.21098	1	0
cGMP (C_g)	25	1.9003	0.61139	0.99999	-1.9003	0.38861	0.55822	-10.377	0.2494	1	25	-10.377	0.21098	1	0
H2O (C_g)	45	2.2105	0.83353	0.99999	-2.2105	0.16647	0.39533	-15.552	0.34879	1	45	-15.552	0.25107	1	0
GMP (C_g)	26	1.9089	0.61654	0.99999	-1.9089	0.38346	0.55453	-10.352	0.23578	1	26	-10.352	0.18077	1	0
cAMP (C_g)	25	1.9003	0.61139	0.99999	-1.9003	0.38861	0.55822	-10.377	0.2494	1	25	-10.377	0.21098	1	0
AMP (C_g)	25	1.9003	0.61139	0.99999	-1.9003	0.38861	0.55822	-10.377	0.2494	1	25	-10.377	0.21098	1	0
deoxyadenosine (C_s)	5	0.20828	0.89748	0.99999	-0.20828	0.10252	0.36021	-8.9962	0.83527	1	5	-8.9962	0.79767	1	0
deoxyinosine (C_s)	5	0.27405	0.87422	0.99999	-0.27405	0.12578	0.36149	-8.8312	0.82315	1	5	-8.8312	0.78481	1	0
ATP (C_s)	9	0.72439	0.81709	0.99999	-0.72439	0.18291	0.42007	-7.2234	0.45453	1	9	-7.2234	0.40893	1	0
PPi (C_n)	9	0.32891	0.94375	0.99999	-0.32891	0.05625	0.36021	-12.752	0.92308	1	9	-12.752	0.90447	1	0
Pi (C_g)	5	1.0293	0.40507	0.99999	-1.0293	0.59493	0.73905	-1.4017	0.1108	1	5	-1.4017	0.10973	1	0
UMP (C_g)	7	0.42087	0.86982	0.99999	-0.42087	0.13018	0.36639	-8.0128	0.66845	1	7	-8.0128	0.60721	1	0
uridine (C_s)	7	0.3438	0.89596	0.99999	-0.3438	0.10404	0.36021	-6.1586	0.4579	1	7	-6.1586	0.40174	1	0
AKG (C_m)	31	1.634	0.87264	0.99999	-1.634	0.12736	0.36512	-19.485	0.9332	1	31	-19.485	0.89894	1	0
NH3 (C_m)	11	0.78682	0.85257	0.99999	-0.78682	0.14743	0.37781	-9.6541	0.65482	1	11	-9.6541	0.59751	1	0
glutamate (C_m)	22	1.0068	0.94422	0.99999	-1.0068	0.055776	0.36021	-12.64	0.56981	1	22	-12.64	0.5151	1	0
citrulline (C_c)	15	1.8958	0.27474	0.99999	-1.8958	0.72526	0.85754	-3.6947	0.035751	1	14	-3.9146	0.045341	1	0
arginine (C_c)	28	2.3224	0.37635	0.99999	-2.3224	0.62365	0.76638	-8.1185	0.069964	1	27	-8.3324	0.06596	1	0
1-pyrroline-5-carboxylate (C_m)	7	1.3846	0.29412	0.99999	-1.3846	0.70588	0.84398	-3.5592	0.1936	1	6	-3.9804	0.21785	1	0
aspartate (C_m)	5	0.39818	0.82086	0.99999	-0.39818	0.17914	0.41377	-2.7837	0.20542	1	5	-2.7837	0.19687	1	0
GSSG (C_m)	12	0.58358	0.93126	0.99999	-0.58358	0.06874	0.36021	-9.794	0.6174	1	12	-9.794	0.5561	1	0
alanine (C_c)	53	2.9557	0.51964	0.99999	-2.9557	0.48036	0.62169	-9.5841	0.0059237	1	50	-10.215	0.0085402	1	0
asparagine (C_c)	31	2.0738	0.63406	0.99999	-2.0738	0.36594	0.53546	-9.1039	0.077895	1	31	-9.1039	0.055405	1	0
GSSG (C_c)	20	1.2847	0.84022	0.99999	-1.2847	0.15978	0.39095	-10.091	0.3787	1	20	-10.091	0.3035	1	0
succinate (C_m)	18	1.0133	0.88571	0.99999	-1.0133	0.11429	0.36021	-20.376	0.9969	1	18	-20.376	0.99545	1	0
4-aminobutyrate (C_c)	12	1.6392	0.33206	0.99999	-1.6392	0.66794	0.80947	-4.1642	0.091064	1	12	-4.1642	0.073581	1	0
4-aminobutyrate (C_m)	6	0.30031	0.89462	0.99999	-0.30031	0.10538	0.36021	-11.343	0.92944	1	6	-11.343	0.90287	1	0
NH3 (C_p)	5	0.1745	0.90814	0.99999	-0.1745	0.091861	0.36021	-9.2941	0.85575	1	5	-9.2941	0.81969	1	0
ornithine (C_m)	6	1.5096	0.19677	0.99999	-1.5096	0.80323	0.90327	-3.4447	0.22161	1	6	-3.4447	0.17602	1	0
ornithine (C_c)	16	2.0437	0.22074	0.99999	-2.0437	0.77926	0.88121	-3.5121	0.028436	1	16	-3.5121	0.024862	1	0
1-pyrroline-5-carboxylate (C_c)	6	1.4254	0.23988	0.99999	-1.4254	0.76012	0.86532	-3.4415	0.22134	1	5	-3.919	0.29297	1	0
proline (C_c)	33	3.1903	0.066783	0.99568	-3.1903	0.93322	0.97483	-7.2284	0.019003	1	32	-7.3994	0.021034	1	0
proline (C_m)	9	1.8794	0.13795	0.99999	-1.8794	0.86205	0.95867	-5.1553	0.24495	1	8	-5.5858	0.29472	1	0
putrescine (C_c)	8	0.4136	0.90087	0.99999	-0.4136	0.099131	0.36021	-8.1341	0.61104	1	8	-8.1341	0.56775	1	0
spermidine (C_c)	11	0.79534	0.84898	0.99999	-0.79534	0.15102	0.38378	-9.3402	0.62128	1	11	-9.3402	0.56386	1	0
spermine (C_c)	8	0.72554	0.75932	0.99999	-0.72554	0.24068	0.44561	-7.522	0.54425	1	8	-7.522	0.50001	1	0
arginine (C_m)	5	0.78571	0.58199	0.99999	-0.78571	0.41801	0.58343	-4.4994	0.37223	1	5	-4.4994	0.34931	1	0
ornithine (C_s)	9	1.9719	0.10577	0.99999	-1.9719	0.89423	0.96729	-2.9198	0.094536	1	9	-2.9198	0.076731	1	0
CO2 (C_s)	21	2.6395	0.089114	0.99999	-2.6395	0.91089	0.96729	-9.612	0.26574	1	19	-9.6162	0.27309	1	0
O2 (C_s)	10	0.93164	0.73816	0.99999	-0.93164	0.26184	0.44679	-7.353	0.43031	1	10	-7.353	0.37174	1	0
creatine (C_c)	8	0.88742	0.65611	0.99999	-0.88742	0.34389	0.52277	-5.0115	0.27769	1	8	-5.0115	0.24206	1	0
4-aminobutanal (C_m)	5	0.32898	0.85215	0.99999	-0.32898	0.14785	0.37781	-8.7537	0.81727	1	5	-8.7537	0.77861	1	0
histidine (C_c)	30	2.647	0.21294	0.99999	-2.647	0.78706	0.88915	-5.9713	0.010364	1	30	-5.9713	0.0069233	1	0
succinate (C_c)	15	1.4207	0.60476	0.99999	-1.4207	0.39524	0.55951	-11.225	0.61975	1	14	-11.559	0.65892	1	0
trans-4-hydroxy-L-proline (C_c)	7	1.9319	0.068355	0.99568	-1.9319	0.93164	0.9739	-5.5984	0.39385	1	7	-5.5984	0.34228	1	0
O2 (C_m)	81	2.4008	0.98455	0.99999	-2.4008	0.015446	0.27446	-24.353	0.67851	1	78	-25.001	0.63937	1	0
trans-4-hydroxy-L-proline (C_m)	7	1.9319	0.068355	0.99568	-1.9319	0.93164	0.9739	-5.5984	0.39385	1	7	-5.5984	0.34228	1	0
L-1-pyrroline-3-hydroxy-5-carboxylate (C_m)	5	1.4254	0.1666	0.99999	-1.4254	0.8334	0.92907	-3.919	0.31069	1	5	-3.919	0.29297	1	0
spermine (C_p)	5	0.28456	0.87019	0.99999	-0.28456	0.12981	0.36639	-5.8305	0.5236	1	5	-5.8305	0.48967	1	0
spermine monoaldehyde (C_c)	6	0.35058	0.87778	0.99999	-0.35058	0.12222	0.36021	-5.699	0.44913	1	6	-5.699	0.3842	1	0
spermidine (C_p)	7	0.37268	0.88664	0.99999	-0.37268	0.11336	0.36021	-8.2583	0.69403	1	7	-8.2583	0.63345	1	0
spermidine monoaldehyde 1 (C_c)	6	0.35058	0.87778	0.99999	-0.35058	0.12222	0.36021	-5.699	0.44913	1	6	-5.699	0.3842	1	0
spermidine monoaldehyde 2 (C_c)	6	0.35058	0.87778	0.99999	-0.35058	0.12222	0.36021	-5.699	0.44913	1	6	-5.699	0.3842	1	0
lysine (C_c)	22	2.2945	0.2584	0.99999	-2.2945	0.7416	0.86532	-3.7711	0.0088952	1	22	-3.7711	0.0067021	1	0
creatine-phosphate (C_m)	5	0.95805	0.4564	0.99999	-0.95805	0.5436	0.68459	-1.4314	0.11244	1	5	-1.4314	0.11125	1	0
creatine (C_m)	5	0.95805	0.4564	0.99999	-0.95805	0.5436	0.68459	-1.4314	0.11244	1	5	-1.4314	0.11125	1	0
THF (C_m)	12	1.0528	0.73629	0.99999	-1.0528	0.26371	0.44679	-6.8384	0.28822	1	12	-6.8384	0.24383	1	0
5,10-methylene-THF (C_m)	10	0.88532	0.76531	0.99999	-0.88532	0.23469	0.43873	-9.3569	0.65105	1	10	-9.3569	0.58338	1	0
glycine (C_m)	15	2.4672	0.050704	0.99568	-2.4672	0.9493	0.98509	-6.6625	0.16556	1	15	-6.6625	0.14651	1	0
N-acetylputrescine (C_c)	7	0.41039	0.87361	0.99999	-0.41039	0.12639	0.36278	-5.6301	0.39741	1	7	-5.6301	0.34555	1	0
N4-acetylaminobutanal (C_c)	10	0.48938	0.92741	0.99999	-0.48938	0.072588	0.36021	-10.117	0.72644	1	10	-10.117	0.66079	1	0
4-acetamidobutanoate (C_c)	5	0.32898	0.85215	0.99999	-0.32898	0.14785	0.37781	-8.7537	0.81727	1	5	-8.7537	0.77861	1	0
glycerate (C_c)	7	0.36723	0.88845	0.99999	-0.36723	0.11155	0.36021	-10.838	0.89625	1	7	-10.838	0.85672	1	0
glycerate (C_m)	6	0.30031	0.89462	0.99999	-0.30031	0.10538	0.36021	-11.343	0.92944	1	6	-11.343	0.90287	1	0
isobutyryl-CoA (C_m)	11	1.297	0.54798	0.99999	-1.297	0.45202	0.6082	-8.6277	0.54208	1	11	-8.6277	0.48612	1	0
3-methylcrotonyl-CoA (C_m)	7	1.5968	0.18183	0.99999	-1.5968	0.81817	0.91568	-1.0043	0.053622	1	7	-1.0043	0.044856	1	0
isovaleryl-CoA (C_m)	8	1.4408	0.26391	0.99999	-1.4408	0.73609	0.86532	-1.927	0.073414	1	8	-1.927	0.059448	1	0
2-methylbutyryl-CoA (C_m)	8	1.4366	0.26647	0.99999	-1.4366	0.73353	0.86532	-3.9992	0.19151	1	8	-3.9992	0.16308	1	0
tiglyl-CoA (C_m)	6	0.62603	0.75319	0.99999	-0.62603	0.24681	0.44585	-10.412	0.88648	1	6	-10.412	0.84981	1	0
serine (C_c)	46	2.6444	0.60204	0.99999	-2.6444	0.39796	0.56198	-12.759	0.11408	1	45	-13.128	0.092704	1	0
glycine (C_p)	5	1.6053	0.097125	0.99999	-1.6053	0.90288	0.96729	-6.6172	0.61288	1	5	-6.6172	0.57441	1	0
succinyl-CoA (C_m)	17	1.341	0.73365	0.99999	-1.341	0.26635	0.44956	-12.12	0.68647	1	17	-12.12	0.64528	1	0
threonine (C_c)	31	2.5547	0.29866	0.99999	-2.5547	0.70134	0.84235	-8.3668	0.051905	1	31	-8.3668	0.03606	1	0
creatine-phosphate (C_c)	5	0.95805	0.4564	0.99999	-0.95805	0.5436	0.68459	-1.4314	0.11244	1	5	-1.4314	0.11125	1	0
choline (C_c)	22	1.6623	0.67411	0.99999	-1.6623	0.32589	0.50342	-15.672	0.85225	1	22	-15.672	0.81489	1	0
homocysteine (C_c)	10	1.0472	0.66411	0.99999	-1.0472	0.33589	0.51477	-8.049	0.50806	1	10	-8.049	0.44415	1	0
dimethylglycine (C_c)	5	1.8918	0.034069	0.99568	-1.8918	0.96593	0.99695	-3.5099	0.27018	1	5	-3.5099	0.25599	1	0
methionine (C_c)	36	3.0022	0.17561	0.99999	-3.0022	0.82439	0.92128	-6.7603	0.0095909	1	35	-7.114	0.0081864	1	0
formaldehyde (C_c)	21	1.3999	0.80893	0.99999	-1.3999	0.19107	0.42007	-11.676	0.48769	1	21	-11.676	0.44093	1	0
cys-gly (C_c)	11	0.85729	0.82108	0.99999	-0.85729	0.17892	0.41367	-13.063	0.91474	1	10	-13.629	0.91263	1	0
gamma-L-glutamyl-L-alanine (C_c)	6	0.25533	0.9082	0.99999	-0.25533	0.091798	0.36021	-8.0802	0.70782	1	5	-8.7503	0.77833	1	0
glyoxalate (C_c)	8	0.94791	0.61369	0.99999	-0.94791	0.38631	0.55724	-4.6676	0.24644	1	8	-4.6676	0.21314	1	0
glycolate (C_c)	10	0.80906	0.8064	0.99999	-0.80906	0.1936	0.42007	-9.3489	0.65022	1	10	-9.3489	0.58254	1	0
acetylcarnosine (C_c)	6	0.12859	0.93947	0.99999	-0.12859	0.060529	0.36021	-14.394	0.99027	1	6	-14.394	0.98459	1	0
carnosine (C_c)	9	0.86791	0.74427	0.99999	-0.86791	0.25573	0.44585	-12.278	0.90217	1	9	-12.278	0.88012	1	0
histamine (C_c)	11	1.4908	0.4084	0.99999	-1.4908	0.5916	0.73532	-6.2887	0.28728	1	11	-6.2887	0.24926	1	0
N-methylhistamine (C_c)	6	0.43752	0.84439	0.99999	-0.43752	0.15561	0.39095	-5.4068	0.41658	1	6	-5.4068	0.35311	1	0
methylimidazole-acetaldehyde (C_c)	9	0.48993	0.90475	0.99999	-0.48993	0.095253	0.36021	-10.048	0.74947	1	9	-10.048	0.7107	1	0
urocanate (C_c)	7	0.50576	0.83613	0.99999	-0.50576	0.16387	0.3936	-10.74	0.89102	1	7	-10.74	0.85042	1	0
S-[2-carboxy-1-(1H-imidazol-4-yl)ethyl]glutathione (C_c)	19	0.55756	0.98593	0.99999	-0.55756	0.014073	0.27446	-17.918	0.97787	1	19	-17.918	0.95337	1	0
S-[2-carboxy-1-(1H-imidazol-4-yl)ethyl]-L-cysteine (C_c)	21	0.7425	0.97988	0.99999	-0.7425	0.020119	0.29869	-14.303	0.76618	1	21	-14.303	0.71357	1	0
N-acetyl-S-[2-carboxy-1-(1H-imidazol-4-yl)ethyl]-L-cysteine (C_c)	21	0.7425	0.97988	0.99999	-0.7425	0.020119	0.29869	-14.303	0.76618	1	21	-14.303	0.71357	1	0
NH4+ (C_c)	22	1.4881	0.77464	0.99999	-1.4881	0.22536	0.43523	-15.809	0.86117	1	22	-15.809	0.82511	1	0
S-[2-carboxy-1-(1H-imidazol-4-yl)ethyl]-3-thiolactate (C_c)	14	0.50651	0.96514	0.99999	-0.50651	0.034858	0.31637	-13.596	0.8856	1	14	-13.596	0.83385	1	0
imidazole-4-acetaldehyde (C_c)	8	0.38821	0.90888	0.99999	-0.38821	0.091116	0.36021	-10.654	0.83785	1	8	-10.654	0.8087	1	0
imidazole-4-acetate (C_c)	5	0.32898	0.85215	0.99999	-0.32898	0.14785	0.37781	-8.7537	0.81727	1	5	-8.7537	0.77861	1	0
2-oxoadipate (C_m)	8	0.7041	0.7716	0.99999	-0.7041	0.2284	0.43693	-7.3808	0.52859	1	8	-7.3808	0.48431	1	0
glutaryl-CoA (C_m)	7	0.42026	0.87004	0.99999	-0.42026	0.12996	0.36639	-10.508	0.87781	1	7	-10.508	0.83471	1	0
histone-N6-methyl-L-lysine (C_n)	26	0.49398	0.99708	0.99999	-0.49398	0.0029184	0.20812	-25.231	0.99968	1	26	-25.231	0.99918	1	0
SAH (C_n)	31	0.55836	0.99899	0.99999	-0.55836	0.001012	0.15961	-26.404	0.99972	1	30	-26.8	0.99975	1	0
histone-L-lysine (C_n)	26	0.49398	0.99708	0.99999	-0.49398	0.0029184	0.20812	-25.231	0.99968	1	26	-25.231	0.99918	1	0
SAM (C_n)	31	0.55836	0.99899	0.99999	-0.55836	0.001012	0.15961	-26.404	0.99972	1	30	-26.8	0.99975	1	0
[protein]-N6-methyl-L-lysine (C_c)	24	0.46456	0.99712	0.99999	-0.46456	0.0028811	0.20812	-24.408	0.99974	1	24	-24.408	0.999	1	0
[protein]-N6,N6-dimethyl-L-lysine (C_c)	24	0.46456	0.99712	0.99999	-0.46456	0.0028811	0.20812	-24.408	0.99974	1	24	-24.408	0.999	1	0
[protein]-N6,N6,N6-trimethyl-L-lysine (C_c)	29	0.48853	0.9989	0.99999	-0.48853	0.0010967	0.15961	-24.898	0.99921	1	29	-24.898	0.99835	1	0
N6,N6,N6-trimethyl-L-lysine (C_c)	6	0.1449	0.93599	0.99999	-0.1449	0.06401	0.36021	-9.2732	0.81196	1	6	-9.2732	0.76243	1	0
L-carnitine (C_c)	30	2.1387	0.55053	0.99999	-2.1387	0.44947	0.60549	-9.4688	0.098484	1	29	-9.2758	0.075273	1	0
procollagen-5-hydroxy-L-lysine (C_c)	6	1.0513	0.47781	0.99999	-1.0513	0.52219	0.66166	-4.5153	0.32156	1	6	-4.5153	0.26483	1	0
[protein]-L-lysine (C_n)	25	0.48569	0.99739	0.99999	-0.48569	0.0026069	0.20812	-25.439	0.99985	1	25	-25.439	0.99952	1	0
[protein]-N6,N6-dimethyl-L-lysine (C_n)	25	0.48569	0.99739	0.99999	-0.48569	0.0026069	0.20812	-25.439	0.99985	1	25	-25.439	0.99952	1	0
[protein]-N6,N6,N6-trimethyl-L-lysine (C_n)	25	0.48569	0.99739	0.99999	-0.48569	0.0026069	0.20812	-25.439	0.99985	1	25	-25.439	0.99952	1	0
[protein]-N6,N6,N6-trimethyl-L-lysine (C_r)	5	0.15873	0.91282	0.99999	-0.15873	0.087179	0.36021	-6.4869	0.59837	1	5	-6.4869	0.5605	1	0
N6,N6,N6-trimethyl-L-lysine (C_r)	5	0.15873	0.91282	0.99999	-0.15873	0.087179	0.36021	-6.4869	0.59837	1	5	-6.4869	0.5605	1	0
peptide sans lysine (C_r)	5	0.15873	0.91282	0.99999	-0.15873	0.087179	0.36021	-6.4869	0.59837	1	5	-6.4869	0.5605	1	0
acetoacetyl-CoA (C_m)	9	0.53397	0.89122	0.99999	-0.53397	0.10878	0.36021	-14.751	0.97632	1	9	-14.751	0.96881	1	0
3-hydroxy-L-kynurenine (C_c)	6	1.1311	0.42289	0.99999	-1.1311	0.57711	0.72005	-1.3	0.084625	1	6	-1.3	0.062287	1	0
kynurenine (C_c)	6	1.1731	0.39452	0.99999	-1.1731	0.60548	0.7493	-1.1357	0.077629	1	6	-1.1357	0.056798	1	0
melatonin (C_c)	6	3.7402	1.0924e-06	0.00083886	-3.7402	1	1	-3.5075	0.22694	1	6	-3.5075	0.18065	1	0
6-hydroxymelatonin (C_c)	27	2.2687	0.40058	0.99999	-2.2687	0.59942	0.74341	-14.278	0.61938	1	27	-14.278	0.54798	1	0
phenylalanine (C_c)	36	2.8817	0.23521	0.99999	-2.8817	0.76479	0.86829	-7.6945	0.018784	1	34	-8.4387	0.023405	1	0
phenethylamine (C_c)	6	0.37493	0.86899	0.99999	-0.37493	0.13101	0.36639	-5.6312	0.44154	1	6	-5.6312	0.37691	1	0
phenylacetaldehyde (C_c)	9	0.48993	0.90475	0.99999	-0.48993	0.095253	0.36021	-10.048	0.74947	1	9	-10.048	0.7107	1	0
phenylacetate (C_c)	5	0.53067	0.75026	0.99999	-0.53067	0.24974	0.44585	-8.0363	0.75724	1	5	-8.0363	0.71661	1	0
iodide (C_c)	7	1.14	0.45292	0.99999	-1.14	0.54708	0.68784	-9.4512	0.8039	1	7	-9.4512	0.75053	1	0
dopamine (C_c)	29	2.0583	0.61993	0.99999	-2.0583	0.38007	0.55068	-15.505	0.7124	1	28	-15.42	0.65785	1	0
PAP (C_c)	40	2.0341	0.83987	0.99999	-2.0341	0.16013	0.39095	-19.561	0.84132	1	40	-19.561	0.75676	1	0
noradrenaline (C_c)	18	2.2172	0.17861	0.99999	-2.2172	0.82139	0.91883	-6.9408	0.14113	1	17	-6.6799	0.12699	1	0
methylamine (C_c)	5	0.36311	0.8372	0.99999	-0.36311	0.1628	0.39229	-5.5544	0.49174	1	5	-5.5544	0.45983	1	0
formylglutathione (C_c)	9	1.0499	0.63395	0.99999	-1.0499	0.36605	0.53546	-2.5123	0.076806	1	9	-2.5123	0.061685	1	0
L-dopachrome (C_c)	23	1.6368	0.71818	0.99999	-1.6368	0.28182	0.47011	-14.016	0.71139	1	22	-13.923	0.65579	1	0
triiodothyronine (C_c)	22	2.3842	0.21065	0.99999	-2.3842	0.78935	0.89084	-13.003	0.61032	1	19	-12.681	0.59436	1	0
3,5,3-triiodothyronine-4-sulfate (C_c)	8	0.92099	0.63277	0.99999	-0.92099	0.36723	0.5365	-10.072	0.79478	1	8	-10.072	0.76141	1	0
tyramine (C_c)	13	0.91628	0.83468	0.99999	-0.91628	0.16532	0.39463	-12.843	0.84945	1	13	-12.843	0.80928	1	0
tetrahydrobiopterin (C_c)	6	3.7391	1.1028e-06	0.00083886	-3.7391	1	1	-0.44166	0.052842	1	5	-1.1605	0.097932	1	0
tyrosine (C_c)	34	2.6289	0.33532	0.99999	-2.6289	0.66468	0.80595	-7.7241	0.027622	1	32	-8.499	0.041128	1	0
4alpha-hydroxytetrahydrobiopterin (C_c)	6	3.5675	4.6034e-06	0.0026263	-3.5675	1	1	2.2378	0.0087196	1	5	1.7747	0.018305	1	0
L-dopa (C_c)	6	1.6996	0.11822	0.99999	-1.6996	0.88178	0.96729	-3.4537	0.22237	1	6	-3.4537	0.17668	1	0
L-dopaquinone (C_c)	21	1.58	0.70927	0.99999	-1.58	0.29073	0.47494	-12.854	0.62123	1	20	-12.743	0.58439	1	0
valine (C_c)	22	1.7887	0.59152	0.99999	-1.7887	0.40848	0.57223	-5.77	0.036234	1	21	-6.2387	0.052268	1	0
isoleucine (C_c)	23	2.1257	0.38594	0.99999	-2.1257	0.61406	0.75628	-4.0986	0.010554	1	22	-4.5159	0.011849	1	0
2-methyl-3-oxopropanoate (C_c)	6	0.33657	0.88266	0.99999	-0.33657	0.11734	0.36021	-8.5912	0.75548	1	6	-8.5912	0.69905	1	0
methylmalonate (C_c)	6	0.33657	0.88266	0.99999	-0.33657	0.11734	0.36021	-8.5912	0.75548	1	6	-8.5912	0.69905	1	0
leucine (C_c)	31	3.0467	0.077942	0.99568	-3.0467	0.92206	0.96729	-5.9064	0.010209	1	30	-6.2826	0.0088364	1	0
4-methyl-2-oxopentanoate (C_c)	29	2.2422	0.49295	0.99999	-2.2422	0.50705	0.64498	-7.167	0.040407	1	29	-7.167	0.02126	1	0
alpha-hydroxyisocaproic acid (C_c)	25	1.9084	0.60586	0.99999	-1.9084	0.39414	0.5583	-7.6103	0.071437	1	25	-7.6103	0.059727	1	0
arachidonyl-CoA (C_m)	9	1.3067	0.45982	0.99999	-1.3067	0.54018	0.68217	-6.2792	0.35298	1	9	-6.2792	0.31103	1	0
dihydrobiopterin (C_c)	5	1.836	0.042568	0.99568	-1.836	0.95743	0.9897	-2.2197	0.16217	1	4	-3.2383	0.26747	1	0
tryptophan (C_c)	26	3.3788	0.011925	0.75394	-3.3788	0.98807	1	-3.0043	0.002871	1	25	-3.3689	0.0033342	1	0
L-formylkynurenine (C_c)	5	3.0067	5.4072e-05	0.024678	-3.0067	0.99995	1	1.5382	0.019088	1	5	1.5382	0.021387	1	0
formate (C_c)	48	3.1461	0.29907	0.99999	-3.1461	0.70093	0.8423	-11.099	0.042528	1	48	-11.099	0.020438	1	0
tryptamine (C_c)	5	0.9062	0.4943	0.99999	-0.9062	0.5057	0.64361	-1.7274	0.12965	1	5	-1.7274	0.12724	1	0
beta-carboline (C_c)	79	1.244	0.99999	0.99999	-1.244	1.3263e-05	0.0076421	-40.599	1	1	78	-40.833	1	1	0
harman (C_c)	79	1.244	0.99999	0.99999	-1.244	1.3263e-05	0.0076421	-40.599	1	1	78	-40.833	1	1	0
indole-3-acetaldehyde (C_c)	8	0.4421	0.89127	0.99999	-0.4421	0.10873	0.36021	-8.152	0.61295	1	8	-8.152	0.5697	1	0
indoleacetate (C_c)	8	0.57456	0.83793	0.99999	-0.57456	0.16207	0.39095	-10.114	0.79807	1	8	-10.114	0.765	1	0
5-hydroxy-L-tryptophan (C_c)	7	4.1471	5.1998e-08	0.00011866	-4.1471	1	1	1.6504	0.0085208	1	7	1.6504	0.0072888	1	0
3-hydroxykynurenine-O-beta-D-glucoside (C_c)	20	1.4755	0.74404	0.99999	-1.4755	0.25596	0.44585	-13.157	0.70166	1	19	-13.06	0.6342	1	0
glutathionyl-3-hydroxykynurenine glucoside (C_c)	20	1.4755	0.74404	0.99999	-1.4755	0.25596	0.44585	-13.157	0.70166	1	19	-13.06	0.6342	1	0
phenylpyruvate (C_c)	5	1.9899	0.022513	0.80274	-1.9899	0.97749	0.99941	0.022501	0.051089	1	5	0.022501	0.053207	1	0
salsolinol (C_c)	81	1.2687	0.99998	0.99999	-1.2687	1.9819e-05	0.0076421	-41.071	1	1	80	-41.302	1	1	0
(R)-1,2-dimethyl-5,6-dihydroxy-tetrahydroisoquinoline (C_c)	79	1.244	0.99999	0.99999	-1.244	1.3263e-05	0.0076421	-40.599	1	1	78	-40.833	1	1	0
ascorbate (C_c)	6	0.47313	0.82912	0.99999	-0.47313	0.17088	0.40177	-8.0362	0.70352	1	6	-8.0362	0.64247	1	0
dehydroascorbic acid (C_c)	7	0.83556	0.65845	0.99999	-0.83556	0.34155	0.52135	-4.4465	0.27237	1	7	-4.4465	0.23273	1	0
adrenaline (C_c)	10	1.1529	0.59011	0.99999	-1.1529	0.40989	0.57385	-6.6982	0.35949	1	10	-6.6982	0.30749	1	0
3,4-dihydroxymandelaldehyde (C_c)	14	1.1075	0.7689	0.99999	-1.1075	0.2311	0.43693	-6.8902	0.2476	1	14	-6.8902	0.19109	1	0
3-methoxy-4-hydroxyphenylglycolaldehyde (C_c)	6	0.45208	0.83826	0.99999	-0.45208	0.16174	0.39095	-7.9946	0.69943	1	6	-7.9946	0.63808	1	0
vanillylmandelate (C_c)	6	0.41583	0.85324	0.99999	-0.41583	0.14676	0.37781	-10.823	0.90733	1	6	-10.823	0.87526	1	0
3,4-dihydroxymandelate (C_c)	6	0.41583	0.85324	0.99999	-0.41583	0.14676	0.37781	-10.823	0.90733	1	6	-10.823	0.87526	1	0
3,4-dihydroxyphenylethyleneglycol (C_c)	10	1.0743	0.64563	0.99999	-1.0743	0.35437	0.52435	-4.7388	0.18113	1	10	-4.7388	0.15177	1	0
3,4-dihydroxyphenylacetaldehyde (C_c)	9	0.48993	0.90475	0.99999	-0.48993	0.095253	0.36021	-10.048	0.74947	1	9	-10.048	0.7107	1	0
3,4-dihydroxyphenylacetate (C_c)	6	0.41583	0.85324	0.99999	-0.41583	0.14676	0.37781	-10.823	0.90733	1	6	-10.823	0.87526	1	0
homovanillate (C_c)	6	0.41583	0.85324	0.99999	-0.41583	0.14676	0.37781	-10.823	0.90733	1	6	-10.823	0.87526	1	0
3-methoxy-4-hydroxyphenylacetaldehyde (C_c)	6	0.45208	0.83826	0.99999	-0.45208	0.16174	0.39095	-7.9946	0.69943	1	6	-7.9946	0.63808	1	0
4-hydroxyphenylpyruvate (C_c)	6	2.2548	0.015764	0.7906	-2.2548	0.98424	1	0.25483	0.034739	1	6	0.25483	0.024155	1	0
4-hydroxyphenylacetaldehyde (C_c)	9	0.48993	0.90475	0.99999	-0.48993	0.095253	0.36021	-10.048	0.74947	1	9	-10.048	0.7107	1	0
3,5,3-triiodo-L-thyronine-beta-D-glucuronoside (C_c)	9	1.6607	0.2382	0.99999	-1.6607	0.7618	0.86532	-6.2901	0.3541	1	7	-5.6918	0.35197	1	0
triiodothyronine (C_r)	12	1.9963	0.13928	0.99999	-1.9963	0.86072	0.95767	-7.7081	0.37967	1	10	-7.2386	0.36019	1	0
UDP-glucuronate (C_r)	11	1.4646	0.42697	0.99999	-1.4646	0.57303	0.71653	-10.64	0.75161	1	9	-10.493	0.75146	1	0
3,5,3-triiodo-L-thyronine-beta-D-glucuronoside (C_r)	9	1.6607	0.2382	0.99999	-1.6607	0.7618	0.86532	-6.2901	0.3541	1	7	-5.6918	0.35197	1	0
3,5,3,5-tetraiodo-L-thyronine-beta-D-glucuronoside (C_c)	9	1.6607	0.2382	0.99999	-1.6607	0.7618	0.86532	-6.2901	0.3541	1	7	-5.6918	0.35197	1	0
thyroxine (C_c)	17	2.4986	0.063042	0.99568	-2.4986	0.93696	0.97587	-8.4261	0.29311	1	15	-7.9862	0.24623	1	0
thyroxine (C_r)	11	2.0359	0.11083	0.99999	-2.0359	0.88917	0.96729	-7.7542	0.44297	1	9	-7.3022	0.41746	1	0
3,5,3,5-tetraiodo-L-thyronine-beta-D-glucuronoside (C_r)	9	1.6607	0.2382	0.99999	-1.6607	0.7618	0.86532	-6.2901	0.3541	1	7	-5.6918	0.35197	1	0
dopamine-O-quinone (C_c)	27	1.7282	0.77007	0.99999	-1.7282	0.22993	0.43693	-16.41	0.81486	1	26	-16.347	0.76541	1	0
5-S-glutathionyl-dopamine (C_c)	20	1.4755	0.74404	0.99999	-1.4755	0.25596	0.44585	-13.157	0.70166	1	19	-13.06	0.6342	1	0
dopaminochrome (C_c)	26	1.6057	0.79493	0.99999	-1.6057	0.20507	0.42007	-16.662	0.84936	1	25	-16.609	0.81471	1	0
5-S-glutathionyl-aminochrome reduced (C_c)	20	1.4755	0.74404	0.99999	-1.4755	0.25596	0.44585	-13.157	0.70166	1	19	-13.06	0.6342	1	0
adrenochrome (C_c)	21	1.5748	0.71248	0.99999	-1.5748	0.28752	0.47237	-12.863	0.62216	1	20	-12.752	0.58532	1	0
5-S-glutathionyl-adrenochrome hydroquinone (C_c)	20	1.4755	0.74404	0.99999	-1.4755	0.25596	0.44585	-13.157	0.70166	1	19	-13.06	0.6342	1	0
noradrenochrome (C_c)	21	1.5748	0.71248	0.99999	-1.5748	0.28752	0.47237	-12.863	0.62216	1	20	-12.752	0.58532	1	0
5-S-glutathionyl-noradrenochrome hydroquinone (C_c)	20	1.4755	0.74404	0.99999	-1.4755	0.25596	0.44585	-13.157	0.70166	1	19	-13.06	0.6342	1	0
3,3-diiodo-L-thyronine (C_c)	37	2.7807	0.30649	0.99999	-2.7807	0.69351	0.83735	-14.252	0.37179	1	35	-14.01	0.30375	1	0
3,3-diiodo-L-thyronine (C_r)	12	1.9963	0.13928	0.99999	-1.9963	0.86072	0.95767	-7.7081	0.37967	1	10	-7.2386	0.36019	1	0
3,3-diiodo-L-thyronine-beta-D-glucuronoside (C_c)	9	1.6607	0.2382	0.99999	-1.6607	0.7618	0.86532	-6.2901	0.3541	1	7	-5.6918	0.35197	1	0
3,3-diiodo-L-thyronine-4-O-sulfate (C_c)	25	2.0276	0.52272	0.99999	-2.0276	0.47728	0.62169	-11.999	0.41521	1	25	-11.999	0.35899	1	0
3,3-diiodo-L-thyronine-beta-D-glucuronoside (C_r)	9	1.6607	0.2382	0.99999	-1.6607	0.7618	0.86532	-6.2901	0.3541	1	7	-5.6918	0.35197	1	0
reverse triiodthyronine (C_c)	18	2.6536	0.045432	0.99568	-2.6536	0.95457	0.9887	-6.9143	0.13945	1	16	-6.3809	0.11803	1	0
reverse triiodthyronine (C_r)	11	2.0359	0.11083	0.99999	-2.0359	0.88917	0.96729	-7.7542	0.44297	1	9	-7.3022	0.41746	1	0
3,3,5-triiodo-L-thyronine-beta-D-glucuronoside (C_c)	9	1.6607	0.2382	0.99999	-1.6607	0.7618	0.86532	-6.2901	0.3541	1	7	-5.6918	0.35197	1	0
3,3,5-triiodo-L-thyronine-beta-D-glucuronoside (C_r)	9	1.6607	0.2382	0.99999	-1.6607	0.7618	0.86532	-6.2901	0.3541	1	7	-5.6918	0.35197	1	0
3,5-diiodo-L-thyronine (C_c)	15	2.2446	0.10876	0.99999	-2.2446	0.89124	0.96729	-7.6139	0.2402	1	13	-7.1216	0.23946	1	0
3,5-diiodo-L-thyronine (C_r)	11	2.0359	0.11083	0.99999	-2.0359	0.88917	0.96729	-7.7542	0.44297	1	9	-7.3022	0.41746	1	0
3,5-diiodo-L-thyronine-beta-D-glucuronoside (C_c)	9	1.6607	0.2382	0.99999	-1.6607	0.7618	0.86532	-6.2901	0.3541	1	7	-5.6918	0.35197	1	0
3,5-diiodo-L-thyronine-beta-D-glucuronoside (C_r)	9	1.6607	0.2382	0.99999	-1.6607	0.7618	0.86532	-6.2901	0.3541	1	7	-5.6918	0.35197	1	0
3-monoiodo-L-thyronine (C_c)	6	1.5102	0.19648	0.99999	-1.5102	0.80352	0.90327	-4.3349	0.30346	1	6	-4.3349	0.24843	1	0
5-S-glutathionyl-L-dopa (C_c)	20	1.4755	0.74404	0.99999	-1.4755	0.25596	0.44585	-13.157	0.70166	1	19	-13.06	0.6342	1	0
5-S-glutathionyl-dopachrome hydroquinone (C_c)	20	1.4755	0.74404	0.99999	-1.4755	0.25596	0.44585	-13.157	0.70166	1	19	-13.06	0.6342	1	0
2-phenylacetamide (C_c)	6	0.8044	0.64584	0.99999	-0.8044	0.35416	0.52435	-7.6974	0.6695	1	6	-7.6974	0.60621	1	0
cysteine (C_c)	44	2.3005	0.784	0.99999	-2.3005	0.216	0.42482	-13.437	0.17919	1	43	-13.825	0.14504	1	0
mercaptopyruvate (C_c)	9	0.48407	0.90645	0.99999	-0.48407	0.09355	0.36021	-8.1157	0.55346	1	9	-8.1157	0.50714	1	0
5-methyl-THF (C_c)	6	0.87791	0.59723	0.99999	-0.87791	0.40277	0.56701	-4.3877	0.30871	1	6	-4.3877	0.25317	1	0
sulfite (C_c)	27	2.038	0.5679	0.99999	-2.038	0.4321	0.59017	-13.221	0.50416	1	27	-13.221	0.43304	1	0
cystine (C_c)	9	1.6496	0.24419	0.99999	-1.6496	0.75581	0.86532	-4.0318	0.15781	1	9	-4.0318	0.13176	1	0
DNA-5-methylcytosine (C_c)	5	0.26974	0.87585	0.99999	-0.26974	0.12415	0.36021	-8.21	0.77268	1	4	-9.0661	0.85025	1	0
H2O2 (C_m)	51	1.2381	0.99872	0.99999	-1.2381	0.0012802	0.15961	-20.492	0.75055	1	50	-20.664	0.67183	1	0
thiocyanate (C_c)	12	0.9516	0.79276	0.99999	-0.9516	0.20724	0.42007	-9.1173	0.54077	1	12	-9.1173	0.48002	1	0
3-mercaptolactate (C_c)	5	0.4576	0.79089	0.99999	-0.4576	0.20911	0.42007	-5.5369	0.48972	1	5	-5.5369	0.45795	1	0
hypothiocyanite (C_c)	10	0.96667	0.71661	0.99999	-0.96667	0.28339	0.47237	-7.113	0.40396	1	10	-7.113	0.34766	1	0
L-cysteate (C_c)	5	0.63857	0.68338	0.99999	-0.63857	0.31662	0.49334	-5.2467	0.45631	1	5	-5.2467	0.42687	1	0
DNA (C_n)	5	0.26974	0.87585	0.99999	-0.26974	0.12415	0.36021	-8.21	0.77268	1	4	-9.0661	0.85025	1	0
DNA-5-methylcytosine (C_n)	5	0.26974	0.87585	0.99999	-0.26974	0.12415	0.36021	-8.21	0.77268	1	4	-9.0661	0.85025	1	0
H+ (C_n)	13	0.98024	0.80615	0.99999	-0.98024	0.19385	0.42007	-8.6039	0.44135	1	12	-8.8899	0.45448	1	0
GSH (C_s)	22	1.3874	0.82366	0.99999	-1.3874	0.17634	0.40937	-9.9269	0.27328	1	20	-9.9348	0.28867	1	0
GSSG (C_s)	11	0.60952	0.91461	0.99999	-0.60952	0.085391	0.36021	-7.7543	0.44298	1	11	-7.7543	0.39183	1	0
cys-gly (C_s)	12	0.81739	0.85544	0.99999	-0.81739	0.14456	0.37781	-14.877	0.96188	1	11	-15.47	0.96736	1	0
glutamate (C_s)	18	0.99702	0.89116	0.99999	-0.99702	0.10884	0.36021	-10.038	0.42213	1	16	-10.971	0.52357	1	0
gamma-glutamyl-cysteine (C_c)	5	0.38558	0.82684	0.99999	-0.38558	0.17316	0.4028	-8.4102	0.78977	1	5	-8.4102	0.74993	1	0
cysteine (C_s)	25	2.396	0.27529	0.99999	-2.396	0.72471	0.85733	-6.4156	0.035478	1	24	-6.8593	0.045813	1	0
glycine (C_s)	29	2.6169	0.24959	0.99999	-2.6169	0.75041	0.86532	-6.1228	0.020936	1	28	-6.5195	0.019745	1	0
(5-L-glutamyl)-L-amino acid (C_s)	7	0.26735	0.9179	0.99999	-0.26735	0.082103	0.36021	-10.965	0.90279	1	7	-10.965	0.86464	1	0
3-amino-propanal (C_c)	8	0.38821	0.90888	0.99999	-0.38821	0.091116	0.36021	-10.654	0.83785	1	8	-10.654	0.8087	1	0
beta-alanine (C_c)	15	1.7764	0.35145	0.99999	-1.7764	0.64855	0.79017	-6.0486	0.12639	1	15	-6.0486	0.11107	1	0
selenide (C_c)	6	0.43014	0.84744	0.99999	-0.43014	0.15256	0.38571	-10.855	0.90882	1	6	-10.855	0.8771	1	0
pyridoxal-phosphate (C_c)	7	0.5013	0.83803	0.99999	-0.5013	0.16197	0.39095	-3.1138	0.15993	1	7	-3.1138	0.13474	1	0
pyridoxine-phosphate (C_c)	5	0.4153	0.81251	0.99999	-0.4153	0.18749	0.42007	-2.7858	0.2056	1	5	-2.7858	0.19703	1	0
selenohomocysteine (C_c)	5	0.18449	0.90508	0.99999	-0.18449	0.094922	0.36021	-6.4723	0.59673	1	5	-6.4723	0.55894	1	0
selenomethionine (C_c)	13	1.2855	0.63435	0.99999	-1.2855	0.36565	0.53546	-4.7943	0.11323	1	13	-4.7943	0.088171	1	0
selenomethionine-se-oxide (C_c)	6	0.9377	0.55651	0.99999	-0.9377	0.44349	0.59849	-1.34	0.086394	1	6	-1.34	0.063681	1	0
se-adenosylselenomethionine (C_n)	5	0.26974	0.87585	0.99999	-0.26974	0.12415	0.36021	-8.21	0.77268	1	4	-9.0661	0.85025	1	0
se-adenosyl-L-selenohomocysteine (C_n)	5	0.26974	0.87585	0.99999	-0.26974	0.12415	0.36021	-8.21	0.77268	1	4	-9.0661	0.85025	1	0
methylmalonate (C_m)	7	0.36833	0.88808	0.99999	-0.36833	0.11192	0.36021	-8.3993	0.70832	1	7	-8.3993	0.64826	1	0
HMG-CoA (C_m)	5	0.94938	0.46272	0.99999	-0.94938	0.53728	0.67888	-7.6245	0.71846	1	5	-7.6245	0.67761	1	0
N-acetylglucosamine (C_l)	7	0.60447	0.79044	0.99999	-0.60447	0.20956	0.42007	-5.293	0.35999	1	7	-5.293	0.31134	1	0
UDP-N-acetylglucosamine (C_c)	25	1.2521	0.9241	0.99999	-1.2521	0.0759	0.36021	-13.44	0.57801	1	25	-13.44	0.51265	1	0
UDP-N-acetyl-D-galactosamine (C_c)	8	0.81779	0.7026	0.99999	-0.81779	0.2974	0.48339	-7.4306	0.53412	1	8	-7.4306	0.48985	1	0
N-acetylglucosamine (C_c)	7	2.3801	0.011807	0.75394	-2.3801	0.98819	1	-0.66557	0.04367	1	7	-0.66557	0.036561	1	0
UDP-N-acetylglucosamine (C_r)	9	0.24704	0.95804	0.99999	-0.24704	0.041958	0.34074	-13.206	0.93975	1	9	-13.206	0.92419	1	0
N-acetylneuraminate (C_c)	7	0.82129	0.66747	0.99999	-0.82129	0.33253	0.5117	-7.3781	0.59883	1	7	-7.3781	0.53734	1	0
CMP-N-acetylneuraminate (C_c)	15	0.98166	0.85645	0.99999	-0.98166	0.14355	0.37744	-7.4336	0.22479	1	15	-7.4336	0.20079	1	0
UDP-glucuronate (C_g)	10	1.1734	0.57535	0.99999	-1.1734	0.42465	0.59017	-10.77	0.78399	1	10	-10.77	0.72235	1	0
CMP-N-acetylneuraminate (C_g)	17	1.1918	0.81634	0.99999	-1.1918	0.18366	0.42007	-5.4554	0.08491	1	17	-5.4554	0.069255	1	0
T-antigen (C_g)	9	1.1119	0.59301	0.99999	-1.1119	0.40699	0.57084	-5.0777	0.23821	1	9	-5.0777	0.20407	1	0
CMP (C_g)	17	1.1918	0.81634	0.99999	-1.1918	0.18366	0.42007	-5.4554	0.08491	1	17	-5.4554	0.069255	1	0
Tn-antigen (C_g)	27	2.2425	0.41923	0.99999	-2.2425	0.58077	0.72304	-16.67	0.8335	1	27	-16.67	0.7809	1	0
UDP-N-acetylglucosamine (C_g)	32	1.4771	0.93649	0.99999	-1.4771	0.063508	0.36021	-18.791	0.91359	1	32	-18.791	0.84717	1	0
core 4 (C_g)	6	0.69777	0.71216	0.99999	-0.69777	0.28784	0.47255	-8.3169	0.73043	1	6	-8.3169	0.67158	1	0
[protein]-L-serine (C_g)	20	2.1608	0.28658	0.99999	-2.1608	0.71342	0.84529	-14.751	0.83266	1	20	-14.751	0.77746	1	0
UDP-N-acetyl-D-galactosamine (C_g)	27	2.2859	0.38842	0.99999	-2.2859	0.61158	0.75399	-15.197	0.712	1	27	-15.197	0.64516	1	0
core 2 (C_g)	7	1.2003	0.4119	0.99999	-1.2003	0.5881	0.73176	-2.2239	0.10481	1	7	-2.2239	0.087824	1	0
dimethylallyl-PP (C_c)	6	0.097049	0.94578	0.99999	-0.097049	0.05422	0.36021	-14.741	0.99255	1	6	-14.741	0.988	1	0
farnesyl-PP (C_c)	9	0.30104	0.94899	0.99999	-0.30104	0.051006	0.36021	-11.122	0.83451	1	9	-11.122	0.80351	1	0
isopentenyl-pPP (C_c)	9	0.31537	0.94635	0.99999	-0.31537	0.053651	0.36021	-13.103	0.93625	1	9	-13.103	0.92002	1	0
dolichyl-phosphate (C_c)	8	0.39211	0.90769	0.99999	-0.39211	0.092314	0.36021	-3.8056	0.17712	1	8	-3.8056	0.15014	1	0
dolichyl-phosphate (C_r)	14	0.90355	0.86459	0.99999	-0.90355	0.13541	0.37455	-5.4834	0.1406	1	14	-5.4834	0.10373	1	0
dolichyl-phosphate-D-mannose (C_c)	5	0.26311	0.87833	0.99999	-0.26311	0.12167	0.36021	-3.255	0.24634	1	5	-3.255	0.23424	1	0
dolichyl-phosphate-D-mannose (C_r)	8	0.92392	0.63071	0.99999	-0.92392	0.36929	0.53917	-2.1438	0.082216	1	8	-2.1438	0.066936	1	0
dolichyl-D-glucosyl-phosphate (C_r)	5	0.31688	0.85722	0.99999	-0.31688	0.14278	0.37744	-5.715	0.51029	1	5	-5.715	0.47718	1	0
(Glc)3 (GlcNAc)2 (Man)9 (PP-Dol)1 (C_r)	9	0.35861	0.93771	0.99999	-0.35861	0.062295	0.36021	-6.5301	0.37927	1	9	-6.5301	0.33609	1	0
[protein]-L-asparagine (C_r)	7	0.23819	0.92528	0.99999	-0.23819	0.074722	0.36021	-6.665	0.51679	1	7	-6.665	0.45755	1	0
(alpha-D-Glucosyl)3-(alpha-D-mannosyl)8-beta-D-mannosyl-diacetylchitobiosyl-L-asparagine (protein) (C_r)	8	0.22281	0.94978	0.99999	-0.22281	0.050219	0.36021	-9.137	0.71295	1	8	-9.137	0.67371	1	0
dolichyl-diphosphate (C_r)	8	0.24366	0.94562	0.99999	-0.24366	0.054378	0.36021	-6.8265	0.46692	1	8	-6.8265	0.42316	1	0
(alpha-D-Glucosyl)-(alpha-D-mannosyl)8-beta-D-mannosyl-diacetylchitobiosyl-L-asparagine (protein) (C_r)	5	0.35377	0.84139	0.99999	-0.35377	0.15861	0.39095	-5.6619	0.50415	1	5	-5.6619	0.47143	1	0
mannose (C_g)	6	0.4193	0.85184	0.99999	-0.4193	0.14816	0.37818	-8.0642	0.70626	1	6	-8.0642	0.64542	1	0
(alpha-D-mannosyl)4-beta-D-mannosyl-diacetylchitobiosyl-L-asparagine (protein) (C_g)	5	0.40714	0.81652	0.99999	-0.40714	0.18348	0.42007	-5.3269	0.46553	1	5	-5.3269	0.43542	1	0
n2m2masn (C_g)	6	0.60079	0.76685	0.99999	-0.60079	0.23315	0.43861	-5.2817	0.40279	1	6	-5.2817	0.34008	1	0
GDP-L-fucose (C_g)	8	2.4183	0.0070196	0.59329	-2.4183	0.99298	1	-2.3594	0.091738	1	8	-2.3594	0.075087	1	0
fn2m2masn (C_g)	5	0.28727	0.86913	0.99999	-0.28727	0.13087	0.36639	-6.4976	0.59957	1	5	-6.4976	0.56165	1	0
GDP (C_g)	10	2.0903	0.065752	0.99568	-2.0903	0.93425	0.97483	-7.9254	0.49418	1	10	-7.9254	0.43107	1	0
l2fn2m2masn (C_g)	8	0.41652	0.89991	0.99999	-0.41652	0.10009	0.36021	-8.5826	0.65808	1	8	-8.5826	0.61625	1	0
(alpha-D-mannosyl)2-beta-D-mannosyl-N-acetylglucosamine (C_l)	6	0.28299	0.90001	0.99999	-0.28299	0.099986	0.36021	-6.2845	0.51519	1	6	-6.2845	0.44858	1	0
de-Fuc, GlcNAc removed PA6 (wo peptide linkage) (C_l)	6	0.93175	0.56059	0.99999	-0.93175	0.43941	0.59697	-7.3924	0.63761	1	6	-7.3924	0.57275	1	0
l2n2m2mn (C_l)	6	0.78333	0.65939	0.99999	-0.78333	0.34061	0.52027	-7.6619	0.66585	1	6	-7.6619	0.60236	1	0
N-acetylneuraminate (C_l)	8	0.83188	0.69342	0.99999	-0.83188	0.30658	0.49334	-7.4861	0.54027	1	8	-7.4861	0.49602	1	0
n2m2mn (C_l)	7	0.36152	0.89031	0.99999	-0.36152	0.10969	0.36021	-8.3874	0.70713	1	7	-8.3874	0.64702	1	0
[protein]-L-arginine (C_c)	10	0.90629	0.75321	0.99999	-0.90629	0.24679	0.44585	-9.3111	0.64627	1	10	-9.3111	0.57858	1	0
[protein]-omega-N-(ADP-D-ribosyl)-L-arginine (C_c)	6	0.83337	0.62692	0.99999	-0.83337	0.37308	0.54297	-4.8442	0.35564	1	6	-4.8442	0.29608	1	0
N(omega)-(ADP-D-ribosyl)-L-arginine (C_c)	6	0.83337	0.62692	0.99999	-0.83337	0.37308	0.54297	-4.8442	0.35564	1	6	-4.8442	0.29608	1	0
albumin (C_l)	18	1.5414	0.60714	0.99999	-1.5414	0.39286	0.55822	-11.794	0.61864	1	18	-11.794	0.57602	1	0
ATP (C_l)	18	1.5414	0.60714	0.99999	-1.5414	0.39286	0.55822	-11.794	0.61864	1	18	-11.794	0.57602	1	0
ADP (C_l)	18	1.5414	0.60714	0.99999	-1.5414	0.39286	0.55822	-11.794	0.61864	1	18	-11.794	0.57602	1	0
alanine (C_l)	19	1.571	0.645	0.99999	-1.571	0.355	0.52435	-11.64	0.58673	1	19	-11.64	0.48113	1	0
arginine (C_l)	19	1.571	0.645	0.99999	-1.571	0.355	0.52435	-11.64	0.58673	1	19	-11.64	0.48113	1	0
asparagine (C_l)	19	1.571	0.645	0.99999	-1.571	0.355	0.52435	-11.64	0.58673	1	19	-11.64	0.48113	1	0
aspartate (C_l)	19	1.571	0.645	0.99999	-1.571	0.355	0.52435	-11.64	0.58673	1	19	-11.64	0.48113	1	0
cysteine (C_l)	19	1.571	0.645	0.99999	-1.571	0.355	0.52435	-11.64	0.58673	1	19	-11.64	0.48113	1	0
glutamate (C_l)	20	1.6089	0.66222	0.99999	-1.6089	0.33778	0.51698	-11.481	0.5283	1	20	-11.481	0.44703	1	0
glutamine (C_l)	19	1.571	0.645	0.99999	-1.571	0.355	0.52435	-11.64	0.58673	1	19	-11.64	0.48113	1	0
glycine (C_l)	19	1.571	0.645	0.99999	-1.571	0.355	0.52435	-11.64	0.58673	1	19	-11.64	0.48113	1	0
histidine (C_l)	19	1.571	0.645	0.99999	-1.571	0.355	0.52435	-11.64	0.58673	1	19	-11.64	0.48113	1	0
isoleucine (C_l)	19	1.571	0.645	0.99999	-1.571	0.355	0.52435	-11.64	0.58673	1	19	-11.64	0.48113	1	0
leucine (C_l)	19	1.571	0.645	0.99999	-1.571	0.355	0.52435	-11.64	0.58673	1	19	-11.64	0.48113	1	0
lysine (C_l)	19	1.571	0.645	0.99999	-1.571	0.355	0.52435	-11.64	0.58673	1	19	-11.64	0.48113	1	0
methionine (C_l)	19	1.571	0.645	0.99999	-1.571	0.355	0.52435	-11.64	0.58673	1	19	-11.64	0.48113	1	0
phenylalanine (C_l)	19	1.571	0.645	0.99999	-1.571	0.355	0.52435	-11.64	0.58673	1	19	-11.64	0.48113	1	0
proline (C_l)	19	1.571	0.645	0.99999	-1.571	0.355	0.52435	-11.64	0.58673	1	19	-11.64	0.48113	1	0
serine (C_l)	19	1.571	0.645	0.99999	-1.571	0.355	0.52435	-11.64	0.58673	1	19	-11.64	0.48113	1	0
threonine (C_l)	19	1.571	0.645	0.99999	-1.571	0.355	0.52435	-11.64	0.58673	1	19	-11.64	0.48113	1	0
tryptophan (C_l)	19	1.571	0.645	0.99999	-1.571	0.355	0.52435	-11.64	0.58673	1	19	-11.64	0.48113	1	0
tyrosine (C_l)	20	1.5313	0.71111	0.99999	-1.5313	0.28889	0.4738	-13.181	0.70388	1	20	-13.181	0.63045	1	0
valine (C_l)	19	1.571	0.645	0.99999	-1.571	0.355	0.52435	-11.64	0.58673	1	19	-11.64	0.48113	1	0
antichymotrypsin (C_l)	18	1.5414	0.60714	0.99999	-1.5414	0.39286	0.55822	-11.794	0.61864	1	18	-11.794	0.57602	1	0
antitrypsin (C_l)	18	1.5414	0.60714	0.99999	-1.5414	0.39286	0.55822	-11.794	0.61864	1	18	-11.794	0.57602	1	0
apoB100 (C_l)	18	1.5414	0.60714	0.99999	-1.5414	0.39286	0.55822	-11.794	0.61864	1	18	-11.794	0.57602	1	0
fibrinogen (C_l)	18	1.5414	0.60714	0.99999	-1.5414	0.39286	0.55822	-11.794	0.61864	1	18	-11.794	0.57602	1	0
haptoglobin (C_l)	18	1.5414	0.60714	0.99999	-1.5414	0.39286	0.55822	-11.794	0.61864	1	18	-11.794	0.57602	1	0
plasminogen (C_l)	18	1.5414	0.60714	0.99999	-1.5414	0.39286	0.55822	-11.794	0.61864	1	18	-11.794	0.57602	1	0
prothrombin (C_l)	18	1.5414	0.60714	0.99999	-1.5414	0.39286	0.55822	-11.794	0.61864	1	18	-11.794	0.57602	1	0
[apotransferin] (C_l)	18	1.5414	0.60714	0.99999	-1.5414	0.39286	0.55822	-11.794	0.61864	1	18	-11.794	0.57602	1	0
apoE (C_l)	18	1.5414	0.60714	0.99999	-1.5414	0.39286	0.55822	-11.794	0.61864	1	18	-11.794	0.57602	1	0
apoA1 (C_l)	18	1.5414	0.60714	0.99999	-1.5414	0.39286	0.55822	-11.794	0.61864	1	18	-11.794	0.57602	1	0
STAR (C_l)	18	1.5414	0.60714	0.99999	-1.5414	0.39286	0.55822	-11.794	0.61864	1	18	-11.794	0.57602	1	0
GM2A (C_l)	22	1.6536	0.67957	0.99999	-1.6536	0.32043	0.49674	-11.353	0.42324	1	22	-11.353	0.372	1	0
apocytochrome-C (C_l)	18	1.5414	0.60714	0.99999	-1.5414	0.39286	0.55822	-11.794	0.61864	1	18	-11.794	0.57602	1	0
PPARA (C_l)	18	1.5414	0.60714	0.99999	-1.5414	0.39286	0.55822	-11.794	0.61864	1	18	-11.794	0.57602	1	0
apoB48 (C_l)	18	1.5414	0.60714	0.99999	-1.5414	0.39286	0.55822	-11.794	0.61864	1	18	-11.794	0.57602	1	0
carbonate (C_s)	14	2.9993	0.0039069	0.38763	-2.9993	0.99609	1	-6.1333	0.18543	1	13	-5.8363	0.14372	1	0
3-sulfinoalanine (C_c)	7	0.69707	0.74144	0.99999	-0.69707	0.25856	0.44679	-5.4436	0.37656	1	7	-5.4436	0.32645	1	0
isocitrate (C_c)	6	0.61532	0.75903	0.99999	-0.61532	0.24097	0.44561	-7.5942	0.65884	1	6	-7.5942	0.59497	1	0
isocitrate (C_m)	8	0.39948	0.90539	0.99999	-0.39948	0.094612	0.36021	-15.093	0.98695	1	8	-15.093	0.98258	1	0
citrate (C_m)	5	0.28118	0.87149	0.99999	-0.28118	0.12851	0.36639	-11.628	0.95878	1	5	-11.628	0.93915	1	0
citrate (C_c)	8	2.2078	0.019539	0.7906	-2.2078	0.98046	0.99941	-2.6348	0.10506	1	7	-2.7313	0.11281	1	0
fumarate (C_m)	7	0.42734	0.86743	0.99999	-0.42734	0.13257	0.36803	-13.083	0.97232	1	7	-13.083	0.9551	1	0
NADPH (C_p)	38	2.8789	0.25474	0.99999	-2.8789	0.74526	0.86532	-12.316	0.17073	1	38	-12.316	0.12891	1	0
NADP+ (C_p)	38	2.8789	0.25474	0.99999	-2.8789	0.74526	0.86532	-12.316	0.17073	1	38	-12.316	0.12891	1	0
glycolaldehyde (C_c)	10	0.57026	0.90439	0.99999	-0.57026	0.09561	0.36021	-11.855	0.86238	1	10	-11.855	0.81087	1	0
glycolaldehyde (C_m)	5	0.32898	0.85215	0.99999	-0.32898	0.14785	0.37781	-8.7537	0.81727	1	5	-8.7537	0.77861	1	0
glycolate (C_m)	5	0.32898	0.85215	0.99999	-0.32898	0.14785	0.37781	-8.7537	0.81727	1	5	-8.7537	0.77861	1	0
oxalate (C_c)	12	0.98451	0.77523	0.99999	-0.98451	0.22477	0.43523	-7.0536	0.30988	1	12	-7.0536	0.26329	1	0
PPi (C_r)	15	0.6582	0.95083	0.99999	-0.6582	0.049169	0.36021	-13.205	0.80478	1	15	-13.205	0.77437	1	0
PPi (C_p)	16	0.68765	0.95631	0.99999	-0.68765	0.043695	0.34675	-13.035	0.793	1	16	-13.035	0.73182	1	0
H+ (C_s)	63	2.8079	0.791	0.99999	-2.8079	0.209	0.42007	-14.02	0.047292	1	62	-13.89	0.021277	1	0
O2 (C_n)	8	2.3439	0.01024	0.75377	-2.3439	0.98976	1	-2.7027	0.10855	1	8	-2.7027	0.0896	1	0
butyryl-CoA (C_c)	27	2.1499	0.48644	0.99999	-2.1499	0.51356	0.6518	-10.38	0.21812	1	27	-10.38	0.172	1	0
butyrate (C_c)	26	1.5267	0.83175	0.99999	-1.5267	0.16825	0.39807	-16.448	0.83502	1	26	-16.448	0.77381	1	0
pentanoyl-CoA (C_c)	6	1.4027	0.25229	0.99999	-1.4027	0.74771	0.86532	-6.2658	0.51308	1	6	-6.2658	0.44649	1	0
valeric acid (C_c)	19	1.1387	0.87488	0.99999	-1.1387	0.12512	0.36021	-18.1	0.98047	1	19	-18.1	0.95805	1	0
hexanoyl-CoA (C_c)	6	1.4027	0.25229	0.99999	-1.4027	0.74771	0.86532	-6.2658	0.51308	1	6	-6.2658	0.44649	1	0
hexanoic acid (C_c)	19	1.1387	0.87488	0.99999	-1.1387	0.12512	0.36021	-18.1	0.98047	1	19	-18.1	0.95805	1	0
heptanoyl-CoA (C_c)	6	1.4027	0.25229	0.99999	-1.4027	0.74771	0.86532	-6.2658	0.51308	1	6	-6.2658	0.44649	1	0
heptylic acid (C_c)	19	1.1387	0.87488	0.99999	-1.1387	0.12512	0.36021	-18.1	0.98047	1	19	-18.1	0.95805	1	0
octanoyl-CoA (C_c)	9	1.77	0.18385	0.99999	-1.77	0.81615	0.91415	-5.3222	0.2598	1	9	-5.3222	0.22388	1	0
octanoic acid (C_c)	19	1.1387	0.87488	0.99999	-1.1387	0.12512	0.36021	-18.1	0.98047	1	19	-18.1	0.95805	1	0
nonanoyl-CoA (C_c)	6	1.4027	0.25229	0.99999	-1.4027	0.74771	0.86532	-6.2658	0.51308	1	6	-6.2658	0.44649	1	0
nonanoic acid (C_c)	19	1.1387	0.87488	0.99999	-1.1387	0.12512	0.36021	-18.1	0.98047	1	19	-18.1	0.95805	1	0
decanoyl-CoA (C_c)	6	1.4027	0.25229	0.99999	-1.4027	0.74771	0.86532	-6.2658	0.51308	1	6	-6.2658	0.44649	1	0
decanoic acid (C_c)	19	1.1387	0.87488	0.99999	-1.1387	0.12512	0.36021	-18.1	0.98047	1	19	-18.1	0.95805	1	0
undecanoyl-CoA (C_c)	6	1.4027	0.25229	0.99999	-1.4027	0.74771	0.86532	-6.2658	0.51308	1	6	-6.2658	0.44649	1	0
undecylic acid (C_c)	19	1.1387	0.87488	0.99999	-1.1387	0.12512	0.36021	-18.1	0.98047	1	19	-18.1	0.95805	1	0
lauroyl-CoA (C_c)	22	1.4382	0.79982	0.99999	-1.4382	0.20018	0.42007	-11.032	0.38754	1	21	-11.242	0.39502	1	0
lauric acid (C_c)	48	3.2238	0.2527	0.99999	-3.2238	0.7473	0.86532	-18.255	0.60935	1	46	-18.333	0.50528	1	0
tridecanoyl-CoA (C_c)	22	1.4382	0.79982	0.99999	-1.4382	0.20018	0.42007	-11.032	0.38754	1	21	-11.242	0.39502	1	0
tridecylic acid (C_c)	31	1.1876	0.97425	0.99999	-1.1876	0.025749	0.29869	-19.043	0.91555	1	30	-19.317	0.91093	1	0
myristoyl-CoA (C_c)	26	1.5471	0.82268	0.99999	-1.5471	0.17732	0.41123	-12.112	0.40867	1	25	-12.306	0.3908	1	0
myristic acid (C_c)	33	1.9335	0.7712	0.99999	-1.9335	0.2288	0.43693	-17.788	0.82079	1	32	-18.024	0.79343	1	0
(9E)-tetradecenoic acid (C_c)	29	1.023	0.98316	0.99999	-1.023	0.016838	0.27446	-19.599	0.95474	1	28	-19.903	0.9504	1	0
(9E)-tetradecenoyl-CoA (C_c)	24	1.5608	0.77829	0.99999	-1.5608	0.22171	0.43058	-10.757	0.32963	1	23	-10.941	0.29722	1	0
(7Z)-tetradecenoic acid (C_c)	29	1.023	0.98316	0.99999	-1.023	0.016838	0.27446	-19.599	0.95474	1	28	-19.903	0.9504	1	0
(7Z)-tetradecenoyl-CoA (C_c)	24	1.5608	0.77829	0.99999	-1.5608	0.22171	0.43058	-10.757	0.32963	1	23	-10.941	0.29722	1	0
5-tetradecenoyl-CoA (C_c)	24	1.5608	0.77829	0.99999	-1.5608	0.22171	0.43058	-10.757	0.32963	1	23	-10.941	0.29722	1	0
physeteric acid (C_c)	29	1.023	0.98316	0.99999	-1.023	0.016838	0.27446	-19.599	0.95474	1	28	-19.903	0.9504	1	0
pentadecanoyl-CoA (C_c)	22	1.4382	0.79982	0.99999	-1.4382	0.20018	0.42007	-11.032	0.38754	1	21	-11.242	0.39502	1	0
pentadecylic acid (C_c)	31	1.1876	0.97425	0.99999	-1.1876	0.025749	0.29869	-19.043	0.91555	1	30	-19.317	0.91093	1	0
palmitoyl-CoA (C_c)	50	2.8293	0.54741	0.99999	-2.8293	0.45259	0.60861	-15.589	0.2622	1	49	-15.715	0.20966	1	0
palmitate (C_c)	35	1.9136	0.80383	0.99999	-1.9136	0.19617	0.42007	-18.818	0.8559	1	34	-19.054	0.82531	1	0
palmitoleoyl-CoA (C_c)	24	1.5608	0.77829	0.99999	-1.5608	0.22171	0.43058	-10.757	0.32963	1	23	-10.941	0.29722	1	0
palmitolate (C_c)	29	1.023	0.98316	0.99999	-1.023	0.016838	0.27446	-19.599	0.95474	1	28	-19.903	0.9504	1	0
7-hexadecenoyl-CoA (C_c)	24	1.5608	0.77829	0.99999	-1.5608	0.22171	0.43058	-10.757	0.32963	1	23	-10.941	0.29722	1	0
7-palmitoleic acid (C_c)	29	1.023	0.98316	0.99999	-1.023	0.016838	0.27446	-19.599	0.95474	1	28	-19.903	0.9504	1	0
heptadecanoyl-CoA (C_c)	31	1.6418	0.86965	0.99999	-1.6418	0.13035	0.36639	-12.1	0.28205	1	30	-12.259	0.25232	1	0
margaric acid (C_c)	31	1.1876	0.97425	0.99999	-1.1876	0.025749	0.29869	-19.043	0.91555	1	30	-19.317	0.91093	1	0
(10Z)-heptadecenoic acid (C_c)	29	1.023	0.98316	0.99999	-1.023	0.016838	0.27446	-19.599	0.95474	1	28	-19.903	0.9504	1	0
(10Z)-heptadecenoyl-CoA (C_c)	24	1.5608	0.77829	0.99999	-1.5608	0.22171	0.43058	-10.757	0.32963	1	23	-10.941	0.29722	1	0
9-heptadecenoyl-CoA (C_c)	24	1.5608	0.77829	0.99999	-1.5608	0.22171	0.43058	-10.757	0.32963	1	23	-10.941	0.29722	1	0
9-heptadecylenic acid (C_c)	29	1.023	0.98316	0.99999	-1.023	0.016838	0.27446	-19.599	0.95474	1	28	-19.903	0.9504	1	0
stearoyl-CoA (C_c)	34	1.8671	0.82942	0.99999	-1.8671	0.17058	0.40171	-12.924	0.30577	1	33	-13.079	0.25567	1	0
stearate (C_c)	29	1.023	0.98316	0.99999	-1.023	0.016838	0.27446	-19.599	0.95474	1	28	-19.903	0.9504	1	0
(13Z)-octadecenoic acid (C_c)	29	1.023	0.98316	0.99999	-1.023	0.016838	0.27446	-19.599	0.95474	1	28	-19.903	0.9504	1	0
(13Z)-octadecenoyl-CoA (C_c)	24	1.5608	0.77829	0.99999	-1.5608	0.22171	0.43058	-10.757	0.32963	1	23	-10.941	0.29722	1	0
cis-vaccenoyl-CoA (C_c)	31	1.6418	0.86965	0.99999	-1.6418	0.13035	0.36639	-12.1	0.28205	1	30	-12.259	0.25232	1	0
cis-vaccenic acid (C_c)	29	1.023	0.98316	0.99999	-1.023	0.016838	0.27446	-19.599	0.95474	1	28	-19.903	0.9504	1	0
oleate (C_c)	29	1.023	0.98316	0.99999	-1.023	0.016838	0.27446	-19.599	0.95474	1	28	-19.903	0.9504	1	0
oleoyl-CoA (C_c)	35	1.568	0.9286	0.99999	-1.568	0.071397	0.36021	-15.75	0.58554	1	34	-15.941	0.53127	1	0
(9E)-octadecenoyl-CoA (C_c)	24	1.5608	0.77829	0.99999	-1.5608	0.22171	0.43058	-10.757	0.32963	1	23	-10.941	0.29722	1	0
elaidate (C_c)	29	1.023	0.98316	0.99999	-1.023	0.016838	0.27446	-19.599	0.95474	1	28	-19.903	0.9504	1	0
(7Z)-octadecenoic acid (C_c)	29	1.023	0.98316	0.99999	-1.023	0.016838	0.27446	-19.599	0.95474	1	28	-19.903	0.9504	1	0
(6Z,9Z)-octadecadienoic acid (C_c)	29	1.023	0.98316	0.99999	-1.023	0.016838	0.27446	-19.599	0.95474	1	28	-19.903	0.9504	1	0
(6Z,9Z)-octadecadienoyl-CoA (C_c)	32	1.4814	0.9355	0.99999	-1.4814	0.064498	0.36021	-14.852	0.57508	1	31	-15.049	0.51957	1	0
nonadecanoyl-CoA (C_c)	31	1.7949	0.80167	0.99999	-1.7949	0.19833	0.42007	-11.889	0.26235	1	30	-12.044	0.23318	1	0
nonadecylic acid (C_c)	29	1.023	0.98316	0.99999	-1.023	0.016838	0.27446	-19.599	0.95474	1	28	-19.903	0.9504	1	0
eicosanoyl-CoA (C_c)	31	1.7949	0.80167	0.99999	-1.7949	0.19833	0.42007	-11.889	0.26235	1	30	-12.044	0.23318	1	0
eicosanoate (C_c)	29	1.023	0.98316	0.99999	-1.023	0.016838	0.27446	-19.599	0.95474	1	28	-19.903	0.9504	1	0
(13Z)-eicosenoic acid (C_c)	29	1.023	0.98316	0.99999	-1.023	0.016838	0.27446	-19.599	0.95474	1	28	-19.903	0.9504	1	0
(13Z)-eicosenoyl-CoA (C_c)	35	2.4166	0.48714	0.99999	-2.4166	0.51286	0.65128	-11.969	0.20428	1	34	-12.105	0.16402	1	0
(11Z)-eicosenoyl-CoA (C_c)	31	1.7949	0.80167	0.99999	-1.7949	0.19833	0.42007	-11.889	0.26235	1	30	-12.044	0.23318	1	0
cis-gondoic acid (C_c)	29	1.023	0.98316	0.99999	-1.023	0.016838	0.27446	-19.599	0.95474	1	28	-19.903	0.9504	1	0
9-eicosenoic acid (C_c)	29	1.023	0.98316	0.99999	-1.023	0.016838	0.27446	-19.599	0.95474	1	28	-19.903	0.9504	1	0
9-eicosenoyl-CoA (C_c)	31	1.7949	0.80167	0.99999	-1.7949	0.19833	0.42007	-11.889	0.26235	1	30	-12.044	0.23318	1	0
(8Z,11Z)-eicosadienoyl-CoA (C_c)	27	1.6618	0.8053	0.99999	-1.6618	0.1947	0.42007	-13.302	0.51318	1	26	-13.511	0.48	1	0
8,11-eicosadienoic acid (C_c)	29	1.023	0.98316	0.99999	-1.023	0.016838	0.27446	-19.599	0.95474	1	28	-19.903	0.9504	1	0
(5Z,8Z,11Z)-eicosatrienoyl-CoA (C_c)	25	1.3759	0.88753	0.99999	-1.3759	0.11247	0.36021	-13.868	0.6251	1	24	-14.108	0.61271	1	0
mead acid (C_c)	29	1.023	0.98316	0.99999	-1.023	0.016838	0.27446	-19.599	0.95474	1	28	-19.903	0.9504	1	0
heneicosanoyl-CoA (C_c)	31	1.7949	0.80167	0.99999	-1.7949	0.19833	0.42007	-11.889	0.26235	1	30	-12.044	0.23318	1	0
henicosanoic acid (C_c)	29	1.023	0.98316	0.99999	-1.023	0.016838	0.27446	-19.599	0.95474	1	28	-19.903	0.9504	1	0
docosanoyl-CoA (C_c)	31	1.7949	0.80167	0.99999	-1.7949	0.19833	0.42007	-11.889	0.26235	1	30	-12.044	0.23318	1	0
behenic acid (C_c)	29	1.023	0.98316	0.99999	-1.023	0.016838	0.27446	-19.599	0.95474	1	28	-19.903	0.9504	1	0
(13Z)-docosenoyl-CoA (C_c)	31	1.7949	0.80167	0.99999	-1.7949	0.19833	0.42007	-11.889	0.26235	1	30	-12.044	0.23318	1	0
cis-erucic acid (C_c)	29	1.023	0.98316	0.99999	-1.023	0.016838	0.27446	-19.599	0.95474	1	28	-19.903	0.9504	1	0
(11Z)-docosenoyl-CoA (C_c)	24	1.7356	0.67306	0.99999	-1.7356	0.32694	0.50342	-10.517	0.30517	1	23	-10.696	0.27442	1	0
cis-cetoleic acid (C_c)	29	1.023	0.98316	0.99999	-1.023	0.016838	0.27446	-19.599	0.95474	1	28	-19.903	0.9504	1	0
tricosanoyl-CoA (C_c)	24	1.4598	0.82901	0.99999	-1.4598	0.17099	0.40177	-10.967	0.35164	1	23	-11.155	0.31784	1	0
tricosanoic acid (C_c)	29	1.023	0.98316	0.99999	-1.023	0.016838	0.27446	-19.599	0.95474	1	28	-19.903	0.9504	1	0
tetracosanoyl-CoA (C_c)	32	1.7963	0.82783	0.99999	-1.7963	0.17217	0.40256	-11.897	0.24469	1	31	-12.046	0.21738	1	0
lignocerate (C_c)	29	1.023	0.98316	0.99999	-1.023	0.016838	0.27446	-19.599	0.95474	1	28	-19.903	0.9504	1	0
(15Z)-tetracosenoyl-CoA (C_c)	32	1.7963	0.82783	0.99999	-1.7963	0.17217	0.40256	-11.897	0.24469	1	31	-12.046	0.21738	1	0
nervonic acid (C_c)	29	1.023	0.98316	0.99999	-1.023	0.016838	0.27446	-19.599	0.95474	1	28	-19.903	0.9504	1	0
hexacosanoyl-CoA (C_c)	25	1.7339	0.71845	0.99999	-1.7339	0.28155	0.47001	-10.525	0.26295	1	24	-10.696	0.26026	1	0
cerotic acid (C_c)	29	1.023	0.98316	0.99999	-1.023	0.016838	0.27446	-19.599	0.95474	1	28	-19.903	0.9504	1	0
hexacosenoyl-CoA (C_c)	25	1.7339	0.71845	0.99999	-1.7339	0.28155	0.47001	-10.525	0.26295	1	24	-10.696	0.26026	1	0
ximenic acid (C_c)	29	1.023	0.98316	0.99999	-1.023	0.016838	0.27446	-19.599	0.95474	1	28	-19.903	0.9504	1	0
linolenoyl-CoA (C_c)	32	1.4814	0.9355	0.99999	-1.4814	0.064498	0.36021	-14.852	0.57508	1	31	-15.049	0.51957	1	0
linolenate (C_c)	29	1.023	0.98316	0.99999	-1.023	0.016838	0.27446	-19.599	0.95474	1	28	-19.903	0.9504	1	0
(6Z,9Z,12Z,15Z)-octadecatetraenoyl-CoA (C_c)	32	1.4814	0.9355	0.99999	-1.4814	0.064498	0.36021	-14.852	0.57508	1	31	-15.049	0.51957	1	0
stearidonic acid (C_c)	29	1.023	0.98316	0.99999	-1.023	0.016838	0.27446	-19.599	0.95474	1	28	-19.903	0.9504	1	0
(8Z,11Z,14Z,17Z)-eicosatetraenoyl-CoA (C_c)	34	1.7375	0.88224	0.99999	-1.7375	0.11776	0.36021	-14.371	0.45386	1	33	-14.547	0.40226	1	0
omega-3-arachidonic acid (C_c)	29	1.023	0.98316	0.99999	-1.023	0.016838	0.27446	-19.599	0.95474	1	28	-19.903	0.9504	1	0
(5Z,8Z,11Z,14Z,17Z)-eicosapentaenoyl-CoA (C_c)	32	1.4814	0.9355	0.99999	-1.4814	0.064498	0.36021	-14.852	0.57508	1	31	-15.049	0.51957	1	0
EPA (C_c)	33	1.137	0.98477	0.99999	-1.137	0.015228	0.27446	-20.145	0.94367	1	32	-20.417	0.92794	1	0
(7Z,10Z,13Z,16Z,19Z)-docosapentaenoyl-CoA (C_c)	31	1.7949	0.80167	0.99999	-1.7949	0.19833	0.42007	-11.889	0.26235	1	30	-12.044	0.23318	1	0
DPA (C_c)	29	1.023	0.98316	0.99999	-1.023	0.016838	0.27446	-19.599	0.95474	1	28	-19.903	0.9504	1	0
(9Z,12Z,15Z,18Z,21Z)-TPA (C_c)	29	1.023	0.98316	0.99999	-1.023	0.016838	0.27446	-19.599	0.95474	1	28	-19.903	0.9504	1	0
(9Z,12Z,15Z,18Z,21Z)-tetracosapentaenoyl-CoA (C_c)	28	1.6636	0.79461	0.99999	-1.6636	0.20539	0.42007	-13.271	0.51459	1	27	-13.471	0.46008	1	0
(6Z,9Z,12Z,15Z,18Z,21Z)-THA (C_c)	29	1.023	0.98316	0.99999	-1.023	0.016838	0.27446	-19.599	0.95474	1	28	-19.903	0.9504	1	0
(6Z,9Z,12Z,15Z,18Z,21Z)-tetracosahexaenoyl-CoA (C_c)	26	1.3822	0.88729	0.99999	-1.3822	0.11271	0.36021	-13.815	0.59577	1	25	-14.044	0.57775	1	0
(4Z,7Z,10Z,13Z,16Z,19Z)-docosahexaenoyl-CoA (C_c)	22	1.4382	0.79982	0.99999	-1.4382	0.20018	0.42007	-11.032	0.38754	1	21	-11.242	0.39502	1	0
DHA (C_c)	29	1.023	0.98316	0.99999	-1.023	0.016838	0.27446	-19.599	0.95474	1	28	-19.903	0.9504	1	0
(11Z,14Z,17Z)-eicosatrienoic acid (C_c)	29	1.023	0.98316	0.99999	-1.023	0.016838	0.27446	-19.599	0.95474	1	28	-19.903	0.9504	1	0
(11Z,14Z,17Z)-eicosatrienoyl-CoA (C_c)	31	1.7949	0.80167	0.99999	-1.7949	0.19833	0.42007	-11.889	0.26235	1	30	-12.044	0.23318	1	0
13,16,19-docosatrienoic acid (C_c)	29	1.023	0.98316	0.99999	-1.023	0.016838	0.27446	-19.599	0.95474	1	28	-19.903	0.9504	1	0
13,16,19-docosatrienoyl-CoA (C_c)	24	1.7356	0.67306	0.99999	-1.7356	0.32694	0.50342	-10.517	0.30517	1	23	-10.696	0.27442	1	0
10,13,16,19-docosatetraenoic acid (C_c)	29	1.023	0.98316	0.99999	-1.023	0.016838	0.27446	-19.599	0.95474	1	28	-19.903	0.9504	1	0
10,13,16,19-docosatetraenoyl-CoA (C_c)	31	1.7949	0.80167	0.99999	-1.7949	0.19833	0.42007	-11.889	0.26235	1	30	-12.044	0.23318	1	0
12,15,18,21-tetracosatetraenoic acid (C_c)	29	1.023	0.98316	0.99999	-1.023	0.016838	0.27446	-19.599	0.95474	1	28	-19.903	0.9504	1	0
12,15,18,21-tetracosatetraenoyl-CoA (C_c)	25	1.7339	0.71845	0.99999	-1.7339	0.28155	0.47001	-10.525	0.26295	1	24	-10.696	0.26026	1	0
linoleoyl-CoA (C_c)	43	2.1626	0.83591	0.99999	-2.1626	0.16409	0.3936	-15.754	0.38481	1	42	-15.905	0.3429	1	0
linoleate (C_c)	57	3.384	0.30763	0.99999	-3.384	0.69237	0.83641	-20.198	0.62823	1	56	-20.348	0.52382	1	0
gamma-linolenoyl-CoA (C_c)	32	1.4814	0.9355	0.99999	-1.4814	0.064498	0.36021	-14.852	0.57508	1	31	-15.049	0.51957	1	0
gamma-linolenate (C_c)	29	1.023	0.98316	0.99999	-1.023	0.016838	0.27446	-19.599	0.95474	1	28	-19.903	0.9504	1	0
dihomo-gamma-linolenoyl-CoA (C_c)	34	1.7375	0.88224	0.99999	-1.7375	0.11776	0.36021	-14.371	0.45386	1	33	-14.547	0.40226	1	0
dihomo-gamma-linolenate (C_c)	33	1.9803	0.74514	0.99999	-1.9803	0.25486	0.44585	-17.87	0.82681	1	32	-18.107	0.79977	1	0
arachidonyl-CoA (C_c)	43	2.1626	0.83591	0.99999	-2.1626	0.16409	0.3936	-15.754	0.38481	1	42	-15.905	0.3429	1	0
arachidonate (C_c)	66	4.0253	0.10335	0.99999	-4.0253	0.89665	0.96729	-19.646	0.39439	1	65	-19.769	0.30398	1	0
(7Z,10Z,13Z,16Z)-docosatetraenoyl-CoA (C_c)	29	1.5304	0.89114	0.99999	-1.5304	0.10886	0.36021	-12.333	0.37563	1	28	-12.509	0.34467	1	0
adrenic acid (C_c)	29	1.023	0.98316	0.99999	-1.023	0.016838	0.27446	-19.599	0.95474	1	28	-19.903	0.9504	1	0
(9Z,12Z,15Z,18Z)-TTA (C_c)	29	1.023	0.98316	0.99999	-1.023	0.016838	0.27446	-19.599	0.95474	1	28	-19.903	0.9504	1	0
(9Z,12Z,15Z,18Z)-tetracosatetraenoyl-CoA (C_c)	25	1.7339	0.71845	0.99999	-1.7339	0.28155	0.47001	-10.525	0.26295	1	24	-10.696	0.26026	1	0
(6Z,9Z,12Z,15Z,18Z)-TPA (C_c)	29	1.023	0.98316	0.99999	-1.023	0.016838	0.27446	-19.599	0.95474	1	28	-19.903	0.9504	1	0
(6Z,9Z,12Z,15Z,18Z)-tetracosapentaenoyl-CoA (C_c)	23	1.4415	0.82222	0.99999	-1.4415	0.17778	0.41188	-11.019	0.3791	1	22	-11.219	0.35772	1	0
(4Z,7Z,10Z,13Z,16Z)-DPA (C_c)	29	1.023	0.98316	0.99999	-1.023	0.016838	0.27446	-19.599	0.95474	1	28	-19.903	0.9504	1	0
(4Z,7Z,10Z,13Z,16Z)-docosapentaenoyl-CoA (C_c)	22	1.4382	0.79982	0.99999	-1.4382	0.20018	0.42007	-11.032	0.38754	1	21	-11.242	0.39502	1	0
(11Z,14Z)-eicosadienoic acid (C_c)	29	1.023	0.98316	0.99999	-1.023	0.016838	0.27446	-19.599	0.95474	1	28	-19.903	0.9504	1	0
(11Z,14Z)-eicosadienoyl-CoA (C_c)	31	1.7949	0.80167	0.99999	-1.7949	0.19833	0.42007	-11.889	0.26235	1	30	-12.044	0.23318	1	0
(13Z,16Z)-docosadienoic acid (C_c)	29	1.023	0.98316	0.99999	-1.023	0.016838	0.27446	-19.599	0.95474	1	28	-19.903	0.9504	1	0
(13Z,16Z)-docosadienoyl-CoA (C_c)	24	1.7356	0.67306	0.99999	-1.7356	0.32694	0.50342	-10.517	0.30517	1	23	-10.696	0.27442	1	0
10,13,16-docosatrienoyl-CoA (C_c)	24	1.7356	0.67306	0.99999	-1.7356	0.32694	0.50342	-10.517	0.30517	1	23	-10.696	0.27442	1	0
10,13,16-docosatriynoic acid (C_c)	29	1.023	0.98316	0.99999	-1.023	0.016838	0.27446	-19.599	0.95474	1	28	-19.903	0.9504	1	0
AMP (C_r)	11	0.61807	0.91216	0.99999	-0.61807	0.08784	0.36021	-11.902	0.85069	1	11	-11.902	0.80618	1	0
lauroyl-CoA (C_r)	11	0.72742	0.87605	0.99999	-0.72742	0.12395	0.36021	-12.001	0.85718	1	11	-12.001	0.81358	1	0
ATP (C_r)	21	1.1783	0.89811	0.99999	-1.1783	0.10189	0.36021	-14.752	0.80396	1	21	-14.752	0.75356	1	0
CoA (C_r)	14	0.85289	0.88339	0.99999	-0.85289	0.11661	0.36021	-11.339	0.71529	1	14	-11.339	0.63651	1	0
lauric acid (C_r)	10	0.84472	0.78776	0.99999	-0.84472	0.21224	0.42007	-11.651	0.8493	1	10	-11.651	0.79563	1	0
tridecanoyl-CoA (C_r)	11	0.72742	0.87605	0.99999	-0.72742	0.12395	0.36021	-12.001	0.85718	1	11	-12.001	0.81358	1	0
tridecylic acid (C_r)	10	0.84472	0.78776	0.99999	-0.84472	0.21224	0.42007	-11.651	0.8493	1	10	-11.651	0.79563	1	0
myristoyl-CoA (C_r)	11	0.72742	0.87605	0.99999	-0.72742	0.12395	0.36021	-12.001	0.85718	1	11	-12.001	0.81358	1	0
myristic acid (C_r)	10	0.84472	0.78776	0.99999	-0.84472	0.21224	0.42007	-11.651	0.8493	1	10	-11.651	0.79563	1	0
5-tetradecenoyl-CoA (C_r)	11	0.72742	0.87605	0.99999	-0.72742	0.12395	0.36021	-12.001	0.85718	1	11	-12.001	0.81358	1	0
physeteric acid (C_r)	10	0.84472	0.78776	0.99999	-0.84472	0.21224	0.42007	-11.651	0.8493	1	10	-11.651	0.79563	1	0
(9E)-tetradecenoic acid (C_r)	10	0.84472	0.78776	0.99999	-0.84472	0.21224	0.42007	-11.651	0.8493	1	10	-11.651	0.79563	1	0
(9E)-tetradecenoyl-CoA (C_r)	11	0.72742	0.87605	0.99999	-0.72742	0.12395	0.36021	-12.001	0.85718	1	11	-12.001	0.81358	1	0
(7Z)-tetradecenoic acid (C_r)	10	0.84472	0.78776	0.99999	-0.84472	0.21224	0.42007	-11.651	0.8493	1	10	-11.651	0.79563	1	0
(7Z)-tetradecenoyl-CoA (C_r)	11	0.72742	0.87605	0.99999	-0.72742	0.12395	0.36021	-12.001	0.85718	1	11	-12.001	0.81358	1	0
pentadecanoyl-CoA (C_r)	11	0.72742	0.87605	0.99999	-0.72742	0.12395	0.36021	-12.001	0.85718	1	11	-12.001	0.81358	1	0
pentadecylic acid (C_r)	10	0.84472	0.78776	0.99999	-0.84472	0.21224	0.42007	-11.651	0.8493	1	10	-11.651	0.79563	1	0
palmitoyl-CoA (C_r)	11	0.72742	0.87605	0.99999	-0.72742	0.12395	0.36021	-12.001	0.85718	1	11	-12.001	0.81358	1	0
palmitate (C_r)	12	0.79587	0.86416	0.99999	-0.79587	0.13584	0.37529	-13.435	0.91224	1	12	-13.435	0.87897	1	0
7-hexadecenoyl-CoA (C_r)	11	0.72742	0.87605	0.99999	-0.72742	0.12395	0.36021	-12.001	0.85718	1	11	-12.001	0.81358	1	0
7-palmitoleic acid (C_r)	10	0.84472	0.78776	0.99999	-0.84472	0.21224	0.42007	-11.651	0.8493	1	10	-11.651	0.79563	1	0
palmitoleoyl-CoA (C_r)	11	0.72742	0.87605	0.99999	-0.72742	0.12395	0.36021	-12.001	0.85718	1	11	-12.001	0.81358	1	0
palmitolate (C_r)	10	0.84472	0.78776	0.99999	-0.84472	0.21224	0.42007	-11.651	0.8493	1	10	-11.651	0.79563	1	0
heptadecanoyl-CoA (C_r)	11	0.72742	0.87605	0.99999	-0.72742	0.12395	0.36021	-12.001	0.85718	1	11	-12.001	0.81358	1	0
margaric acid (C_r)	10	0.84472	0.78776	0.99999	-0.84472	0.21224	0.42007	-11.651	0.8493	1	10	-11.651	0.79563	1	0
(10Z)-heptadecenoic acid (C_r)	10	0.84472	0.78776	0.99999	-0.84472	0.21224	0.42007	-11.651	0.8493	1	10	-11.651	0.79563	1	0
(10Z)-heptadecenoyl-CoA (C_r)	11	0.72742	0.87605	0.99999	-0.72742	0.12395	0.36021	-12.001	0.85718	1	11	-12.001	0.81358	1	0
9-heptadecenoyl-CoA (C_r)	11	0.72742	0.87605	0.99999	-0.72742	0.12395	0.36021	-12.001	0.85718	1	11	-12.001	0.81358	1	0
9-heptadecylenic acid (C_r)	10	0.84472	0.78776	0.99999	-0.84472	0.21224	0.42007	-11.651	0.8493	1	10	-11.651	0.79563	1	0
stearoyl-CoA (C_r)	13	0.83175	0.86798	0.99999	-0.83175	0.13202	0.36739	-11.483	0.74377	1	13	-11.483	0.69108	1	0
stearate (C_r)	12	0.94038	0.79855	0.99999	-0.94038	0.20145	0.42007	-11.097	0.75065	1	12	-11.097	0.6947	1	0
oleate (C_r)	10	0.84472	0.78776	0.99999	-0.84472	0.21224	0.42007	-11.651	0.8493	1	10	-11.651	0.79563	1	0
oleoyl-CoA (C_r)	11	0.72742	0.87605	0.99999	-0.72742	0.12395	0.36021	-12.001	0.85718	1	11	-12.001	0.81358	1	0
(9E)-octadecenoyl-CoA (C_r)	11	0.72742	0.87605	0.99999	-0.72742	0.12395	0.36021	-12.001	0.85718	1	11	-12.001	0.81358	1	0
elaidate (C_r)	10	0.84472	0.78776	0.99999	-0.84472	0.21224	0.42007	-11.651	0.8493	1	10	-11.651	0.79563	1	0
(13Z)-octadecenoic acid (C_r)	10	0.84472	0.78776	0.99999	-0.84472	0.21224	0.42007	-11.651	0.8493	1	10	-11.651	0.79563	1	0
(13Z)-octadecenoyl-CoA (C_r)	11	0.72742	0.87605	0.99999	-0.72742	0.12395	0.36021	-12.001	0.85718	1	11	-12.001	0.81358	1	0
cis-vaccenoyl-CoA (C_r)	11	0.72742	0.87605	0.99999	-0.72742	0.12395	0.36021	-12.001	0.85718	1	11	-12.001	0.81358	1	0
cis-vaccenic acid (C_r)	10	0.84472	0.78776	0.99999	-0.84472	0.21224	0.42007	-11.651	0.8493	1	10	-11.651	0.79563	1	0
(6Z,9Z)-octadecadienoic acid (C_r)	10	0.84472	0.78776	0.99999	-0.84472	0.21224	0.42007	-11.651	0.8493	1	10	-11.651	0.79563	1	0
(6Z,9Z)-octadecadienoyl-CoA (C_r)	11	0.72742	0.87605	0.99999	-0.72742	0.12395	0.36021	-12.001	0.85718	1	11	-12.001	0.81358	1	0
nonadecanoyl-CoA (C_r)	11	0.72742	0.87605	0.99999	-0.72742	0.12395	0.36021	-12.001	0.85718	1	11	-12.001	0.81358	1	0
nonadecylic acid (C_r)	10	0.84472	0.78776	0.99999	-0.84472	0.21224	0.42007	-11.651	0.8493	1	10	-11.651	0.79563	1	0
eicosanoyl-CoA (C_r)	11	0.72742	0.87605	0.99999	-0.72742	0.12395	0.36021	-12.001	0.85718	1	11	-12.001	0.81358	1	0
eicosanoate (C_r)	10	0.84472	0.78776	0.99999	-0.84472	0.21224	0.42007	-11.651	0.8493	1	10	-11.651	0.79563	1	0
(11Z)-eicosenoyl-CoA (C_r)	11	0.72742	0.87605	0.99999	-0.72742	0.12395	0.36021	-12.001	0.85718	1	11	-12.001	0.81358	1	0
cis-gondoic acid (C_r)	10	0.84472	0.78776	0.99999	-0.84472	0.21224	0.42007	-11.651	0.8493	1	10	-11.651	0.79563	1	0
(13Z)-eicosenoic acid (C_r)	10	0.84472	0.78776	0.99999	-0.84472	0.21224	0.42007	-11.651	0.8493	1	10	-11.651	0.79563	1	0
(13Z)-eicosenoyl-CoA (C_r)	11	0.72742	0.87605	0.99999	-0.72742	0.12395	0.36021	-12.001	0.85718	1	11	-12.001	0.81358	1	0
9-eicosenoic acid (C_r)	10	0.84472	0.78776	0.99999	-0.84472	0.21224	0.42007	-11.651	0.8493	1	10	-11.651	0.79563	1	0
9-eicosenoyl-CoA (C_r)	11	0.72742	0.87605	0.99999	-0.72742	0.12395	0.36021	-12.001	0.85718	1	11	-12.001	0.81358	1	0
(8Z,11Z)-eicosadienoyl-CoA (C_r)	11	0.72742	0.87605	0.99999	-0.72742	0.12395	0.36021	-12.001	0.85718	1	11	-12.001	0.81358	1	0
8,11-eicosadienoic acid (C_r)	10	0.84472	0.78776	0.99999	-0.84472	0.21224	0.42007	-11.651	0.8493	1	10	-11.651	0.79563	1	0
(5Z,8Z,11Z)-eicosatrienoyl-CoA (C_r)	11	0.72742	0.87605	0.99999	-0.72742	0.12395	0.36021	-12.001	0.85718	1	11	-12.001	0.81358	1	0
mead acid (C_r)	10	0.84472	0.78776	0.99999	-0.84472	0.21224	0.42007	-11.651	0.8493	1	10	-11.651	0.79563	1	0
heneicosanoyl-CoA (C_r)	11	0.72742	0.87605	0.99999	-0.72742	0.12395	0.36021	-12.001	0.85718	1	11	-12.001	0.81358	1	0
henicosanoic acid (C_r)	10	0.84472	0.78776	0.99999	-0.84472	0.21224	0.42007	-11.651	0.8493	1	10	-11.651	0.79563	1	0
docosanoyl-CoA (C_r)	11	0.72742	0.87605	0.99999	-0.72742	0.12395	0.36021	-12.001	0.85718	1	11	-12.001	0.81358	1	0
behenic acid (C_r)	10	0.84472	0.78776	0.99999	-0.84472	0.21224	0.42007	-11.651	0.8493	1	10	-11.651	0.79563	1	0
(13Z)-docosenoyl-CoA (C_r)	11	0.72742	0.87605	0.99999	-0.72742	0.12395	0.36021	-12.001	0.85718	1	11	-12.001	0.81358	1	0
cis-erucic acid (C_r)	10	0.84472	0.78776	0.99999	-0.84472	0.21224	0.42007	-11.651	0.8493	1	10	-11.651	0.79563	1	0
(11Z)-docosenoyl-CoA (C_r)	11	0.72742	0.87605	0.99999	-0.72742	0.12395	0.36021	-12.001	0.85718	1	11	-12.001	0.81358	1	0
cis-cetoleic acid (C_r)	10	0.84472	0.78776	0.99999	-0.84472	0.21224	0.42007	-11.651	0.8493	1	10	-11.651	0.79563	1	0
tricosanoyl-CoA (C_r)	11	0.72742	0.87605	0.99999	-0.72742	0.12395	0.36021	-12.001	0.85718	1	11	-12.001	0.81358	1	0
tricosanoic acid (C_r)	10	0.84472	0.78776	0.99999	-0.84472	0.21224	0.42007	-11.651	0.8493	1	10	-11.651	0.79563	1	0
tetracosanoyl-CoA (C_r)	11	0.72742	0.87605	0.99999	-0.72742	0.12395	0.36021	-12.001	0.85718	1	11	-12.001	0.81358	1	0
lignocerate (C_r)	10	0.84472	0.78776	0.99999	-0.84472	0.21224	0.42007	-11.651	0.8493	1	10	-11.651	0.79563	1	0
(15Z)-tetracosenoyl-CoA (C_r)	11	0.72742	0.87605	0.99999	-0.72742	0.12395	0.36021	-12.001	0.85718	1	11	-12.001	0.81358	1	0
nervonic acid (C_r)	10	0.84472	0.78776	0.99999	-0.84472	0.21224	0.42007	-11.651	0.8493	1	10	-11.651	0.79563	1	0
hexacosanoyl-CoA (C_r)	11	0.72742	0.87605	0.99999	-0.72742	0.12395	0.36021	-12.001	0.85718	1	11	-12.001	0.81358	1	0
cerotic acid (C_r)	10	0.84472	0.78776	0.99999	-0.84472	0.21224	0.42007	-11.651	0.8493	1	10	-11.651	0.79563	1	0
hexacosenoyl-CoA (C_r)	11	0.72742	0.87605	0.99999	-0.72742	0.12395	0.36021	-12.001	0.85718	1	11	-12.001	0.81358	1	0
ximenic acid (C_r)	10	0.84472	0.78776	0.99999	-0.84472	0.21224	0.42007	-11.651	0.8493	1	10	-11.651	0.79563	1	0
linolenoyl-CoA (C_r)	11	0.72742	0.87605	0.99999	-0.72742	0.12395	0.36021	-12.001	0.85718	1	11	-12.001	0.81358	1	0
linolenate (C_r)	10	0.84472	0.78776	0.99999	-0.84472	0.21224	0.42007	-11.651	0.8493	1	10	-11.651	0.79563	1	0
(6Z,9Z,12Z,15Z)-octadecatetraenoyl-CoA (C_r)	11	0.72742	0.87605	0.99999	-0.72742	0.12395	0.36021	-12.001	0.85718	1	11	-12.001	0.81358	1	0
stearidonic acid (C_r)	10	0.84472	0.78776	0.99999	-0.84472	0.21224	0.42007	-11.651	0.8493	1	10	-11.651	0.79563	1	0
(8Z,11Z,14Z,17Z)-eicosatetraenoyl-CoA (C_r)	11	0.72742	0.87605	0.99999	-0.72742	0.12395	0.36021	-12.001	0.85718	1	11	-12.001	0.81358	1	0
omega-3-arachidonic acid (C_r)	10	0.84472	0.78776	0.99999	-0.84472	0.21224	0.42007	-11.651	0.8493	1	10	-11.651	0.79563	1	0
(5Z,8Z,11Z,14Z,17Z)-eicosapentaenoyl-CoA (C_r)	11	0.72742	0.87605	0.99999	-0.72742	0.12395	0.36021	-12.001	0.85718	1	11	-12.001	0.81358	1	0
EPA (C_r)	12	0.96835	0.78394	0.99999	-0.96835	0.21606	0.42482	-11.021	0.74358	1	12	-11.021	0.68711	1	0
(7Z,10Z,13Z,16Z,19Z)-docosapentaenoyl-CoA (C_r)	11	0.72742	0.87605	0.99999	-0.72742	0.12395	0.36021	-12.001	0.85718	1	11	-12.001	0.81358	1	0
DPA (C_r)	10	0.84472	0.78776	0.99999	-0.84472	0.21224	0.42007	-11.651	0.8493	1	10	-11.651	0.79563	1	0
(9Z,12Z,15Z,18Z,21Z)-TPA (C_r)	10	0.84472	0.78776	0.99999	-0.84472	0.21224	0.42007	-11.651	0.8493	1	10	-11.651	0.79563	1	0
(9Z,12Z,15Z,18Z,21Z)-tetracosapentaenoyl-CoA (C_r)	11	0.72742	0.87605	0.99999	-0.72742	0.12395	0.36021	-12.001	0.85718	1	11	-12.001	0.81358	1	0
(6Z,9Z,12Z,15Z,18Z,21Z)-THA (C_r)	10	0.84472	0.78776	0.99999	-0.84472	0.21224	0.42007	-11.651	0.8493	1	10	-11.651	0.79563	1	0
(6Z,9Z,12Z,15Z,18Z,21Z)-tetracosahexaenoyl-CoA (C_r)	11	0.72742	0.87605	0.99999	-0.72742	0.12395	0.36021	-12.001	0.85718	1	11	-12.001	0.81358	1	0
(4Z,7Z,10Z,13Z,16Z,19Z)-docosahexaenoyl-CoA (C_r)	11	0.72742	0.87605	0.99999	-0.72742	0.12395	0.36021	-12.001	0.85718	1	11	-12.001	0.81358	1	0
DHA (C_r)	10	0.84472	0.78776	0.99999	-0.84472	0.21224	0.42007	-11.651	0.8493	1	10	-11.651	0.79563	1	0
(11Z,14Z,17Z)-eicosatrienoic acid (C_r)	10	0.84472	0.78776	0.99999	-0.84472	0.21224	0.42007	-11.651	0.8493	1	10	-11.651	0.79563	1	0
(11Z,14Z,17Z)-eicosatrienoyl-CoA (C_r)	11	0.72742	0.87605	0.99999	-0.72742	0.12395	0.36021	-12.001	0.85718	1	11	-12.001	0.81358	1	0
13,16,19-docosatrienoic acid (C_r)	10	0.84472	0.78776	0.99999	-0.84472	0.21224	0.42007	-11.651	0.8493	1	10	-11.651	0.79563	1	0
13,16,19-docosatrienoyl-CoA (C_r)	11	0.72742	0.87605	0.99999	-0.72742	0.12395	0.36021	-12.001	0.85718	1	11	-12.001	0.81358	1	0
linoleoyl-CoA (C_r)	11	0.72742	0.87605	0.99999	-0.72742	0.12395	0.36021	-12.001	0.85718	1	11	-12.001	0.81358	1	0
linoleate (C_r)	36	2.9126	0.21895	0.99999	-2.9126	0.78105	0.8828	-14.669	0.45215	1	36	-14.669	0.34809	1	0
gamma-linolenoyl-CoA (C_r)	11	0.72742	0.87605	0.99999	-0.72742	0.12395	0.36021	-12.001	0.85718	1	11	-12.001	0.81358	1	0
gamma-linolenate (C_r)	10	0.84472	0.78776	0.99999	-0.84472	0.21224	0.42007	-11.651	0.8493	1	10	-11.651	0.79563	1	0
dihomo-gamma-linolenoyl-CoA (C_r)	11	0.72742	0.87605	0.99999	-0.72742	0.12395	0.36021	-12.001	0.85718	1	11	-12.001	0.81358	1	0
dihomo-gamma-linolenate (C_r)	12	0.96835	0.78394	0.99999	-0.96835	0.21606	0.42482	-11.021	0.74358	1	12	-11.021	0.68711	1	0
arachidonyl-CoA (C_r)	11	0.72742	0.87605	0.99999	-0.72742	0.12395	0.36021	-12.001	0.85718	1	11	-12.001	0.81358	1	0
arachidonate (C_r)	41	3.6726	0.027915	0.95077	-3.6726	0.97209	0.99941	-13.427	0.21978	1	41	-13.427	0.14249	1	0
(7Z,10Z,13Z,16Z)-docosatetraenoyl-CoA (C_r)	11	0.72742	0.87605	0.99999	-0.72742	0.12395	0.36021	-12.001	0.85718	1	11	-12.001	0.81358	1	0
adrenic acid (C_r)	10	0.84472	0.78776	0.99999	-0.84472	0.21224	0.42007	-11.651	0.8493	1	10	-11.651	0.79563	1	0
(9Z,12Z,15Z,18Z)-TTA (C_r)	10	0.84472	0.78776	0.99999	-0.84472	0.21224	0.42007	-11.651	0.8493	1	10	-11.651	0.79563	1	0
(9Z,12Z,15Z,18Z)-tetracosatetraenoyl-CoA (C_r)	11	0.72742	0.87605	0.99999	-0.72742	0.12395	0.36021	-12.001	0.85718	1	11	-12.001	0.81358	1	0
(6Z,9Z,12Z,15Z,18Z)-TPA (C_r)	10	0.84472	0.78776	0.99999	-0.84472	0.21224	0.42007	-11.651	0.8493	1	10	-11.651	0.79563	1	0
(6Z,9Z,12Z,15Z,18Z)-tetracosapentaenoyl-CoA (C_r)	11	0.72742	0.87605	0.99999	-0.72742	0.12395	0.36021	-12.001	0.85718	1	11	-12.001	0.81358	1	0
(4Z,7Z,10Z,13Z,16Z)-DPA (C_r)	10	0.84472	0.78776	0.99999	-0.84472	0.21224	0.42007	-11.651	0.8493	1	10	-11.651	0.79563	1	0
(4Z,7Z,10Z,13Z,16Z)-docosapentaenoyl-CoA (C_r)	11	0.72742	0.87605	0.99999	-0.72742	0.12395	0.36021	-12.001	0.85718	1	11	-12.001	0.81358	1	0
(11Z,14Z)-eicosadienoic acid (C_r)	10	0.84472	0.78776	0.99999	-0.84472	0.21224	0.42007	-11.651	0.8493	1	10	-11.651	0.79563	1	0
(11Z,14Z)-eicosadienoyl-CoA (C_r)	11	0.72742	0.87605	0.99999	-0.72742	0.12395	0.36021	-12.001	0.85718	1	11	-12.001	0.81358	1	0
(13Z,16Z)-docosadienoic acid (C_r)	10	0.84472	0.78776	0.99999	-0.84472	0.21224	0.42007	-11.651	0.8493	1	10	-11.651	0.79563	1	0
(13Z,16Z)-docosadienoyl-CoA (C_r)	11	0.72742	0.87605	0.99999	-0.72742	0.12395	0.36021	-12.001	0.85718	1	11	-12.001	0.81358	1	0
[ACP] (C_c)	6	0.46672	0.83194	0.99999	-0.46672	0.16806	0.39807	-10.961	0.91364	1	6	-10.961	0.88307	1	0
3-oxo-11-cis-eicosenoyl-CoA (C_c)	8	0.53294	0.85627	0.99999	-0.53294	0.14373	0.37744	-8.0902	0.60633	1	8	-8.0902	0.56293	1	0
3(S)-hydroxy-11-cis-eicosenoyl-CoA (C_c)	6	0.34407	0.88006	0.99999	-0.34407	0.11994	0.36021	-11.041	0.91715	1	6	-11.041	0.88743	1	0
trans,cis-2,11-eicosadienoyl-CoA (C_c)	7	0.97354	0.56733	0.99999	-0.97354	0.43267	0.59017	-7.0354	0.55972	1	7	-7.0354	0.49898	1	0
3-oxo-13cis-docosenoyl-CoA (C_c)	8	0.53294	0.85627	0.99999	-0.53294	0.14373	0.37744	-8.0902	0.60633	1	8	-8.0902	0.56293	1	0
3(S)-hydroxy-13-cis-docosenoyl-CoA (C_c)	6	0.34407	0.88006	0.99999	-0.34407	0.11994	0.36021	-11.041	0.91715	1	6	-11.041	0.88743	1	0
trans,cis-2,13-docosadienoyl-CoA (C_c)	7	0.97354	0.56733	0.99999	-0.97354	0.43267	0.59017	-7.0354	0.55972	1	7	-7.0354	0.49898	1	0
3-oxo-cis-15-tetracosaenoyl-CoA (C_c)	8	0.53294	0.85627	0.99999	-0.53294	0.14373	0.37744	-8.0902	0.60633	1	8	-8.0902	0.56293	1	0
3(S)-hydroxy-cis-15-tetracosaenoyl-CoA (C_c)	6	0.34407	0.88006	0.99999	-0.34407	0.11994	0.36021	-11.041	0.91715	1	6	-11.041	0.88743	1	0
trans,cis-2,15-tetracosadienoyl-CoA (C_c)	7	0.97354	0.56733	0.99999	-0.97354	0.43267	0.59017	-7.0354	0.55972	1	7	-7.0354	0.49898	1	0
3-oxo-hexacosenoyl-CoA (C_c)	8	0.53294	0.85627	0.99999	-0.53294	0.14373	0.37744	-8.0902	0.60633	1	8	-8.0902	0.56293	1	0
3(S)-hydroxy-hexacosenoyl-CoA (C_c)	6	0.34407	0.88006	0.99999	-0.34407	0.11994	0.36021	-11.041	0.91715	1	6	-11.041	0.88743	1	0
trans,cis-2,17-hexacosadienoyl-CoA (C_c)	7	0.97354	0.56733	0.99999	-0.97354	0.43267	0.59017	-7.0354	0.55972	1	7	-7.0354	0.49898	1	0
3-oxo-13-cis-eicosenoyl-CoA (C_c)	8	0.53294	0.85627	0.99999	-0.53294	0.14373	0.37744	-8.0902	0.60633	1	8	-8.0902	0.56293	1	0
3(S)-hydroxy-13-cis-eicosenoyl-CoA (C_c)	6	0.34407	0.88006	0.99999	-0.34407	0.11994	0.36021	-11.041	0.91715	1	6	-11.041	0.88743	1	0
trans,cis-2,13-eicosadienoyl-CoA (C_c)	7	0.97354	0.56733	0.99999	-0.97354	0.43267	0.59017	-7.0354	0.55972	1	7	-7.0354	0.49898	1	0
(7Z)-octadecenoyl-CoA (C_c)	23	1.6462	0.71249	0.99999	-1.6462	0.28751	0.47237	-6.364	0.049276	1	22	-6.4589	0.043452	1	0
3-oxo-9-cis-eicosenoyl-CoA (C_c)	8	0.53294	0.85627	0.99999	-0.53294	0.14373	0.37744	-8.0902	0.60633	1	8	-8.0902	0.56293	1	0
3(S)-hydroxy-9-cis-eicosenoyl-CoA (C_c)	6	0.34407	0.88006	0.99999	-0.34407	0.11994	0.36021	-11.041	0.91715	1	6	-11.041	0.88743	1	0
trans,cis-2,9-eicosadienoyl-CoA (C_c)	7	0.97354	0.56733	0.99999	-0.97354	0.43267	0.59017	-7.0354	0.55972	1	7	-7.0354	0.49898	1	0
3-oxo-11cis-docosenoyl-CoA (C_c)	8	0.53294	0.85627	0.99999	-0.53294	0.14373	0.37744	-8.0902	0.60633	1	8	-8.0902	0.56293	1	0
3(S)-hydroxy-11-cis-docosenoyl-CoA (C_c)	6	0.34407	0.88006	0.99999	-0.34407	0.11994	0.36021	-11.041	0.91715	1	6	-11.041	0.88743	1	0
trans,cis-2,11-docosadienoyl-CoA (C_c)	7	0.97354	0.56733	0.99999	-0.97354	0.43267	0.59017	-7.0354	0.55972	1	7	-7.0354	0.49898	1	0
3-oxo-eicosadienoyl-CoA (C_c)	8	0.53294	0.85627	0.99999	-0.53294	0.14373	0.37744	-8.0902	0.60633	1	8	-8.0902	0.56293	1	0
3(S)-hydroxy-3-oxo-eicosadienoyl-CoA (C_c)	6	0.34407	0.88006	0.99999	-0.34407	0.11994	0.36021	-11.041	0.91715	1	6	-11.041	0.88743	1	0
trans,cis-2,8,11-eicosatrienoyl-CoA (C_c)	7	0.97354	0.56733	0.99999	-0.97354	0.43267	0.59017	-7.0354	0.55972	1	7	-7.0354	0.49898	1	0
3-oxooctadecanoyl-CoA (C_c)	8	0.53294	0.85627	0.99999	-0.53294	0.14373	0.37744	-8.0902	0.60633	1	8	-8.0902	0.56293	1	0
3-hydroxyoctadecanoyl-CoA (C_c)	6	0.34407	0.88006	0.99999	-0.34407	0.11994	0.36021	-11.041	0.91715	1	6	-11.041	0.88743	1	0
(2E)-octadecenoyl-CoA (C_c)	7	0.97354	0.56733	0.99999	-0.97354	0.43267	0.59017	-7.0354	0.55972	1	7	-7.0354	0.49898	1	0
3-oxoeicosanoyl-CoA (C_c)	8	0.53294	0.85627	0.99999	-0.53294	0.14373	0.37744	-8.0902	0.60633	1	8	-8.0902	0.56293	1	0
3-hydroxyeicosanoyl-CoA (C_c)	6	0.34407	0.88006	0.99999	-0.34407	0.11994	0.36021	-11.041	0.91715	1	6	-11.041	0.88743	1	0
(2E)-eicosenoyl-CoA (C_c)	7	0.97354	0.56733	0.99999	-0.97354	0.43267	0.59017	-7.0354	0.55972	1	7	-7.0354	0.49898	1	0
3-oxodocosanoyl-CoA (C_c)	8	0.53294	0.85627	0.99999	-0.53294	0.14373	0.37744	-8.0902	0.60633	1	8	-8.0902	0.56293	1	0
3-hydroxydocosanoyl-CoA (C_c)	6	0.34407	0.88006	0.99999	-0.34407	0.11994	0.36021	-11.041	0.91715	1	6	-11.041	0.88743	1	0
(2E)-docosenoyl-CoA (C_c)	7	0.97354	0.56733	0.99999	-0.97354	0.43267	0.59017	-7.0354	0.55972	1	7	-7.0354	0.49898	1	0
3-oxotetracosanoyl-CoA (C_c)	8	0.53294	0.85627	0.99999	-0.53294	0.14373	0.37744	-8.0902	0.60633	1	8	-8.0902	0.56293	1	0
3-hydroxytetracosanoyl-CoA (C_c)	6	0.34407	0.88006	0.99999	-0.34407	0.11994	0.36021	-11.041	0.91715	1	6	-11.041	0.88743	1	0
(2E)-tetracosenoyl-CoA (C_c)	7	0.97354	0.56733	0.99999	-0.97354	0.43267	0.59017	-7.0354	0.55972	1	7	-7.0354	0.49898	1	0
3-oxohexacosanoyl-CoA (C_c)	8	0.53294	0.85627	0.99999	-0.53294	0.14373	0.37744	-8.0902	0.60633	1	8	-8.0902	0.56293	1	0
3-hydroxyhexacosanoyl-CoA (C_c)	6	0.34407	0.88006	0.99999	-0.34407	0.11994	0.36021	-11.041	0.91715	1	6	-11.041	0.88743	1	0
(2E)-hexacosenoyl-CoA (C_c)	7	0.97354	0.56733	0.99999	-0.97354	0.43267	0.59017	-7.0354	0.55972	1	7	-7.0354	0.49898	1	0
3-oxononadecanoyl-CoA (C_c)	8	0.53294	0.85627	0.99999	-0.53294	0.14373	0.37744	-8.0902	0.60633	1	8	-8.0902	0.56293	1	0
3-hydroxynonadecanoyl-CoA (C_c)	6	0.34407	0.88006	0.99999	-0.34407	0.11994	0.36021	-11.041	0.91715	1	6	-11.041	0.88743	1	0
(2E)-nonadecenoyl-CoA (C_c)	7	0.97354	0.56733	0.99999	-0.97354	0.43267	0.59017	-7.0354	0.55972	1	7	-7.0354	0.49898	1	0
3-oxoheneicosanoyl-CoA (C_c)	8	0.53294	0.85627	0.99999	-0.53294	0.14373	0.37744	-8.0902	0.60633	1	8	-8.0902	0.56293	1	0
3-hydroxyheneicosanoyl-CoA (C_c)	6	0.34407	0.88006	0.99999	-0.34407	0.11994	0.36021	-11.041	0.91715	1	6	-11.041	0.88743	1	0
(2E)-heneicosenoyl-CoA (C_c)	7	0.97354	0.56733	0.99999	-0.97354	0.43267	0.59017	-7.0354	0.55972	1	7	-7.0354	0.49898	1	0
3-oxotricosanoyl-CoA (C_c)	8	0.53294	0.85627	0.99999	-0.53294	0.14373	0.37744	-8.0902	0.60633	1	8	-8.0902	0.56293	1	0
3-hydroxytricosanoyl-CoA (C_c)	6	0.34407	0.88006	0.99999	-0.34407	0.11994	0.36021	-11.041	0.91715	1	6	-11.041	0.88743	1	0
(2E)-tricosenoyl-CoA (C_c)	6	0.44187	0.84257	0.99999	-0.44187	0.15743	0.39095	-8.0488	0.70475	1	6	-8.0488	0.64379	1	0
palmitoyl-CoA (C_p)	27	1.9139	0.65487	0.99999	-1.9139	0.34513	0.52277	-7.7673	0.066298	1	26	-7.871	0.055945	1	0
palmitate (C_p)	11	0.91106	0.7944	0.99999	-0.91106	0.2056	0.42007	-4.7909	0.16145	1	10	-4.9533	0.16571	1	0
13(S)-HPODE (C_c)	9	2.0491	0.083389	0.99568	-2.0491	0.91661	0.96729	-3.7485	0.13953	1	9	-3.7485	0.11567	1	0
13(S)-HODE (C_c)	7	0.39373	0.87949	0.99999	-0.39373	0.12051	0.36021	-5.8461	0.42192	1	7	-5.8461	0.36818	1	0
9(10)-EpOME (C_c)	28	2.8252	0.11832	0.99999	-2.8252	0.88168	0.96729	-11.449	0.3091	1	28	-11.449	0.24399	1	0
O2 (C_r)	47	4.8083	0.00035801	0.10212	-4.8083	0.99964	1	-13.585	0.13831	1	47	-13.585	0.091602	1	0
9(10)-EpOME (C_r)	28	2.8252	0.11832	0.99999	-2.8252	0.88168	0.96729	-11.449	0.3091	1	28	-11.449	0.24399	1	0
12(13)-EpOME (C_c)	28	2.8252	0.11832	0.99999	-2.8252	0.88168	0.96729	-11.449	0.3091	1	28	-11.449	0.24399	1	0
12(13)-EpOME (C_r)	28	2.8252	0.11832	0.99999	-2.8252	0.88168	0.96729	-11.449	0.3091	1	28	-11.449	0.24399	1	0
9,10-hydroxyoctadec-12(Z)-enoate (C_c)	11	1.513	0.39279	0.99999	-1.513	0.60721	0.74982	-8.5261	0.53056	1	9	-8.1555	0.51156	1	0
9,10-hydroxyoctadec-12(Z)-enoate (C_r)	11	1.513	0.39279	0.99999	-1.513	0.60721	0.74982	-8.5261	0.53056	1	9	-8.1555	0.51156	1	0
9-hydroxy-10-O-D-glucuronoside-(12Z)-octadecenoate (C_c)	9	1.6607	0.2382	0.99999	-1.6607	0.7618	0.86532	-6.2901	0.3541	1	7	-5.6918	0.35197	1	0
9-hydroxy-10-O-D-glucuronoside-(12Z)-octadecenoate (C_r)	9	1.6607	0.2382	0.99999	-1.6607	0.7618	0.86532	-6.2901	0.3541	1	7	-5.6918	0.35197	1	0
10-hydroxy-octadec-(12Z)-enoate-9-beta-D-glucuronide (C_c)	9	1.6607	0.2382	0.99999	-1.6607	0.7618	0.86532	-6.2901	0.3541	1	7	-5.6918	0.35197	1	0
10-hydroxy-octadec-(12Z)-enoate-9-beta-D-glucuronide (C_r)	9	1.6607	0.2382	0.99999	-1.6607	0.7618	0.86532	-6.2901	0.3541	1	7	-5.6918	0.35197	1	0
12,13-hydroxyoctadec-9(z)-enoate (C_c)	11	1.513	0.39279	0.99999	-1.513	0.60721	0.74982	-8.5261	0.53056	1	9	-8.1555	0.51156	1	0
12,13-hydroxyoctadec-9(z)-enoate (C_r)	11	1.513	0.39279	0.99999	-1.513	0.60721	0.74982	-8.5261	0.53056	1	9	-8.1555	0.51156	1	0
12-hydroxy-13-O-D-glucuronoside-octadec-(9Z)-enoate (C_c)	9	1.6607	0.2382	0.99999	-1.6607	0.7618	0.86532	-6.2901	0.3541	1	7	-5.6918	0.35197	1	0
12-hydroxy-13-O-D-glucuronoside-octadec-(9Z)-enoate (C_r)	9	1.6607	0.2382	0.99999	-1.6607	0.7618	0.86532	-6.2901	0.3541	1	7	-5.6918	0.35197	1	0
12-O-D-glucuronoside-13-hydroxyoctadec-(9Z)-enoate (C_c)	9	1.6607	0.2382	0.99999	-1.6607	0.7618	0.86532	-6.2901	0.3541	1	7	-5.6918	0.35197	1	0
12-O-D-glucuronoside-13-hydroxyoctadec-(9Z)-enoate (C_r)	9	1.6607	0.2382	0.99999	-1.6607	0.7618	0.86532	-6.2901	0.3541	1	7	-5.6918	0.35197	1	0
lipoic acid (C_c)	5	0.90283	0.49678	0.99999	-0.90283	0.50322	0.64118	-4.2966	0.35025	1	5	-4.2966	0.32916	1	0
3-keto-eicosa-8,11,14,17-all-cis-tetraenoyl-CoA (C_c)	8	0.53294	0.85627	0.99999	-0.53294	0.14373	0.37744	-8.0902	0.60633	1	8	-8.0902	0.56293	1	0
3(S)-hydroxy-all-cis-8,11,14,17-eicosatetraenoyl-CoA (C_c)	6	0.34407	0.88006	0.99999	-0.34407	0.11994	0.36021	-11.041	0.91715	1	6	-11.041	0.88743	1	0
eicosa-(2E,8Z,11Z,14Z,17Z)-pentaenoyl-CoA (C_c)	7	0.97354	0.56733	0.99999	-0.97354	0.43267	0.59017	-7.0354	0.55972	1	7	-7.0354	0.49898	1	0
3-oxo-docosa-7,10,13,16,19-all-cis-pentaenoyl-CoA (C_c)	8	0.53294	0.85627	0.99999	-0.53294	0.14373	0.37744	-8.0902	0.60633	1	8	-8.0902	0.56293	1	0
3(S)-hydroxy-docosa-7,10,13,16,19-all-cis-pentaenoyl-CoA (C_c)	6	0.34407	0.88006	0.99999	-0.34407	0.11994	0.36021	-11.041	0.91715	1	6	-11.041	0.88743	1	0
2-trans-7,10,13,16,19-all-cis-docosahexaenoyl-CoA (C_c)	7	0.97354	0.56733	0.99999	-0.97354	0.43267	0.59017	-7.0354	0.55972	1	7	-7.0354	0.49898	1	0
3-oxo-tetracosa-9,12,15,18,21-all-cis-pentaenoyl-CoA (C_c)	8	0.53294	0.85627	0.99999	-0.53294	0.14373	0.37744	-8.0902	0.60633	1	8	-8.0902	0.56293	1	0
3(S)-hydroxy-tetracosa-9,12,15,18,21-all-cis-pentaenoyl-CoA (C_c)	6	0.34407	0.88006	0.99999	-0.34407	0.11994	0.36021	-11.041	0.91715	1	6	-11.041	0.88743	1	0
2-trans-9,12,15,18,21-all-cis-tetracosahexaenoyl-CoA (C_c)	7	0.97354	0.56733	0.99999	-0.97354	0.43267	0.59017	-7.0354	0.55972	1	7	-7.0354	0.49898	1	0
3-oxo-docosa-10,13,16,19-all-cis-tetraenoyl-CoA (C_c)	8	0.53294	0.85627	0.99999	-0.53294	0.14373	0.37744	-8.0902	0.60633	1	8	-8.0902	0.56293	1	0
3(S)-hydroxy-docosa-10,13,16,19-all-cis-tetraenoyl-CoA (C_c)	6	0.34407	0.88006	0.99999	-0.34407	0.11994	0.36021	-11.041	0.91715	1	6	-11.041	0.88743	1	0
trans,cis,cis,cis,cis-2,10,13,16,19-docosapentaenoyl-CoA (C_c)	7	0.97354	0.56733	0.99999	-0.97354	0.43267	0.59017	-7.0354	0.55972	1	7	-7.0354	0.49898	1	0
3-oxo-tetracosa-12,15,18,21-all-cis-tetraenoyl-CoA (C_c)	8	0.53294	0.85627	0.99999	-0.53294	0.14373	0.37744	-8.0902	0.60633	1	8	-8.0902	0.56293	1	0
3(S)-hydroxy-tetracosa-12,15,18,21-all-cis-tetraenoyl-CoA (C_c)	6	0.34407	0.88006	0.99999	-0.34407	0.11994	0.36021	-11.041	0.91715	1	6	-11.041	0.88743	1	0
trans,cis,cis,cis,cis-2,12,15,18,21-tetracosapentaenoyl-CoA (C_c)	7	0.97354	0.56733	0.99999	-0.97354	0.43267	0.59017	-7.0354	0.55972	1	7	-7.0354	0.49898	1	0
3-oxoeicosa-cis,cis,cis-11,14,17-trienoyl-CoA (C_c)	8	0.53294	0.85627	0.99999	-0.53294	0.14373	0.37744	-8.0902	0.60633	1	8	-8.0902	0.56293	1	0
(3S)-hydroxy-eicosa-cis,cis,cis-11,14,17-trienoyl-CoA (C_c)	6	0.34407	0.88006	0.99999	-0.34407	0.11994	0.36021	-11.041	0.91715	1	6	-11.041	0.88743	1	0
trans,cis,cis,cis-2,11,14,17-eicosatetraenoyl-CoA (C_c)	7	0.97354	0.56733	0.99999	-0.97354	0.43267	0.59017	-7.0354	0.55972	1	7	-7.0354	0.49898	1	0
3-oxo-docosa-13,16,19-all-cis-trienoyl-CoA (C_c)	8	0.53294	0.85627	0.99999	-0.53294	0.14373	0.37744	-8.0902	0.60633	1	8	-8.0902	0.56293	1	0
3(S)-hydroxy-docosa-13,16,19-all-cis-trienoyl-CoA (C_c)	6	0.34407	0.88006	0.99999	-0.34407	0.11994	0.36021	-11.041	0.91715	1	6	-11.041	0.88743	1	0
trans,cis,cis,cis-2,13,16,19-docosatetraenoyl-CoA (C_c)	7	0.97354	0.56733	0.99999	-0.97354	0.43267	0.59017	-7.0354	0.55972	1	7	-7.0354	0.49898	1	0
leukotriene B5 (C_c)	6	1.5114	0.19588	0.99999	-1.5114	0.80412	0.90349	-9.7446	0.84584	1	6	-9.7446	0.80155	1	0
leukotriene C5 (C_c)	7	0.23308	0.92652	0.99999	-0.23308	0.073482	0.36021	-10.584	0.88225	1	6	-11.339	0.90272	1	0
20-hydroxy-LTB5 (C_c)	5	1.6557	0.08218	0.99568	-1.6557	0.91782	0.96729	-7.0032	0.65488	1	5	-7.0032	0.61501	1	0
leukotriene B5 (C_r)	5	1.6557	0.08218	0.99568	-1.6557	0.91782	0.96729	-7.0032	0.65488	1	5	-7.0032	0.61501	1	0
20-hydroxy-LTB5 (C_r)	5	1.6557	0.08218	0.99568	-1.6557	0.91782	0.96729	-7.0032	0.65488	1	5	-7.0032	0.61501	1	0
leukotriene D5 (C_c)	6	0.25533	0.9082	0.99999	-0.25533	0.091798	0.36021	-8.0802	0.70782	1	5	-8.7503	0.77833	1	0
PGH3 (C_c)	6	0.8727	0.60073	0.99999	-0.8727	0.39927	0.56312	-4.5086	0.32088	1	6	-4.5086	0.26421	1	0
NADPH (C_n)	6	1.0356	0.48869	0.99999	-1.0356	0.51131	0.64994	-4.165	0.28684	1	6	-4.165	0.2335	1	0
NADP+ (C_n)	8	1.1314	0.47864	0.99999	-1.1314	0.52136	0.66097	-4.0643	0.19651	1	8	-4.0643	0.1676	1	0
PGH3 (C_n)	6	0.8727	0.60073	0.99999	-0.8727	0.39927	0.56312	-4.5086	0.32088	1	6	-4.5086	0.26421	1	0
3-oxo-dihomo-gamma-linolenoyl-CoA (C_c)	7	0.56974	0.80731	0.99999	-0.56974	0.19269	0.42007	-5.5459	0.38796	1	7	-5.5459	0.33688	1	0
3-oxo-docosa-7,10,13,16-all-cis-tetraenoyl-CoA (C_c)	8	0.53294	0.85627	0.99999	-0.53294	0.14373	0.37744	-8.0902	0.60633	1	8	-8.0902	0.56293	1	0
3(S)-hydroxy-docosa-7,10,13,16-all-cis-tetraenoyl-CoA (C_c)	6	0.34407	0.88006	0.99999	-0.34407	0.11994	0.36021	-11.041	0.91715	1	6	-11.041	0.88743	1	0
(2E,7Z,10Z,13Z,16Z)-docosapentaenoyl-CoA (C_c)	5	0.37691	0.83089	0.99999	-0.37691	0.16911	0.39908	-8.4233	0.79086	1	5	-8.4233	0.75106	1	0
3-oxo-tetracosa-9,12,15,18-all-cis-tetraenoyl-CoA (C_c)	8	0.53294	0.85627	0.99999	-0.53294	0.14373	0.37744	-8.0902	0.60633	1	8	-8.0902	0.56293	1	0
2-trans-9,12,15,18-all-cis-tetracosapentaenoyl-CoA (C_c)	7	0.97354	0.56733	0.99999	-0.97354	0.43267	0.59017	-7.0354	0.55972	1	7	-7.0354	0.49898	1	0
3-oxo-docosa-cis,cis,cis-10,13,16-trienoyl-CoA (C_c)	8	0.53294	0.85627	0.99999	-0.53294	0.14373	0.37744	-8.0902	0.60633	1	8	-8.0902	0.56293	1	0
3(S)-hydroxy-10,13,16-all-cis-docosatrienoyl-CoA (C_c)	6	0.34407	0.88006	0.99999	-0.34407	0.11994	0.36021	-11.041	0.91715	1	6	-11.041	0.88743	1	0
trans,cis,cis,cis-2,10,13,16-docosatetraenoyl-CoA (C_c)	7	0.97354	0.56733	0.99999	-0.97354	0.43267	0.59017	-7.0354	0.55972	1	7	-7.0354	0.49898	1	0
3-oxoeicosa-cis,cis-11,14-dienoyl-CoA (C_c)	8	0.53294	0.85627	0.99999	-0.53294	0.14373	0.37744	-8.0902	0.60633	1	8	-8.0902	0.56293	1	0
(3S)-hydroxy-eicosa-cis,cis-11,14-dienoyl-CoA (C_c)	6	0.34407	0.88006	0.99999	-0.34407	0.11994	0.36021	-11.041	0.91715	1	6	-11.041	0.88743	1	0
trans,cis,cis-2,11,14-eicosatrienoyl-CoA (C_c)	7	0.97354	0.56733	0.99999	-0.97354	0.43267	0.59017	-7.0354	0.55972	1	7	-7.0354	0.49898	1	0
3-oxodocasa-cis,cis-13,16-dienoyl-CoA (C_c)	8	0.53294	0.85627	0.99999	-0.53294	0.14373	0.37744	-8.0902	0.60633	1	8	-8.0902	0.56293	1	0
(3S)-hydroxy-docasa-cis,cis-13,16-dienoyl-CoA (C_c)	6	0.34407	0.88006	0.99999	-0.34407	0.11994	0.36021	-11.041	0.91715	1	6	-11.041	0.88743	1	0
trans,cis,cis-2,13,16-docasatrienoyl-CoA (C_c)	7	0.97354	0.56733	0.99999	-0.97354	0.43267	0.59017	-7.0354	0.55972	1	7	-7.0354	0.49898	1	0
2-trans-cis,cis,cis,cis-4,8,11,14-eicosapentaenoyl-CoA (C_m)	8	0.49564	0.87146	0.99999	-0.49564	0.12854	0.36639	-10.431	0.82208	1	8	-10.431	0.79129	1	0
trans-3-cis-8,11,14-eicosatetraenoyl-CoA (C_m)	5	0.333	0.85044	0.99999	-0.333	0.14956	0.38134	-5.9402	0.53623	1	5	-5.9402	0.50154	1	0
trans-2-cis,cis,cis-8,11,14-eicosatetraenoyl-CoA (C_m)	9	0.38504	0.93191	0.99999	-0.38504	0.068091	0.36021	-12.811	0.92543	1	9	-12.811	0.90723	1	0
dihomo-gamma-linolenoyl-CoA (C_m)	6	0.50649	0.81397	0.99999	-0.50649	0.18603	0.42007	-7.9224	0.69227	1	6	-7.9224	0.63041	1	0
3-oxo-dihomo-gamma-linolenoyl-CoA (C_m)	5	0.10648	0.92707	0.99999	-0.10648	0.072933	0.36021	-15.081	0.99689	1	5	-15.081	0.99352	1	0
gamma-linolenoyl-CoA (C_m)	9	0.49291	0.90387	0.99999	-0.49291	0.096127	0.36021	-12.236	0.90018	1	9	-12.236	0.87782	1	0
(2E,6Z,9Z,12Z)-octadecatetraenoyl-CoA (C_m)	6	0.32163	0.8877	0.99999	-0.32163	0.1123	0.36021	-13.84	0.98535	1	6	-13.84	0.9774	1	0
3-oxo-(6Z,9Z,12Z)-octadecatrienoyl-CoA (C_m)	5	0.10648	0.92707	0.99999	-0.10648	0.072933	0.36021	-15.081	0.99689	1	5	-15.081	0.99352	1	0
(4Z,7Z,10Z)-hexadecatrienoyl-CoA (C_m)	7	0.38776	0.88155	0.99999	-0.38776	0.11845	0.36021	-13.147	0.9735	1	7	-13.147	0.95679	1	0
(2E,4Z,7Z,10Z)-hexadecatetraenoyl-CoA (C_m)	6	0.47567	0.82799	0.99999	-0.47567	0.17201	0.40256	-10.709	0.90185	1	6	-10.709	0.86852	1	0
trans,cis,cis-2,7,10-hexadecatrienoyl-CoA (C_m)	8	0.36224	0.91658	0.99999	-0.36224	0.083422	0.36021	-13.142	0.95354	1	8	-13.142	0.94139	1	0
arachidonyl-CoA (C_p)	22	1.9036	0.5126	0.99999	-1.9036	0.4874	0.62874	-7.4654	0.095185	1	21	-7.5918	0.10451	1	0
2-trans-cis,cis,cis,cis-4,8,11,14-eicosapentaenoyl-CoA (C_p)	7	0.49096	0.84238	0.99999	-0.49096	0.15762	0.39095	-5.6816	0.40322	1	7	-5.6816	0.3509	1	0
trans-3-cis-8,11,14-eicosatetraenoyl-CoA (C_p)	5	0.43818	0.80099	0.99999	-0.43818	0.19901	0.42007	-5.6302	0.5005	1	5	-5.6302	0.46801	1	0
(3Z,7Z,10Z)-hexadecatrienoyl-CoA (C_p)	5	0.43818	0.80099	0.99999	-0.43818	0.19901	0.42007	-5.6302	0.5005	1	5	-5.6302	0.46801	1	0
trans,cis,cis-2,7,10-hexadecatrienoyl-CoA (C_p)	5	0.41216	0.81406	0.99999	-0.41216	0.18594	0.42007	-2.8089	0.20751	1	5	-2.8089	0.19877	1	0
7-HETE (C_c)	26	2.9034	0.075948	0.99568	-2.9034	0.92405	0.96729	-10.036	0.20956	1	26	-10.036	0.15893	1	0
8-HETE (C_c)	26	2.9034	0.075948	0.99568	-2.9034	0.92405	0.96729	-10.036	0.20956	1	26	-10.036	0.15893	1	0
9-HETE (C_c)	26	2.9034	0.075948	0.99568	-2.9034	0.92405	0.96729	-10.036	0.20956	1	26	-10.036	0.15893	1	0
10-HETE (C_c)	26	2.9034	0.075948	0.99568	-2.9034	0.92405	0.96729	-10.036	0.20956	1	26	-10.036	0.15893	1	0
11-HETE (C_c)	26	2.9034	0.075948	0.99568	-2.9034	0.92405	0.96729	-10.036	0.20956	1	26	-10.036	0.15893	1	0
13-HETE (C_c)	26	2.9034	0.075948	0.99568	-2.9034	0.92405	0.96729	-10.036	0.20956	1	26	-10.036	0.15893	1	0
16(R)-HETE (C_c)	26	2.9034	0.075948	0.99568	-2.9034	0.92405	0.96729	-10.036	0.20956	1	26	-10.036	0.15893	1	0
17-HETE (C_c)	26	2.9034	0.075948	0.99568	-2.9034	0.92405	0.96729	-10.036	0.20956	1	26	-10.036	0.15893	1	0
18-HETE (C_c)	26	2.9034	0.075948	0.99568	-2.9034	0.92405	0.96729	-10.036	0.20956	1	26	-10.036	0.15893	1	0
19(S)-HETE (C_c)	26	2.9034	0.075948	0.99568	-2.9034	0.92405	0.96729	-10.036	0.20956	1	26	-10.036	0.15893	1	0
5,6-EET (C_c)	28	2.8252	0.11832	0.99999	-2.8252	0.88168	0.96729	-11.449	0.3091	1	28	-11.449	0.24399	1	0
FADH2 (C_r)	26	2.9034	0.075948	0.99568	-2.9034	0.92405	0.96729	-10.036	0.20956	1	26	-10.036	0.15893	1	0
5,6-EET (C_r)	26	2.9034	0.075948	0.99568	-2.9034	0.92405	0.96729	-10.036	0.20956	1	26	-10.036	0.15893	1	0
FAD (C_r)	26	2.9034	0.075948	0.99568	-2.9034	0.92405	0.96729	-10.036	0.20956	1	26	-10.036	0.15893	1	0
8,9-EET (C_c)	28	2.8252	0.11832	0.99999	-2.8252	0.88168	0.96729	-11.449	0.3091	1	28	-11.449	0.24399	1	0
8,9-EET (C_r)	26	2.9034	0.075948	0.99568	-2.9034	0.92405	0.96729	-10.036	0.20956	1	26	-10.036	0.15893	1	0
11,12-EET (C_c)	53	2.6006	0.755	0.99999	-2.6006	0.245	0.44585	-18.744	0.52979	1	52	-18.892	0.44549	1	0
14,15-EET (C_c)	53	2.6006	0.755	0.99999	-2.6006	0.245	0.44585	-18.744	0.52979	1	52	-18.892	0.44549	1	0
14,15-EET (C_r)	26	2.9034	0.075948	0.99568	-2.9034	0.92405	0.96729	-10.036	0.20956	1	26	-10.036	0.15893	1	0
5(S)-HPETE (C_c)	8	0.48698	0.87483	0.99999	-0.48698	0.12517	0.36021	-5.6928	0.34476	1	8	-5.6928	0.3051	1	0
leukotriene A4 (C_c)	6	0.44235	0.84237	0.99999	-0.44235	0.15763	0.39095	-8.3998	0.73814	1	6	-8.3998	0.67999	1	0
5(S)-HETE (C_c)	17	1.4723	0.64789	0.99999	-1.4723	0.35211	0.52435	-10.19	0.47915	1	17	-10.19	0.43479	1	0
leukotriene B4 (C_c)	13	1.5324	0.46917	0.99999	-1.5324	0.53083	0.67222	-10.382	0.63617	1	13	-10.382	0.57706	1	0
5(S)-HPETE (C_m)	7	0.39373	0.87949	0.99999	-0.39373	0.12051	0.36021	-5.8461	0.42192	1	7	-5.8461	0.36818	1	0
5(S)-HETE (C_m)	8	0.45728	0.88589	0.99999	-0.45728	0.11411	0.36021	-5.7677	0.35249	1	8	-5.7677	0.31245	1	0
leukotriene B4 (C_m)	9	1.5644	0.29261	0.99999	-1.5644	0.70739	0.84398	-8.6382	0.61026	1	9	-8.6382	0.56484	1	0
leukotriene B4 (C_r)	10	1.5903	0.28025	0.99999	-1.5903	0.71975	0.85191	-8.3956	0.54685	1	10	-8.3956	0.48108	1	0
20-hydroxy-5S-HETE (C_c)	5	1.6557	0.08218	0.99568	-1.6557	0.91782	0.96729	-7.0032	0.65488	1	5	-7.0032	0.61501	1	0
5,12-DiHETE (C_c)	8	1.5703	0.1913	0.99999	-1.5703	0.8087	0.90774	-8.863	0.68634	1	8	-8.863	0.64572	1	0
5,12,20-TriHETE (C_c)	5	1.6557	0.08218	0.99568	-1.6557	0.91782	0.96729	-7.0032	0.65488	1	5	-7.0032	0.61501	1	0
15(S)-HPETE (C_c)	37	3.541	0.028836	0.96277	-3.541	0.97116	0.99941	-10.505	0.077222	1	37	-10.505	0.052501	1	0
arachidonate (C_p)	14	2.4067	0.055187	0.99568	-2.4067	0.94481	0.98219	-3.0048	0.037987	1	13	-3.0556	0.033378	1	0
15(S)-HETE (C_c)	7	0.39373	0.87949	0.99999	-0.39373	0.12051	0.36021	-5.8461	0.42192	1	7	-5.8461	0.36818	1	0
15H-11,12-EETA (C_c)	26	2.9034	0.075948	0.99568	-2.9034	0.92405	0.96729	-10.036	0.20956	1	26	-10.036	0.15893	1	0
11,12,15-THETA (C_c)	26	2.9034	0.075948	0.99568	-2.9034	0.92405	0.96729	-10.036	0.20956	1	26	-10.036	0.15893	1	0
11h-14,15-EETA (C_c)	26	2.9034	0.075948	0.99568	-2.9034	0.92405	0.96729	-10.036	0.20956	1	26	-10.036	0.15893	1	0
11,14,15-THETA (C_c)	26	2.9034	0.075948	0.99568	-2.9034	0.92405	0.96729	-10.036	0.20956	1	26	-10.036	0.15893	1	0
H2O2 (C_r)	6	0.53953	0.79818	0.99999	-0.53953	0.20182	0.42007	-10.88	0.90999	1	6	-10.88	0.87854	1	0
12(S)-HPETE (C_c)	8	0.45728	0.88589	0.99999	-0.45728	0.11411	0.36021	-5.7677	0.35249	1	8	-5.7677	0.31245	1	0
arachidonate (C_s)	16	0.61555	0.9672	0.99999	-0.61555	0.0328	0.31637	-16.432	0.96307	1	16	-16.432	0.93808	1	0
12(S)-HPETE (C_s)	8	0.45728	0.88589	0.99999	-0.45728	0.11411	0.36021	-5.7677	0.35249	1	8	-5.7677	0.31245	1	0
12(S)-HPETE (C_r)	8	0.45728	0.88589	0.99999	-0.45728	0.11411	0.36021	-5.7677	0.35249	1	8	-5.7677	0.31245	1	0
12(S)-HPETE (C_p)	8	0.45728	0.88589	0.99999	-0.45728	0.11411	0.36021	-5.7677	0.35249	1	8	-5.7677	0.31245	1	0
12(S)-HETE (C_c)	10	1.8287	0.15298	0.99999	-1.8287	0.84702	0.94334	-10.264	0.74002	1	10	-10.264	0.67509	1	0
GSH (C_r)	23	1.5172	0.7851	0.99999	-1.5172	0.2149	0.42458	-14.246	0.73366	1	22	-14.158	0.67998	1	0
12(S)-HETE (C_r)	7	1.6213	0.17085	0.99999	-1.6213	0.82915	0.92524	-6.4785	0.49507	1	7	-6.4785	0.43683	1	0
hepoxilin A3 (C_c)	35	2.0158	0.75022	0.99999	-2.0158	0.24978	0.44585	-16.869	0.70012	1	34	-16.787	0.62229	1	0
hepoxilin A3 (C_s)	7	0.39373	0.87949	0.99999	-0.39373	0.12051	0.36021	-5.8461	0.42192	1	7	-5.8461	0.36818	1	0
hepoxilin A3 (C_p)	30	1.4952	0.90251	0.99999	-1.4952	0.09749	0.36021	-15.362	0.66746	1	29	-15.269	0.5954	1	0
hepoxilin A3 (C_r)	35	2.0158	0.75022	0.99999	-2.0158	0.24978	0.44585	-16.869	0.70012	1	34	-16.787	0.62229	1	0
hepoxilin A3-c (C_c)	21	1.535	0.73627	0.99999	-1.535	0.26373	0.44679	-12.933	0.62985	1	20	-12.824	0.59301	1	0
hepoxilin A3-c (C_r)	21	1.535	0.73627	0.99999	-1.535	0.26373	0.44679	-12.933	0.62985	1	20	-12.824	0.59301	1	0
GSH (C_p)	21	1.535	0.73627	0.99999	-1.535	0.26373	0.44679	-12.933	0.62985	1	20	-12.824	0.59301	1	0
hepoxilin A3-c (C_p)	21	1.535	0.73627	0.99999	-1.535	0.26373	0.44679	-12.933	0.62985	1	20	-12.824	0.59301	1	0
20-OH-hepoxilin A3 (C_c)	5	1.6557	0.08218	0.99568	-1.6557	0.91782	0.96729	-7.0032	0.65488	1	5	-7.0032	0.61501	1	0
20-OH-hepoxilin A3 (C_r)	5	1.6557	0.08218	0.99568	-1.6557	0.91782	0.96729	-7.0032	0.65488	1	5	-7.0032	0.61501	1	0
9,10-epoxy-(6Z,12Z)-octadecadienoic acid (C_c)	25	0.77641	0.98862	0.99999	-0.77641	0.011377	0.27446	-15.176	0.75544	1	24	-15.443	0.74205	1	0
7,8-epoxy-(4Z,10Z)-hexadecadienoic acid (C_c)	25	0.77641	0.98862	0.99999	-0.77641	0.011377	0.27446	-15.176	0.75544	1	24	-15.443	0.74205	1	0
5,6-epoxy-(8Z)-tetradecenoic acid (C_c)	25	0.77641	0.98862	0.99999	-0.77641	0.011377	0.27446	-15.176	0.75544	1	24	-15.443	0.74205	1	0
12,13-epoxy-(6Z,9Z)-octadecadienoic acid (C_c)	25	0.77641	0.98862	0.99999	-0.77641	0.011377	0.27446	-15.176	0.75544	1	24	-15.443	0.74205	1	0
10,11-epoxy-(4Z,7Z)-hexadecadienoic acid (C_c)	25	0.77641	0.98862	0.99999	-0.77641	0.011377	0.27446	-15.176	0.75544	1	24	-15.443	0.74205	1	0
8,9-epoxy-(5Z)-tetradecenoic acid (C_c)	25	0.77641	0.98862	0.99999	-0.77641	0.011377	0.27446	-15.176	0.75544	1	24	-15.443	0.74205	1	0
12,20-diHETE (C_c)	5	1.6557	0.08218	0.99568	-1.6557	0.91782	0.96729	-7.0032	0.65488	1	5	-7.0032	0.61501	1	0
12,20-diHETE (C_r)	5	1.6557	0.08218	0.99568	-1.6557	0.91782	0.96729	-7.0032	0.65488	1	5	-7.0032	0.61501	1	0
glycerol (C_c)	22	1.6742	0.66662	0.99999	-1.6742	0.33338	0.51265	-12.668	0.57293	1	22	-12.668	0.51822	1	0
leukotriene C4 (C_c)	9	0.25712	0.95646	0.99999	-0.25712	0.04354	0.34675	-10.422	0.78144	1	7	-11.012	0.86749	1	0
leukotriene C4 (C_s)	7	0.27772	0.91514	0.99999	-0.27772	0.084855	0.36021	-8.6293	0.73094	1	6	-8.5427	0.69428	1	0
5-L-gamma-glutamyl (C_s)	5	0.25533	0.88119	0.99999	-0.25533	0.11881	0.36021	-8.7503	0.81701	1	5	-8.7503	0.77833	1	0
LTD4 (C_s)	9	1.0764	0.61662	0.99999	-1.0764	0.38338	0.55453	-6.6033	0.38706	1	9	-6.6033	0.34355	1	0
N-acetyl-LTE4 (C_c)	56	1.8543	0.98441	0.99999	-1.8543	0.015587	0.27446	-23.096	0.8563	1	56	-23.096	0.79645	1	0
leukotriene E4 (C_c)	56	1.8543	0.98441	0.99999	-1.8543	0.015587	0.27446	-23.096	0.8563	1	56	-23.096	0.79645	1	0
CoA (C_n)	56	1.8543	0.98441	0.99999	-1.8543	0.015587	0.27446	-23.096	0.8563	1	56	-23.096	0.79645	1	0
N-acetyl-LTE4 (C_n)	56	1.8543	0.98441	0.99999	-1.8543	0.015587	0.27446	-23.096	0.8563	1	56	-23.096	0.79645	1	0
acetyl-CoA (C_n)	56	1.8543	0.98441	0.99999	-1.8543	0.015587	0.27446	-23.096	0.8563	1	56	-23.096	0.79645	1	0
leukotriene E4 (C_n)	56	1.8543	0.98441	0.99999	-1.8543	0.015587	0.27446	-23.096	0.8563	1	56	-23.096	0.79645	1	0
15-oxo-lipoxin A4 (C_c)	26	2.0203	0.54092	0.99999	-2.0203	0.45908	0.61444	-7.4366	0.062969	1	26	-7.4366	0.043788	1	0
13,14-dihydro-15-oxo-lipoxin A4 (C_c)	26	2.0203	0.54092	0.99999	-2.0203	0.45908	0.61444	-7.4366	0.062969	1	26	-7.4366	0.043788	1	0
12-keto-LTB4 (C_c)	32	2.2989	0.51284	0.99999	-2.2989	0.48716	0.62874	-17.616	0.84447	1	31	-17.554	0.77087	1	0
12-keto-LTB4 (C_m)	27	1.7842	0.73776	0.99999	-1.7842	0.26224	0.44679	-16.164	0.79611	1	26	-16.097	0.74394	1	0
12-keto-LTB4 (C_r)	29	2.1367	0.56659	0.99999	-2.1367	0.43341	0.59082	-15.661	0.72685	1	28	-15.576	0.67361	1	0
12-keto-LTB4 (C_p)	27	1.7842	0.73776	0.99999	-1.7842	0.26224	0.44679	-16.164	0.79611	1	26	-16.097	0.74394	1	0
12-oxo-20-hydroxy-LTB4 (C_c)	5	1.6557	0.08218	0.99568	-1.6557	0.91782	0.96729	-7.0032	0.65488	1	5	-7.0032	0.61501	1	0
12-oxo-20-hydroxy-LTB4 (C_r)	5	1.6557	0.08218	0.99568	-1.6557	0.91782	0.96729	-7.0032	0.65488	1	5	-7.0032	0.61501	1	0
12-oxo-20-dihydroxy-LTB4 (C_c)	5	1.6557	0.08218	0.99568	-1.6557	0.91782	0.96729	-7.0032	0.65488	1	5	-7.0032	0.61501	1	0
12-oxo-20-dihydroxy-LTB4 (C_r)	5	1.6557	0.08218	0.99568	-1.6557	0.91782	0.96729	-7.0032	0.65488	1	5	-7.0032	0.61501	1	0
12-oxo-20-trihydroxy-LTB4 (C_c)	5	1.6557	0.08218	0.99568	-1.6557	0.91782	0.96729	-7.0032	0.65488	1	5	-7.0032	0.61501	1	0
12-oxo-20-trihydroxy-LTB4 (C_r)	5	1.6557	0.08218	0.99568	-1.6557	0.91782	0.96729	-7.0032	0.65488	1	5	-7.0032	0.61501	1	0
12-oxo-c-LTB3 (C_c)	24	1.5856	0.76468	0.99999	-1.5856	0.23532	0.43873	-14.018	0.68882	1	23	-13.921	0.61147	1	0
12-oxo-c-LTB3 (C_m)	24	1.5856	0.76468	0.99999	-1.5856	0.23532	0.43873	-14.018	0.68882	1	23	-13.921	0.61147	1	0
12-oxo-c-LTB3 (C_r)	21	1.535	0.73627	0.99999	-1.535	0.26373	0.44679	-12.933	0.62985	1	20	-12.824	0.59301	1	0
12-oxo-c-LTB3 (C_p)	24	1.5856	0.76468	0.99999	-1.5856	0.23532	0.43873	-14.018	0.68882	1	23	-13.921	0.61147	1	0
20-OH-LTB4 (C_c)	13	1.8689	0.25751	0.99999	-1.8689	0.74249	0.86532	-6.0622	0.19597	1	13	-6.0622	0.15836	1	0
20-OH-LTB4 (C_m)	13	1.8689	0.25751	0.99999	-1.8689	0.74249	0.86532	-6.0622	0.19597	1	13	-6.0622	0.15836	1	0
20-OH-LTB4 (C_r)	13	1.8689	0.25751	0.99999	-1.8689	0.74249	0.86532	-6.0622	0.19597	1	13	-6.0622	0.15836	1	0
20-oxo-LTB4 (C_c)	13	1.0462	0.7738	0.99999	-1.0462	0.2262	0.43523	-7.1478	0.28997	1	13	-7.1478	0.24172	1	0
20-oxo-LTB4 (C_m)	13	1.0462	0.7738	0.99999	-1.0462	0.2262	0.43523	-7.1478	0.28997	1	13	-7.1478	0.24172	1	0
20-oxo-LTB4 (C_r)	13	1.0462	0.7738	0.99999	-1.0462	0.2262	0.43523	-7.1478	0.28997	1	13	-7.1478	0.24172	1	0
20-COOH-LTB4 (C_c)	16	0.68655	0.95649	0.99999	-0.68655	0.043508	0.34675	-16.458	0.96368	1	16	-16.458	0.93895	1	0
20-COOH-LTB4 (C_m)	16	0.68655	0.95649	0.99999	-0.68655	0.043508	0.34675	-16.458	0.96368	1	16	-16.458	0.93895	1	0
20-COOH-LTB4 (C_r)	13	0.5566	0.94362	0.99999	-0.5566	0.05638	0.36021	-15.649	0.96535	1	13	-15.649	0.95073	1	0
20-dihydroxy-LTB4 (C_c)	5	1.6557	0.08218	0.99568	-1.6557	0.91782	0.96729	-7.0032	0.65488	1	5	-7.0032	0.61501	1	0
20-dihydroxy-LTB4 (C_r)	5	1.6557	0.08218	0.99568	-1.6557	0.91782	0.96729	-7.0032	0.65488	1	5	-7.0032	0.61501	1	0
20-trihydroxy-LTB4 (C_c)	5	1.6557	0.08218	0.99568	-1.6557	0.91782	0.96729	-7.0032	0.65488	1	5	-7.0032	0.61501	1	0
20-trihydroxy-LTB4 (C_r)	5	1.6557	0.08218	0.99568	-1.6557	0.91782	0.96729	-7.0032	0.65488	1	5	-7.0032	0.61501	1	0
5-oxo-6-trans-LTB4 (C_c)	28	2.9375	0.084209	0.99568	-2.9375	0.91579	0.96729	-9.8973	0.17009	1	28	-9.8973	0.13066	1	0
5-oxo-6-trans-LTB4 (C_m)	28	2.9375	0.084209	0.99568	-2.9375	0.91579	0.96729	-9.8973	0.17009	1	28	-9.8973	0.13066	1	0
5-oxo-6-trans-LTB4 (C_p)	28	2.9375	0.084209	0.99568	-2.9375	0.91579	0.96729	-9.8973	0.17009	1	28	-9.8973	0.13066	1	0
6,7-dihydro-5-oxo-LTB4 (C_c)	34	2.757	0.25562	0.99999	-2.757	0.74438	0.86532	-15.096	0.53212	1	34	-15.096	0.43864	1	0
6,7-dihydro-5-oxo-LTB4 (C_m)	34	2.757	0.25562	0.99999	-2.757	0.74438	0.86532	-15.096	0.53212	1	34	-15.096	0.43864	1	0
5-oxo-6-trans-LTB4 (C_r)	25	2.9609	0.054852	0.99568	-2.9609	0.94515	0.98219	-8.5926	0.11798	1	25	-8.5926	0.098635	1	0
6,7-dihydro-5-oxo-LTB4 (C_r)	34	2.757	0.25562	0.99999	-2.757	0.74438	0.86532	-15.096	0.53212	1	34	-15.096	0.43864	1	0
6,7-dihydro-5-oxo-LTB4 (C_p)	34	2.757	0.25562	0.99999	-2.757	0.74438	0.86532	-15.096	0.53212	1	34	-15.096	0.43864	1	0
6,7-dihydro-LTB4 (C_c)	26	2.9034	0.075948	0.99568	-2.9034	0.92405	0.96729	-10.036	0.20956	1	26	-10.036	0.15893	1	0
6,7-dihydro-LTB4 (C_m)	26	2.9034	0.075948	0.99568	-2.9034	0.92405	0.96729	-10.036	0.20956	1	26	-10.036	0.15893	1	0
6,7-dihydro-LTB4 (C_r)	26	2.9034	0.075948	0.99568	-2.9034	0.92405	0.96729	-10.036	0.20956	1	26	-10.036	0.15893	1	0
6,7-dihydro-LTB4 (C_p)	26	2.9034	0.075948	0.99568	-2.9034	0.92405	0.96729	-10.036	0.20956	1	26	-10.036	0.15893	1	0
5-oxo-12(R)-hydroxy-eicosa-(8E,10E,14Z)-trienoyl-CoA (C_c)	8	0.44946	0.88869	0.99999	-0.44946	0.11131	0.36021	-13.028	0.95037	1	8	-13.028	0.93758	1	0
5-oxo-12(R)-hydroxy-eicosa-(8E,10E,14Z)-trienoyl-CoA (C_m)	10	0.50293	0.92388	0.99999	-0.50293	0.076117	0.36021	-12.425	0.89461	1	10	-12.425	0.84945	1	0
5-oxo-12(R)-hydroxy-eicosa-(8E,10E,14Z)-trienoyl-CoA (C_r)	8	0.44946	0.88869	0.99999	-0.44946	0.11131	0.36021	-13.028	0.95037	1	8	-13.028	0.93758	1	0
5-oxo-12(R)-hydroxy-eicosa-(8E,10E,14Z)-trienoyl-CoA (C_p)	10	0.50293	0.92388	0.99999	-0.50293	0.076117	0.36021	-12.425	0.89461	1	10	-12.425	0.84945	1	0
AMP (C_p)	13	0.64134	0.92527	0.99999	-0.64134	0.074726	0.36021	-11.684	0.76151	1	13	-11.684	0.71043	1	0
ATP (C_p)	13	0.64134	0.92527	0.99999	-0.64134	0.074726	0.36021	-11.684	0.76151	1	13	-11.684	0.71043	1	0
3,5-dioxo-12(R)-hydroxy-eicosa-(8E,10E,14Z)-trienoyl-CoA (C_m)	5	0.10648	0.92707	0.99999	-0.10648	0.072933	0.36021	-15.081	0.99689	1	5	-15.081	0.99352	1	0
3-oxo-10(R)-hydroxy-octadeca-(6E,8E,12Z)-trienoyl-CoA (C_m)	10	0.88462	0.7657	0.99999	-0.88462	0.2343	0.43861	-6.7811	0.36825	1	9	-7.0726	0.39271	1	0
3-oxo-10(R)-hydroxy-octadeca-(6E,8E,12Z)-trienoyl-CoA (C_p)	9	1.0713	0.61997	0.99999	-1.0713	0.38003	0.55068	-1.9236	0.055814	1	8	-1.9604	0.060556	1	0
3-oxo-10(R)-hydroxy-octadeca-(6E,8E,12Z)-trienoate (C_m)	10	0.88462	0.7657	0.99999	-0.88462	0.2343	0.43861	-6.7811	0.36825	1	9	-7.0726	0.39271	1	0
3-oxo-10(R)-hydroxy-octadeca-(6E,8E,12Z)-trienoate (C_p)	7	0.98623	0.55868	0.99999	-0.98623	0.44132	0.59697	-1.5648	0.073943	1	6	-1.5979	0.073281	1	0
5-oxo-(6E)-12-epi-LTB4 (C_c)	29	2.8864	0.12523	0.99999	-2.8864	0.87477	0.96729	-11.25	0.26871	1	29	-11.25	0.18819	1	0
5-oxo-(6E)-12-epi-LTB4 (C_m)	29	2.8864	0.12523	0.99999	-2.8864	0.87477	0.96729	-11.25	0.26871	1	29	-11.25	0.18819	1	0
5-oxo-(6E)-12-epi-LTB4 (C_p)	29	2.8864	0.12523	0.99999	-2.8864	0.87477	0.96729	-11.25	0.26871	1	29	-11.25	0.18819	1	0
6,7-dihydro-5-oxo-12-epi-LTB4 (C_c)	34	2.757	0.25562	0.99999	-2.757	0.74438	0.86532	-15.096	0.53212	1	34	-15.096	0.43864	1	0
6,7-dihydro-5-oxo-12-epi-LTB4 (C_m)	34	2.757	0.25562	0.99999	-2.757	0.74438	0.86532	-15.096	0.53212	1	34	-15.096	0.43864	1	0
5-oxo-(6E)-12-epi-LTB4 (C_r)	26	2.9034	0.075948	0.99568	-2.9034	0.92405	0.96729	-10.036	0.20956	1	26	-10.036	0.15893	1	0
6,7-dihydro-5-oxo-12-epi-LTB4 (C_r)	34	2.757	0.25562	0.99999	-2.757	0.74438	0.86532	-15.096	0.53212	1	34	-15.096	0.43864	1	0
6,7-dihydro-5-oxo-12-epi-LTB4 (C_p)	34	2.757	0.25562	0.99999	-2.757	0.74438	0.86532	-15.096	0.53212	1	34	-15.096	0.43864	1	0
5-oxo-12(S)-hydroxy-eicosa-(8E,10E,14Z)-trienoyl-CoA (C_c)	8	0.44946	0.88869	0.99999	-0.44946	0.11131	0.36021	-13.028	0.95037	1	8	-13.028	0.93758	1	0
5-oxo-12(S)-hydroxy-eicosa-(8E,10E,14Z)-trienoyl-CoA (C_m)	10	0.50293	0.92388	0.99999	-0.50293	0.076117	0.36021	-12.425	0.89461	1	10	-12.425	0.84945	1	0
5-oxo-12(S)-hydroxy-eicosa-(8E,10E,14Z)-trienoyl-CoA (C_r)	8	0.44946	0.88869	0.99999	-0.44946	0.11131	0.36021	-13.028	0.95037	1	8	-13.028	0.93758	1	0
5-oxo-12(S)-hydroxy-eicosa-(8E,10E,14Z)-trienoyl-CoA (C_p)	10	0.50293	0.92388	0.99999	-0.50293	0.076117	0.36021	-12.425	0.89461	1	10	-12.425	0.84945	1	0
3,5-dioxo-12(S)-hydroxy-eicosa-(8E,10E,14Z)-trienoyl-CoA (C_m)	5	0.10648	0.92707	0.99999	-0.10648	0.072933	0.36021	-15.081	0.99689	1	5	-15.081	0.99352	1	0
3-oxo-10(S)-hydroxy-octadeca-(6E,8E,12Z)-trienoyl-CoA (C_m)	10	0.88462	0.7657	0.99999	-0.88462	0.2343	0.43861	-6.7811	0.36825	1	9	-7.0726	0.39271	1	0
3-oxo-10(S)-hydroxy-octadeca-(6E,8E,12Z)-trienoyl-CoA (C_p)	9	1.0713	0.61997	0.99999	-1.0713	0.38003	0.55068	-1.9236	0.055814	1	8	-1.9604	0.060556	1	0
3-oxo-10(S)-hydroxy-octadeca-(6E,8E,12Z)-trienoate (C_m)	10	0.88462	0.7657	0.99999	-0.88462	0.2343	0.43861	-6.7811	0.36825	1	9	-7.0726	0.39271	1	0
3-oxo-10(S)-hydroxy-octadeca-(6E,8E,12Z)-trienoate (C_p)	7	0.98623	0.55868	0.99999	-0.98623	0.44132	0.59697	-1.5648	0.073943	1	6	-1.5979	0.073281	1	0
10,11-dihydro-12-oxo-LTB4 (C_c)	6	0.9115	0.57445	0.99999	-0.9115	0.42555	0.59017	-10.094	0.8682	1	6	-10.094	0.8279	1	0
10,11-dihydro-12-oxo-LTB4 (C_m)	6	0.9115	0.57445	0.99999	-0.9115	0.42555	0.59017	-10.094	0.8682	1	6	-10.094	0.8279	1	0
10,11-dihydro-12-oxo-LTB4 (C_p)	6	0.9115	0.57445	0.99999	-0.9115	0.42555	0.59017	-10.094	0.8682	1	6	-10.094	0.8279	1	0
10,11-dihydro-LTB4 (C_c)	16	1.4282	0.6389	0.99999	-1.4282	0.3611	0.53028	-15.48	0.93517	1	16	-15.48	0.89987	1	0
10,11-dihydro-LTB4 (C_m)	11	0.60621	0.91555	0.99999	-0.60621	0.084455	0.36021	-13.948	0.94768	1	11	-13.948	0.92298	1	0
10,11-dihydro-LTB4 (C_p)	11	0.60621	0.91555	0.99999	-0.60621	0.084455	0.36021	-13.948	0.94768	1	11	-13.948	0.92298	1	0
20-OH-10,11-dihydro-LTB4 (C_c)	5	1.6557	0.08218	0.99568	-1.6557	0.91782	0.96729	-7.0032	0.65488	1	5	-7.0032	0.61501	1	0
10,11-dihydro-LTB4 (C_r)	13	1.3794	0.57277	0.99999	-1.3794	0.42723	0.59017	-14.564	0.93497	1	13	-14.564	0.91174	1	0
20-OH-10,11-dihydro-LTB4 (C_r)	5	1.6557	0.08218	0.99568	-1.6557	0.91782	0.96729	-7.0032	0.65488	1	5	-7.0032	0.61501	1	0
10,11-dihydro-20-dihydroxy-LTB4 (C_c)	5	1.6557	0.08218	0.99568	-1.6557	0.91782	0.96729	-7.0032	0.65488	1	5	-7.0032	0.61501	1	0
10,11-dihydro-20-dihydroxy-LTB4 (C_r)	5	1.6557	0.08218	0.99568	-1.6557	0.91782	0.96729	-7.0032	0.65488	1	5	-7.0032	0.61501	1	0
10,11-dihydro-20-trihydroxy-LTB4 (C_c)	5	1.6557	0.08218	0.99568	-1.6557	0.91782	0.96729	-7.0032	0.65488	1	5	-7.0032	0.61501	1	0
10,11-dihydro-20-trihydroxy-LTB4 (C_r)	5	1.6557	0.08218	0.99568	-1.6557	0.91782	0.96729	-7.0032	0.65488	1	5	-7.0032	0.61501	1	0
20-COOH-LTB4 (C_p)	11	0.60621	0.91555	0.99999	-0.60621	0.084455	0.36021	-13.948	0.94768	1	11	-13.948	0.92298	1	0
20-CoA-20-oxo-LTB4 (C_c)	8	0.44946	0.88869	0.99999	-0.44946	0.11131	0.36021	-13.028	0.95037	1	8	-13.028	0.93758	1	0
20-CoA-20-oxo-LTB4 (C_m)	10	0.50293	0.92388	0.99999	-0.50293	0.076117	0.36021	-12.425	0.89461	1	10	-12.425	0.84945	1	0
20-CoA-20-oxo-LTB4 (C_r)	8	0.44946	0.88869	0.99999	-0.44946	0.11131	0.36021	-13.028	0.95037	1	8	-13.028	0.93758	1	0
20-CoA-20-oxo-LTB4 (C_p)	10	0.50293	0.92388	0.99999	-0.50293	0.076117	0.36021	-12.425	0.89461	1	10	-12.425	0.84945	1	0
18,20-dioxo-20-CoA-LTB4 (C_m)	5	0.10648	0.92707	0.99999	-0.10648	0.072933	0.36021	-15.081	0.99689	1	5	-15.081	0.99352	1	0
18-CoA-18-oxo-dinor-LTB4 (C_m)	10	0.88462	0.7657	0.99999	-0.88462	0.2343	0.43861	-6.7811	0.36825	1	9	-7.0726	0.39271	1	0
18-CoA-18-oxo-dinor-LTB4 (C_p)	9	1.0713	0.61997	0.99999	-1.0713	0.38003	0.55068	-1.9236	0.055814	1	8	-1.9604	0.060556	1	0
omega-carboxy-trinor-LTB4 (C_m)	7	0.98623	0.55868	0.99999	-0.98623	0.44132	0.59697	-1.5648	0.073943	1	6	-1.5979	0.073281	1	0
omega-carboxy-trinor-LTB4 (C_p)	7	0.98623	0.55868	0.99999	-0.98623	0.44132	0.59697	-1.5648	0.073943	1	6	-1.5979	0.073281	1	0
10,11-dihydro-LTB4-CoA (C_c)	8	0.44946	0.88869	0.99999	-0.44946	0.11131	0.36021	-13.028	0.95037	1	8	-13.028	0.93758	1	0
10,11-dihydro-LTB4-CoA (C_m)	10	0.50293	0.92388	0.99999	-0.50293	0.076117	0.36021	-12.425	0.89461	1	10	-12.425	0.84945	1	0
10,11-dihydro-LTB4-CoA (C_r)	8	0.44946	0.88869	0.99999	-0.44946	0.11131	0.36021	-13.028	0.95037	1	8	-13.028	0.93758	1	0
10,11-dihydro-LTB4-CoA (C_p)	10	0.50293	0.92388	0.99999	-0.50293	0.076117	0.36021	-12.425	0.89461	1	10	-12.425	0.84945	1	0
3-oxo-5(S),12(R)-dihydroxy-eicosa-8-trans-6,14-cis-trienoyl-CoA (C_m)	5	0.10648	0.92707	0.99999	-0.10648	0.072933	0.36021	-15.081	0.99689	1	5	-15.081	0.99352	1	0
3(S),10(R)-OH-octadeca-6-trans-4,12-cis-trienoyl-CoA (C_m)	10	0.88462	0.7657	0.99999	-0.88462	0.2343	0.43861	-6.7811	0.36825	1	9	-7.0726	0.39271	1	0
3(S),10(R)-OH-octadeca-6-trans-4,12-cis-trienoyl-CoA (C_p)	9	1.0713	0.61997	0.99999	-1.0713	0.38003	0.55068	-1.9236	0.055814	1	8	-1.9604	0.060556	1	0
3(S),10(R)-OH-octadeca-6-trans-4,12-cis-trienoate (C_m)	7	0.98623	0.55868	0.99999	-0.98623	0.44132	0.59697	-1.5648	0.073943	1	6	-1.5979	0.073281	1	0
3(S),10(R)-OH-octadeca-6-trans-4,12-cis-trienoate (C_p)	7	0.98623	0.55868	0.99999	-0.98623	0.44132	0.59697	-1.5648	0.073943	1	6	-1.5979	0.073281	1	0
20-hydroxy-LTE4 (C_p)	8	1.0735	0.5217	0.99999	-1.0735	0.4783	0.62169	-2.1913	0.084248	1	8	-2.1913	0.068672	1	0
20-oxo-LTE4 (C_p)	13	1.0462	0.7738	0.99999	-1.0462	0.2262	0.43523	-7.1478	0.28997	1	13	-7.1478	0.24172	1	0
20-COOH-LTE4 (C_p)	13	0.5566	0.94362	0.99999	-0.5566	0.05638	0.36021	-15.649	0.96535	1	13	-15.649	0.95073	1	0
20-COOH-LTE4-CoA (C_p)	10	0.50293	0.92388	0.99999	-0.50293	0.076117	0.36021	-12.425	0.89461	1	10	-12.425	0.84945	1	0
omega-COOH-dinor-LTE4-CoA (C_p)	11	1.0592	0.70976	0.99999	-1.0592	0.29024	0.47479	-2.4764	0.049619	1	10	-2.5258	0.052321	1	0
18-COOH-LTE4 (C_p)	7	0.98623	0.55868	0.99999	-0.98623	0.44132	0.59697	-1.5648	0.073943	1	6	-1.5979	0.073281	1	0
18-COOH-(15E)-dinor-LTE4-CoA (C_p)	5	0.43818	0.80099	0.99999	-0.43818	0.19901	0.42007	-5.6302	0.5005	1	5	-5.6302	0.46801	1	0
16e-18-oxo-18-CoA-dinor-LTE4 (C_p)	5	0.54421	0.7423	0.99999	-0.54421	0.2577	0.44679	-2.4459	0.17875	1	5	-2.4459	0.17244	1	0
omega-COOH-tetranor-LTE3-CoA (C_p)	6	0.49836	0.81774	0.99999	-0.49836	0.18226	0.41928	-2.6771	0.16248	1	6	-2.6771	0.12564	1	0
(13E)-tetranor-16-oxo-16-CoA-LTE4 (C_p)	9	0.96694	0.68638	0.99999	-0.96694	0.31362	0.49334	-2.1942	0.064821	1	8	-2.2474	0.070766	1	0
(13E)-tetranor-16-carboxy-LTE4 (C_p)	7	0.98623	0.55868	0.99999	-0.98623	0.44132	0.59697	-1.5648	0.073943	1	6	-1.5979	0.073281	1	0
LTD4 (C_c)	7	0.43084	0.86613	0.99999	-0.43084	0.13387	0.37074	-7.6043	0.62414	1	6	-8.1213	0.65139	1	0
prostaglandin E1 (C_c)	9	0.91778	0.71582	0.99999	-0.91778	0.28418	0.47237	-6.9557	0.42512	1	9	-6.9557	0.38027	1	0
leukotriene C4 (C_r)	6	0.23308	0.91442	0.99999	-0.23308	0.08558	0.36021	-11.339	0.92932	1	6	-11.339	0.90272	1	0
glutamate (C_r)	5	0.25533	0.88119	0.99999	-0.25533	0.11881	0.36021	-8.7503	0.81701	1	5	-8.7503	0.77833	1	0
LTD4 (C_r)	5	0.25533	0.88119	0.99999	-0.25533	0.11881	0.36021	-8.7503	0.81701	1	5	-8.7503	0.77833	1	0
prostaglandin H2 (C_c)	10	1.7784	0.17605	0.99999	-1.7784	0.82395	0.92124	-1.4392	0.032932	1	10	-1.4392	0.027787	1	0
prostaglandin H2 (C_r)	9	1.7534	0.19158	0.99999	-1.7534	0.80842	0.90774	-0.93992	0.031091	1	9	-0.93992	0.023955	1	0
propanoyl-CoA (C_p)	22	1.9732	0.4644	0.99999	-1.9732	0.5356	0.67752	-5.8963	0.039211	1	21	-5.9857	0.045337	1	0
propanoate (C_p)	7	0.98623	0.55868	0.99999	-0.98623	0.44132	0.59697	-1.5648	0.073943	1	6	-1.5979	0.073281	1	0
O-acetylcarnitine (C_c)	6	0.84657	0.61819	0.99999	-0.84657	0.38181	0.55285	-4.7612	0.34692	1	6	-4.7612	0.28804	1	0
O-propanoylcarnitine (C_c)	5	0.89187	0.50481	0.99999	-0.89187	0.49519	0.63456	-4.5323	0.37584	1	5	-4.5323	0.35262	1	0
malonyl-carnitin (C_c)	8	1.2747	0.37406	0.99999	-1.2747	0.62594	0.76837	-4.2994	0.21519	1	7	-3.8739	0.18653	1	0
dodecanoylcarnitine (C_c)	9	1.2204	0.51916	0.99999	-1.2204	0.48084	0.62169	-4.5628	0.19612	1	8	-4.1638	0.17465	1	0
tridecanoylcarnitine (C_c)	9	1.2204	0.51916	0.99999	-1.2204	0.48084	0.62169	-4.5628	0.19612	1	8	-4.1638	0.17465	1	0
tetradecanoylcarnitine (C_c)	9	1.2204	0.51916	0.99999	-1.2204	0.48084	0.62169	-4.5628	0.19612	1	8	-4.1638	0.17465	1	0
tetradecenoylcarnitine(5) (C_c)	9	1.2204	0.51916	0.99999	-1.2204	0.48084	0.62169	-4.5628	0.19612	1	8	-4.1638	0.17465	1	0
tetradecenoylcarnitine(7) (C_c)	9	1.2204	0.51916	0.99999	-1.2204	0.48084	0.62169	-4.5628	0.19612	1	8	-4.1638	0.17465	1	0
tetradecenoylcarnitine(9) (C_c)	9	1.2204	0.51916	0.99999	-1.2204	0.48084	0.62169	-4.5628	0.19612	1	8	-4.1638	0.17465	1	0
pentadecanoylcarnitine (C_c)	9	1.2204	0.51916	0.99999	-1.2204	0.48084	0.62169	-4.5628	0.19612	1	8	-4.1638	0.17465	1	0
L-palmitoylcarnitine (C_c)	9	1.2204	0.51916	0.99999	-1.2204	0.48084	0.62169	-4.5628	0.19612	1	8	-4.1638	0.17465	1	0
hexadecenoylcarnitine(9) (C_c)	9	1.2204	0.51916	0.99999	-1.2204	0.48084	0.62169	-4.5628	0.19612	1	8	-4.1638	0.17465	1	0
palmitoleoyl-carnitine (C_c)	9	1.2204	0.51916	0.99999	-1.2204	0.48084	0.62169	-4.5628	0.19612	1	8	-4.1638	0.17465	1	0
heptadecanoylcarnitine (C_c)	9	1.2204	0.51916	0.99999	-1.2204	0.48084	0.62169	-4.5628	0.19612	1	8	-4.1638	0.17465	1	0
heptadecenoylcarnitine(7) (C_c)	9	1.2204	0.51916	0.99999	-1.2204	0.48084	0.62169	-4.5628	0.19612	1	8	-4.1638	0.17465	1	0
heptadecenoylcarnitine(8) (C_c)	9	1.2204	0.51916	0.99999	-1.2204	0.48084	0.62169	-4.5628	0.19612	1	8	-4.1638	0.17465	1	0
stearoylcarnitine (C_c)	9	1.2204	0.51916	0.99999	-1.2204	0.48084	0.62169	-4.5628	0.19612	1	8	-4.1638	0.17465	1	0
octadecenoylcarnitine(5) (C_c)	9	1.2204	0.51916	0.99999	-1.2204	0.48084	0.62169	-4.5628	0.19612	1	8	-4.1638	0.17465	1	0
octadecenoylcarnitine(7) (C_c)	9	1.2204	0.51916	0.99999	-1.2204	0.48084	0.62169	-4.5628	0.19612	1	8	-4.1638	0.17465	1	0
L-oleoylcarnitine (C_c)	9	1.2204	0.51916	0.99999	-1.2204	0.48084	0.62169	-4.5628	0.19612	1	8	-4.1638	0.17465	1	0
(9E)-octadecenoylcarnitine (C_c)	9	1.2204	0.51916	0.99999	-1.2204	0.48084	0.62169	-4.5628	0.19612	1	8	-4.1638	0.17465	1	0
octadecenoylcarnitine(11) (C_c)	9	1.2204	0.51916	0.99999	-1.2204	0.48084	0.62169	-4.5628	0.19612	1	8	-4.1638	0.17465	1	0
(6Z,9Z)-octadecadienoylcarnitine (C_c)	9	1.2204	0.51916	0.99999	-1.2204	0.48084	0.62169	-4.5628	0.19612	1	8	-4.1638	0.17465	1	0
nonadecanoylcarnitine (C_c)	9	1.2204	0.51916	0.99999	-1.2204	0.48084	0.62169	-4.5628	0.19612	1	8	-4.1638	0.17465	1	0
eicosanoylcarnitine (C_c)	9	1.2204	0.51916	0.99999	-1.2204	0.48084	0.62169	-4.5628	0.19612	1	8	-4.1638	0.17465	1	0
eicosenoylcarnitine(7) (C_c)	9	1.2204	0.51916	0.99999	-1.2204	0.48084	0.62169	-4.5628	0.19612	1	8	-4.1638	0.17465	1	0
eicosenoylcarnitine(9) (C_c)	9	1.2204	0.51916	0.99999	-1.2204	0.48084	0.62169	-4.5628	0.19612	1	8	-4.1638	0.17465	1	0
eicosenoylcarnitine(11) (C_c)	9	1.2204	0.51916	0.99999	-1.2204	0.48084	0.62169	-4.5628	0.19612	1	8	-4.1638	0.17465	1	0
(8Z,11Z)-eicosadienoylcarnitine (C_c)	9	1.2204	0.51916	0.99999	-1.2204	0.48084	0.62169	-4.5628	0.19612	1	8	-4.1638	0.17465	1	0
(5Z,8Z,11Z)-eicosatrienoylcarnitine (C_c)	9	1.2204	0.51916	0.99999	-1.2204	0.48084	0.62169	-4.5628	0.19612	1	8	-4.1638	0.17465	1	0
heneicosanoylcarnitine (C_c)	9	1.2204	0.51916	0.99999	-1.2204	0.48084	0.62169	-4.5628	0.19612	1	8	-4.1638	0.17465	1	0
docosanoylcarnitine (C_c)	9	1.2204	0.51916	0.99999	-1.2204	0.48084	0.62169	-4.5628	0.19612	1	8	-4.1638	0.17465	1	0
docosenoylcarnitine (C_c)	9	1.2204	0.51916	0.99999	-1.2204	0.48084	0.62169	-4.5628	0.19612	1	8	-4.1638	0.17465	1	0
docosenoylcarnitine(11) (C_c)	9	1.2204	0.51916	0.99999	-1.2204	0.48084	0.62169	-4.5628	0.19612	1	8	-4.1638	0.17465	1	0
octadecatrienoylcarnitine (C_c)	9	1.2204	0.51916	0.99999	-1.2204	0.48084	0.62169	-4.5628	0.19612	1	8	-4.1638	0.17465	1	0
(6Z,9Z,12Z,15Z)-octadecatetraenoylcarnitine (C_c)	9	1.2204	0.51916	0.99999	-1.2204	0.48084	0.62169	-4.5628	0.19612	1	8	-4.1638	0.17465	1	0
(8Z,11Z,14Z,17Z)-eicosatetraenoylcarnitine (C_c)	9	1.2204	0.51916	0.99999	-1.2204	0.48084	0.62169	-4.5628	0.19612	1	8	-4.1638	0.17465	1	0
(5Z,8Z,11Z,14Z,17Z)-eicosapentaenoylcarnitine (C_c)	9	1.2204	0.51916	0.99999	-1.2204	0.48084	0.62169	-4.5628	0.19612	1	8	-4.1638	0.17465	1	0
(7Z,10Z,13Z,16Z,19Z)-docosapentaenoylcarnitine (C_c)	9	1.2204	0.51916	0.99999	-1.2204	0.48084	0.62169	-4.5628	0.19612	1	8	-4.1638	0.17465	1	0
docosahexaenoylcarnitine (C_c)	9	1.2204	0.51916	0.99999	-1.2204	0.48084	0.62169	-4.5628	0.19612	1	8	-4.1638	0.17465	1	0
(11Z,14Z,17Z)-eicosatrienoylcarnitine (C_c)	9	1.2204	0.51916	0.99999	-1.2204	0.48084	0.62169	-4.5628	0.19612	1	8	-4.1638	0.17465	1	0
13,16,19-docosatrienoylcarnitine (C_c)	9	1.2204	0.51916	0.99999	-1.2204	0.48084	0.62169	-4.5628	0.19612	1	8	-4.1638	0.17465	1	0
10,13,16,19-docosatetraenoylcarnitine (C_c)	9	1.2204	0.51916	0.99999	-1.2204	0.48084	0.62169	-4.5628	0.19612	1	8	-4.1638	0.17465	1	0
linoleic-carnitine (C_c)	9	1.2204	0.51916	0.99999	-1.2204	0.48084	0.62169	-4.5628	0.19612	1	8	-4.1638	0.17465	1	0
gamma-linolenoylcarnitine (C_c)	9	1.2204	0.51916	0.99999	-1.2204	0.48084	0.62169	-4.5628	0.19612	1	8	-4.1638	0.17465	1	0
eicosatrienoylcarnitine (C_c)	9	1.2204	0.51916	0.99999	-1.2204	0.48084	0.62169	-4.5628	0.19612	1	8	-4.1638	0.17465	1	0
arachidonyl-carnitine (C_c)	9	1.2204	0.51916	0.99999	-1.2204	0.48084	0.62169	-4.5628	0.19612	1	8	-4.1638	0.17465	1	0
ocosatetraenoylcarnitine (C_c)	9	1.2204	0.51916	0.99999	-1.2204	0.48084	0.62169	-4.5628	0.19612	1	8	-4.1638	0.17465	1	0
(4Z,7Z,10Z,13Z,16Z)-docosapentaenoylcarnitine (C_c)	9	1.2204	0.51916	0.99999	-1.2204	0.48084	0.62169	-4.5628	0.19612	1	8	-4.1638	0.17465	1	0
eicosadienoylcarnitine (C_c)	9	1.2204	0.51916	0.99999	-1.2204	0.48084	0.62169	-4.5628	0.19612	1	8	-4.1638	0.17465	1	0
(13Z,16Z)-docosadienoylcarnitine (C_c)	9	1.2204	0.51916	0.99999	-1.2204	0.48084	0.62169	-4.5628	0.19612	1	8	-4.1638	0.17465	1	0
10,13,16-docosatrienoylcarnitine (C_c)	9	1.2204	0.51916	0.99999	-1.2204	0.48084	0.62169	-4.5628	0.19612	1	8	-4.1638	0.17465	1	0
L-octanoylcarnitine (C_c)	5	0.89187	0.50481	0.99999	-0.89187	0.49519	0.63456	-4.5323	0.37584	1	5	-4.5323	0.35262	1	0
L-carnitine (C_m)	27	1.6163	0.82744	0.99999	-1.6163	0.17256	0.4028	-10.308	0.21232	1	26	-10.13	0.16522	1	0
octanoyl-CoA (C_m)	6	0.24023	0.91246	0.99999	-0.24023	0.087543	0.36021	-14.013	0.98707	1	6	-14.013	0.9799	1	0
malonyl-carnitin (C_m)	7	0.79656	0.68286	0.99999	-0.79656	0.31714	0.49334	-5.0899	0.33805	1	6	-4.7174	0.28384	1	0
dodecanoylcarnitine (C_m)	7	0.79656	0.68286	0.99999	-0.79656	0.31714	0.49334	-5.0899	0.33805	1	6	-4.7174	0.28384	1	0
lauroyl-CoA (C_m)	9	0.49291	0.90387	0.99999	-0.49291	0.096127	0.36021	-12.236	0.90018	1	9	-12.236	0.87782	1	0
tridecanoylcarnitine (C_m)	7	0.79656	0.68286	0.99999	-0.79656	0.31714	0.49334	-5.0899	0.33805	1	6	-4.7174	0.28384	1	0
tridecanoyl-CoA (C_m)	9	0.49291	0.90387	0.99999	-0.49291	0.096127	0.36021	-12.236	0.90018	1	9	-12.236	0.87782	1	0
tetradecanoylcarnitine (C_m)	7	0.79656	0.68286	0.99999	-0.79656	0.31714	0.49334	-5.0899	0.33805	1	6	-4.7174	0.28384	1	0
myristoyl-CoA (C_m)	9	0.49291	0.90387	0.99999	-0.49291	0.096127	0.36021	-12.236	0.90018	1	9	-12.236	0.87782	1	0
tetradecenoylcarnitine(5) (C_m)	7	0.79656	0.68286	0.99999	-0.79656	0.31714	0.49334	-5.0899	0.33805	1	6	-4.7174	0.28384	1	0
(9E)-tetradecenoyl-CoA (C_m)	13	0.44198	0.96257	0.99999	-0.44198	0.037432	0.31637	-17.382	0.98926	1	13	-17.382	0.98347	1	0
tetradecenoylcarnitine(7) (C_m)	7	0.79656	0.68286	0.99999	-0.79656	0.31714	0.49334	-5.0899	0.33805	1	6	-4.7174	0.28384	1	0
(7Z)-tetradecenoyl-CoA (C_m)	9	0.49291	0.90387	0.99999	-0.49291	0.096127	0.36021	-12.236	0.90018	1	9	-12.236	0.87782	1	0
tetradecenoylcarnitine(9) (C_m)	7	0.79656	0.68286	0.99999	-0.79656	0.31714	0.49334	-5.0899	0.33805	1	6	-4.7174	0.28384	1	0
5-tetradecenoyl-CoA (C_m)	9	0.49291	0.90387	0.99999	-0.49291	0.096127	0.36021	-12.236	0.90018	1	9	-12.236	0.87782	1	0
pentadecanoylcarnitine (C_m)	7	0.79656	0.68286	0.99999	-0.79656	0.31714	0.49334	-5.0899	0.33805	1	6	-4.7174	0.28384	1	0
pentadecanoyl-CoA (C_m)	9	0.49291	0.90387	0.99999	-0.49291	0.096127	0.36021	-12.236	0.90018	1	9	-12.236	0.87782	1	0
L-palmitoylcarnitine (C_m)	7	0.79656	0.68286	0.99999	-0.79656	0.31714	0.49334	-5.0899	0.33805	1	6	-4.7174	0.28384	1	0
palmitoyl-CoA (C_m)	9	0.49291	0.90387	0.99999	-0.49291	0.096127	0.36021	-12.236	0.90018	1	9	-12.236	0.87782	1	0
hexadecenoylcarnitine(9) (C_m)	7	0.79656	0.68286	0.99999	-0.79656	0.31714	0.49334	-5.0899	0.33805	1	6	-4.7174	0.28384	1	0
7-hexadecenoyl-CoA (C_m)	9	0.49291	0.90387	0.99999	-0.49291	0.096127	0.36021	-12.236	0.90018	1	9	-12.236	0.87782	1	0
palmitoleoyl-carnitine (C_m)	7	0.79656	0.68286	0.99999	-0.79656	0.31714	0.49334	-5.0899	0.33805	1	6	-4.7174	0.28384	1	0
palmitoleoyl-CoA (C_m)	9	0.49291	0.90387	0.99999	-0.49291	0.096127	0.36021	-12.236	0.90018	1	9	-12.236	0.87782	1	0
heptadecanoylcarnitine (C_m)	7	0.79656	0.68286	0.99999	-0.79656	0.31714	0.49334	-5.0899	0.33805	1	6	-4.7174	0.28384	1	0
heptadecanoyl-CoA (C_m)	9	0.49291	0.90387	0.99999	-0.49291	0.096127	0.36021	-12.236	0.90018	1	9	-12.236	0.87782	1	0
heptadecenoylcarnitine(7) (C_m)	7	0.79656	0.68286	0.99999	-0.79656	0.31714	0.49334	-5.0899	0.33805	1	6	-4.7174	0.28384	1	0
heptadecenoylcarnitine(8) (C_m)	7	0.79656	0.68286	0.99999	-0.79656	0.31714	0.49334	-5.0899	0.33805	1	6	-4.7174	0.28384	1	0
stearoylcarnitine (C_m)	7	0.79656	0.68286	0.99999	-0.79656	0.31714	0.49334	-5.0899	0.33805	1	6	-4.7174	0.28384	1	0
stearoyl-CoA (C_m)	9	0.49291	0.90387	0.99999	-0.49291	0.096127	0.36021	-12.236	0.90018	1	9	-12.236	0.87782	1	0
octadecenoylcarnitine(5) (C_m)	7	0.79656	0.68286	0.99999	-0.79656	0.31714	0.49334	-5.0899	0.33805	1	6	-4.7174	0.28384	1	0
(13Z)-octadecenoyl-CoA (C_m)	13	0.44198	0.96257	0.99999	-0.44198	0.037432	0.31637	-17.382	0.98926	1	13	-17.382	0.98347	1	0
octadecenoylcarnitine(7) (C_m)	7	0.79656	0.68286	0.99999	-0.79656	0.31714	0.49334	-5.0899	0.33805	1	6	-4.7174	0.28384	1	0
cis-vaccenoyl-CoA (C_m)	9	0.49291	0.90387	0.99999	-0.49291	0.096127	0.36021	-12.236	0.90018	1	9	-12.236	0.87782	1	0
L-oleoylcarnitine (C_m)	7	0.79656	0.68286	0.99999	-0.79656	0.31714	0.49334	-5.0899	0.33805	1	6	-4.7174	0.28384	1	0
oleoyl-CoA (C_m)	9	0.49291	0.90387	0.99999	-0.49291	0.096127	0.36021	-12.236	0.90018	1	9	-12.236	0.87782	1	0
(9E)-octadecenoylcarnitine (C_m)	7	0.79656	0.68286	0.99999	-0.79656	0.31714	0.49334	-5.0899	0.33805	1	6	-4.7174	0.28384	1	0
(9E)-octadecenoyl-CoA (C_m)	13	0.44198	0.96257	0.99999	-0.44198	0.037432	0.31637	-17.382	0.98926	1	13	-17.382	0.98347	1	0
octadecenoylcarnitine(11) (C_m)	7	0.79656	0.68286	0.99999	-0.79656	0.31714	0.49334	-5.0899	0.33805	1	6	-4.7174	0.28384	1	0
(7Z)-octadecenoyl-CoA (C_m)	13	0.44198	0.96257	0.99999	-0.44198	0.037432	0.31637	-17.382	0.98926	1	13	-17.382	0.98347	1	0
(6Z,9Z)-octadecadienoylcarnitine (C_m)	7	0.79656	0.68286	0.99999	-0.79656	0.31714	0.49334	-5.0899	0.33805	1	6	-4.7174	0.28384	1	0
(6Z,9Z)-octadecadienoyl-CoA (C_m)	13	0.44198	0.96257	0.99999	-0.44198	0.037432	0.31637	-17.382	0.98926	1	13	-17.382	0.98347	1	0
nonadecanoylcarnitine (C_m)	7	0.79656	0.68286	0.99999	-0.79656	0.31714	0.49334	-5.0899	0.33805	1	6	-4.7174	0.28384	1	0
nonadecanoyl-CoA (C_m)	9	0.49291	0.90387	0.99999	-0.49291	0.096127	0.36021	-12.236	0.90018	1	9	-12.236	0.87782	1	0
eicosanoylcarnitine (C_m)	7	0.79656	0.68286	0.99999	-0.79656	0.31714	0.49334	-5.0899	0.33805	1	6	-4.7174	0.28384	1	0
eicosanoyl-CoA (C_m)	9	0.49291	0.90387	0.99999	-0.49291	0.096127	0.36021	-12.236	0.90018	1	9	-12.236	0.87782	1	0
eicosenoylcarnitine(7) (C_m)	7	0.79656	0.68286	0.99999	-0.79656	0.31714	0.49334	-5.0899	0.33805	1	6	-4.7174	0.28384	1	0
(13Z)-eicosenoyl-CoA (C_m)	6	0.50649	0.81397	0.99999	-0.50649	0.18603	0.42007	-7.9224	0.69227	1	6	-7.9224	0.63041	1	0
eicosenoylcarnitine(9) (C_m)	7	0.79656	0.68286	0.99999	-0.79656	0.31714	0.49334	-5.0899	0.33805	1	6	-4.7174	0.28384	1	0
(11Z)-eicosenoyl-CoA (C_m)	9	0.49291	0.90387	0.99999	-0.49291	0.096127	0.36021	-12.236	0.90018	1	9	-12.236	0.87782	1	0
eicosenoylcarnitine(11) (C_m)	7	0.79656	0.68286	0.99999	-0.79656	0.31714	0.49334	-5.0899	0.33805	1	6	-4.7174	0.28384	1	0
9-eicosenoyl-CoA (C_m)	13	0.44198	0.96257	0.99999	-0.44198	0.037432	0.31637	-17.382	0.98926	1	13	-17.382	0.98347	1	0
(8Z,11Z)-eicosadienoylcarnitine (C_m)	7	0.79656	0.68286	0.99999	-0.79656	0.31714	0.49334	-5.0899	0.33805	1	6	-4.7174	0.28384	1	0
(8Z,11Z)-eicosadienoyl-CoA (C_m)	13	0.44198	0.96257	0.99999	-0.44198	0.037432	0.31637	-17.382	0.98926	1	13	-17.382	0.98347	1	0
(5Z,8Z,11Z)-eicosatrienoylcarnitine (C_m)	7	0.79656	0.68286	0.99999	-0.79656	0.31714	0.49334	-5.0899	0.33805	1	6	-4.7174	0.28384	1	0
(5Z,8Z,11Z)-eicosatrienoyl-CoA (C_m)	13	0.44198	0.96257	0.99999	-0.44198	0.037432	0.31637	-17.382	0.98926	1	13	-17.382	0.98347	1	0
heneicosanoylcarnitine (C_m)	7	0.79656	0.68286	0.99999	-0.79656	0.31714	0.49334	-5.0899	0.33805	1	6	-4.7174	0.28384	1	0
heneicosanoyl-CoA (C_m)	6	0.50649	0.81397	0.99999	-0.50649	0.18603	0.42007	-7.9224	0.69227	1	6	-7.9224	0.63041	1	0
docosanoylcarnitine (C_m)	7	0.79656	0.68286	0.99999	-0.79656	0.31714	0.49334	-5.0899	0.33805	1	6	-4.7174	0.28384	1	0
docosanoyl-CoA (C_m)	6	0.50649	0.81397	0.99999	-0.50649	0.18603	0.42007	-7.9224	0.69227	1	6	-7.9224	0.63041	1	0
docosenoylcarnitine (C_m)	7	0.79656	0.68286	0.99999	-0.79656	0.31714	0.49334	-5.0899	0.33805	1	6	-4.7174	0.28384	1	0
(13Z)-docosenoyl-CoA (C_m)	6	0.50649	0.81397	0.99999	-0.50649	0.18603	0.42007	-7.9224	0.69227	1	6	-7.9224	0.63041	1	0
docosenoylcarnitine(11) (C_m)	7	0.79656	0.68286	0.99999	-0.79656	0.31714	0.49334	-5.0899	0.33805	1	6	-4.7174	0.28384	1	0
(11Z)-docosenoyl-CoA (C_m)	13	0.44198	0.96257	0.99999	-0.44198	0.037432	0.31637	-17.382	0.98926	1	13	-17.382	0.98347	1	0
octadecatrienoylcarnitine (C_m)	7	0.79656	0.68286	0.99999	-0.79656	0.31714	0.49334	-5.0899	0.33805	1	6	-4.7174	0.28384	1	0
linolenoyl-CoA (C_m)	13	0.44198	0.96257	0.99999	-0.44198	0.037432	0.31637	-17.382	0.98926	1	13	-17.382	0.98347	1	0
(6Z,9Z,12Z,15Z)-octadecatetraenoylcarnitine (C_m)	7	0.79656	0.68286	0.99999	-0.79656	0.31714	0.49334	-5.0899	0.33805	1	6	-4.7174	0.28384	1	0
(6Z,9Z,12Z,15Z)-octadecatetraenoyl-CoA (C_m)	13	0.44198	0.96257	0.99999	-0.44198	0.037432	0.31637	-17.382	0.98926	1	13	-17.382	0.98347	1	0
(8Z,11Z,14Z,17Z)-eicosatetraenoylcarnitine (C_m)	7	0.79656	0.68286	0.99999	-0.79656	0.31714	0.49334	-5.0899	0.33805	1	6	-4.7174	0.28384	1	0
(8Z,11Z,14Z,17Z)-eicosatetraenoyl-CoA (C_m)	13	0.44198	0.96257	0.99999	-0.44198	0.037432	0.31637	-17.382	0.98926	1	13	-17.382	0.98347	1	0
(5Z,8Z,11Z,14Z,17Z)-eicosapentaenoylcarnitine (C_m)	7	0.79656	0.68286	0.99999	-0.79656	0.31714	0.49334	-5.0899	0.33805	1	6	-4.7174	0.28384	1	0
(5Z,8Z,11Z,14Z,17Z)-eicosapentaenoyl-CoA (C_m)	13	0.44198	0.96257	0.99999	-0.44198	0.037432	0.31637	-17.382	0.98926	1	13	-17.382	0.98347	1	0
(7Z,10Z,13Z,16Z,19Z)-docosapentaenoylcarnitine (C_m)	7	0.79656	0.68286	0.99999	-0.79656	0.31714	0.49334	-5.0899	0.33805	1	6	-4.7174	0.28384	1	0
(7Z,10Z,13Z,16Z,19Z)-docosapentaenoyl-CoA (C_m)	13	0.44198	0.96257	0.99999	-0.44198	0.037432	0.31637	-17.382	0.98926	1	13	-17.382	0.98347	1	0
docosahexaenoylcarnitine (C_m)	7	0.79656	0.68286	0.99999	-0.79656	0.31714	0.49334	-5.0899	0.33805	1	6	-4.7174	0.28384	1	0
(4Z,7Z,10Z,13Z,16Z,19Z)-docosahexaenoyl-CoA (C_m)	13	0.44198	0.96257	0.99999	-0.44198	0.037432	0.31637	-17.382	0.98926	1	13	-17.382	0.98347	1	0
(11Z,14Z,17Z)-eicosatrienoylcarnitine (C_m)	7	0.79656	0.68286	0.99999	-0.79656	0.31714	0.49334	-5.0899	0.33805	1	6	-4.7174	0.28384	1	0
(11Z,14Z,17Z)-eicosatrienoyl-CoA (C_m)	13	0.44198	0.96257	0.99999	-0.44198	0.037432	0.31637	-17.382	0.98926	1	13	-17.382	0.98347	1	0
13,16,19-docosatrienoylcarnitine (C_m)	7	0.79656	0.68286	0.99999	-0.79656	0.31714	0.49334	-5.0899	0.33805	1	6	-4.7174	0.28384	1	0
13,16,19-docosatrienoyl-CoA (C_m)	13	0.44198	0.96257	0.99999	-0.44198	0.037432	0.31637	-17.382	0.98926	1	13	-17.382	0.98347	1	0
10,13,16,19-docosatetraenoylcarnitine (C_m)	7	0.79656	0.68286	0.99999	-0.79656	0.31714	0.49334	-5.0899	0.33805	1	6	-4.7174	0.28384	1	0
10,13,16,19-docosatetraenoyl-CoA (C_m)	13	0.44198	0.96257	0.99999	-0.44198	0.037432	0.31637	-17.382	0.98926	1	13	-17.382	0.98347	1	0
linoleic-carnitine (C_m)	7	0.79656	0.68286	0.99999	-0.79656	0.31714	0.49334	-5.0899	0.33805	1	6	-4.7174	0.28384	1	0
linoleoyl-CoA (C_m)	6	0.50649	0.81397	0.99999	-0.50649	0.18603	0.42007	-7.9224	0.69227	1	6	-7.9224	0.63041	1	0
gamma-linolenoylcarnitine (C_m)	7	0.79656	0.68286	0.99999	-0.79656	0.31714	0.49334	-5.0899	0.33805	1	6	-4.7174	0.28384	1	0
eicosatrienoylcarnitine (C_m)	7	0.79656	0.68286	0.99999	-0.79656	0.31714	0.49334	-5.0899	0.33805	1	6	-4.7174	0.28384	1	0
arachidonyl-carnitine (C_m)	7	0.79656	0.68286	0.99999	-0.79656	0.31714	0.49334	-5.0899	0.33805	1	6	-4.7174	0.28384	1	0
ocosatetraenoylcarnitine (C_m)	7	0.79656	0.68286	0.99999	-0.79656	0.31714	0.49334	-5.0899	0.33805	1	6	-4.7174	0.28384	1	0
(7Z,10Z,13Z,16Z)-docosatetraenoyl-CoA (C_m)	13	0.44198	0.96257	0.99999	-0.44198	0.037432	0.31637	-17.382	0.98926	1	13	-17.382	0.98347	1	0
(4Z,7Z,10Z,13Z,16Z)-docosapentaenoylcarnitine (C_m)	7	0.79656	0.68286	0.99999	-0.79656	0.31714	0.49334	-5.0899	0.33805	1	6	-4.7174	0.28384	1	0
(4Z,7Z,10Z,13Z,16Z)-docosapentaenoyl-CoA (C_m)	13	0.44198	0.96257	0.99999	-0.44198	0.037432	0.31637	-17.382	0.98926	1	13	-17.382	0.98347	1	0
eicosadienoylcarnitine (C_m)	7	0.79656	0.68286	0.99999	-0.79656	0.31714	0.49334	-5.0899	0.33805	1	6	-4.7174	0.28384	1	0
(11Z,14Z)-eicosadienoyl-CoA (C_m)	13	0.44198	0.96257	0.99999	-0.44198	0.037432	0.31637	-17.382	0.98926	1	13	-17.382	0.98347	1	0
(13Z,16Z)-docosadienoylcarnitine (C_m)	7	0.79656	0.68286	0.99999	-0.79656	0.31714	0.49334	-5.0899	0.33805	1	6	-4.7174	0.28384	1	0
(13Z,16Z)-docosadienoyl-CoA (C_m)	13	0.44198	0.96257	0.99999	-0.44198	0.037432	0.31637	-17.382	0.98926	1	13	-17.382	0.98347	1	0
10,13,16-docosatrienoylcarnitine (C_m)	7	0.79656	0.68286	0.99999	-0.79656	0.31714	0.49334	-5.0899	0.33805	1	6	-4.7174	0.28384	1	0
10,13,16-docosatrienoyl-CoA (C_m)	13	0.44198	0.96257	0.99999	-0.44198	0.037432	0.31637	-17.382	0.98926	1	13	-17.382	0.98347	1	0
L-carnitine (C_p)	8	0.90338	0.64508	0.99999	-0.90338	0.35492	0.52435	-4.7803	0.25647	1	8	-4.7803	0.22239	1	0
octanoyl-CoA (C_p)	5	0.57419	0.72422	0.99999	-0.57419	0.27578	0.46207	-2.0903	0.15315	1	5	-2.0903	0.14892	1	0
chylomicron (C_s)	6	0.56851	0.78368	0.99999	-0.56851	0.21632	0.42482	-7.9954	0.69951	1	6	-7.9954	0.63816	1	0
chylomicron remnant (C_s)	7	0.85324	0.64716	0.99999	-0.85324	0.35284	0.52435	-7.2938	0.58929	1	7	-7.2938	0.52793	1	0
TAG-chylomicron pool (C_s)	6	0.56851	0.78368	0.99999	-0.56851	0.21632	0.42482	-7.9954	0.69951	1	6	-7.9954	0.63816	1	0
1,2-diacylglycerol-chylomicron pool (C_s)	15	3.1232	0.0023156	0.29745	-3.1232	0.99768	1	-5.1691	0.082304	1	15	-5.1691	0.071664	1	0
fatty acid-chylomicron pool (C_s)	15	3.1232	0.0023156	0.29745	-3.1232	0.99768	1	-5.1691	0.082304	1	15	-5.1691	0.071664	1	0
1-acylglycerol-chylomicron pool (C_s)	14	3.1339	0.001856	0.29745	-3.1339	0.99814	1	-5.2017	0.12367	1	14	-5.2017	0.090447	1	0
fatty acid-LD-TG1 pool (C_c)	18	0.82409	0.93796	0.99999	-0.82409	0.062038	0.36021	-16.162	0.93842	1	18	-16.162	0.92245	1	0
sn-glycerol-3-phosphate (C_m)	10	1.472	0.35826	0.99999	-1.472	0.64174	0.78312	-6.0294	0.29185	1	10	-6.0294	0.24747	1	0
1,2-diacylglycerol-LD-TAG pool (C_c)	70	3.0245	0.75994	0.99999	-3.0245	0.24006	0.44539	-22.516	0.63776	1	70	-22.516	0.51966	1	0
phosphatidate-LD-TAG pool (C_c)	29	1.0012	0.9847	0.99999	-1.0012	0.015301	0.27446	-11.445	0.28681	1	29	-11.445	0.2033	1	0
acyl-CoA-LD-TG3 pool (C_c)	5	1.6439	0.085512	0.99999	-1.6439	0.91449	0.96729	-6.6158	0.61272	1	5	-6.6158	0.57426	1	0
TAG-LD pool (C_c)	33	3.1942	0.065903	0.99568	-3.1942	0.9341	0.97483	-14.75	0.52287	1	33	-14.75	0.42431	1	0
fatty acid-LD-TG3 pool (C_c)	14	3.1339	0.001856	0.29745	-3.1339	0.99814	1	-5.2017	0.12367	1	14	-5.2017	0.090447	1	0
1-acylglycerol-LD-TG1 pool (C_c)	18	2.8394	0.021752	0.7906	-2.8394	0.97825	0.99941	-8.9948	0.31123	1	18	-8.9948	0.27549	1	0
fatty acid-LD-TG2 pool (C_c)	34	2.7385	0.2665	0.99999	-2.7385	0.7335	0.86532	-14.966	0.51817	1	34	-14.966	0.42464	1	0
1,2-diacylglycerol-LD-PI pool (C_c)	40	2.7507	0.39689	0.99999	-2.7507	0.60311	0.74677	-13.72	0.25935	1	40	-13.72	0.19196	1	0
1-acylglycerol-LD-PI pool (C_c)	18	2.8394	0.021752	0.7906	-2.8394	0.97825	0.99941	-8.9948	0.31123	1	18	-8.9948	0.27549	1	0
fatty acid-LD-PI pool (C_c)	17	2.8804	0.012544	0.75394	-2.8804	0.98746	1	-8.9885	0.3492	1	17	-8.9885	0.30905	1	0
1,2-diacylglycerol-LD-PC pool (C_c)	27	2.7834	0.11594	0.99999	-2.7834	0.88406	0.96729	-11.39	0.30927	1	27	-11.39	0.25153	1	0
1-acylglycerol-LD-PC pool (C_c)	18	2.8394	0.021752	0.7906	-2.8394	0.97825	0.99941	-8.9948	0.31123	1	18	-8.9948	0.27549	1	0
fatty acid-LD-PC pool (C_c)	46	2.6815	0.57718	0.99999	-2.6815	0.42282	0.58904	-19.72	0.77569	1	46	-19.72	0.65998	1	0
1,2-diacylglycerol-LD-PE pool (C_c)	27	2.8162	0.10462	0.99999	-2.8162	0.89538	0.96729	-10.022	0.19003	1	27	-10.022	0.14822	1	0
1-acylglycerol-LD-PE pool (C_c)	18	2.8394	0.021752	0.7906	-2.8394	0.97825	0.99941	-8.9948	0.31123	1	18	-8.9948	0.27549	1	0
fatty acid-LD-PE pool (C_c)	46	2.6815	0.57718	0.99999	-2.6815	0.42282	0.58904	-19.72	0.77569	1	46	-19.72	0.65998	1	0
1,2-diacylglycerol-LD-PS pool (C_c)	27	2.8162	0.10462	0.99999	-2.8162	0.89538	0.96729	-10.022	0.19003	1	27	-10.022	0.14822	1	0
1-acylglycerol-LD-PS pool (C_c)	18	2.8394	0.021752	0.7906	-2.8394	0.97825	0.99941	-8.9948	0.31123	1	18	-8.9948	0.27549	1	0
fatty acid-LD-PS pool (C_c)	17	2.8804	0.012544	0.75394	-2.8804	0.98746	1	-8.9885	0.3492	1	17	-8.9885	0.30905	1	0
1,2-diacylglycerol-LD-SM pool (C_c)	25	2.8645	0.076578	0.99568	-2.8645	0.92342	0.96729	-9.9516	0.21252	1	25	-9.9516	0.17905	1	0
1-acylglycerol-LD-SM pool (C_c)	18	2.8394	0.021752	0.7906	-2.8394	0.97825	0.99941	-8.9948	0.31123	1	18	-8.9948	0.27549	1	0
fatty acid-LD-SM pool (C_c)	22	2.8048	0.062299	0.99568	-2.8048	0.9377	0.97592	-8.9663	0.1898	1	22	-8.9663	0.15814	1	0
acyl-CoA-LD-TG2 pool (C_c)	14	0.63913	0.94246	0.99999	-0.63913	0.057544	0.36021	-4.6457	0.094562	1	14	-4.6457	0.067999	1	0
tetracosanoyl-CoA (C_p)	5	0.49375	0.7713	0.99999	-0.49375	0.2287	0.43693	-2.3141	0.16896	1	5	-2.3141	0.16346	1	0
(2E)-dodecenoyl-CoA (C_p)	5	0.41216	0.81406	0.99999	-0.41216	0.18594	0.42007	-2.8089	0.20751	1	5	-2.8089	0.19877	1	0
(2E)-decenoyl-CoA (C_p)	5	0.41216	0.81406	0.99999	-0.41216	0.18594	0.42007	-2.8089	0.20751	1	5	-2.8089	0.19877	1	0
(15Z)-tetracosenoyl-CoA (C_p)	5	0.49375	0.7713	0.99999	-0.49375	0.2287	0.43693	-2.3141	0.16896	1	5	-2.3141	0.16346	1	0
(3Z)-dodecenoyl-CoA (C_p)	5	0.54421	0.7423	0.99999	-0.54421	0.2577	0.44679	-2.4459	0.17875	1	5	-2.4459	0.17244	1	0
(5Z)-dodecenoyl-CoA (C_p)	5	0.54421	0.7423	0.99999	-0.54421	0.2577	0.44679	-2.4459	0.17875	1	5	-2.4459	0.17244	1	0
(2R,6S,10S)-pristanate (C_p)	11	0.60835	0.91494	0.99999	-0.60835	0.085058	0.36021	-11.936	0.85295	1	11	-11.936	0.80876	1	0
(2S)-pristanoyl-CoA (C_p)	13	0.75292	0.89458	0.99999	-0.75292	0.10542	0.36021	-11.405	0.73671	1	13	-11.405	0.68342	1	0
linoleoyl-CoA (C_p)	13	1.6881	0.36587	0.99999	-1.6881	0.63413	0.77426	-6.0273	0.19329	1	13	-6.0273	0.15604	1	0
cis,cis-3,6-dodecadienoyl-CoA (C_p)	5	0.54421	0.7423	0.99999	-0.54421	0.2577	0.44679	-2.4459	0.17875	1	5	-2.4459	0.17244	1	0
trans-3-decenoyl-CoA (C_p)	5	0.43818	0.80099	0.99999	-0.43818	0.19901	0.42007	-5.6302	0.5005	1	5	-5.6302	0.46801	1	0
(2E)-docosenoyl-CoA (C_m)	6	0.32163	0.8877	0.99999	-0.32163	0.1123	0.36021	-13.84	0.98535	1	6	-13.84	0.9774	1	0
3-oxodocosanoyl-CoA (C_m)	5	0.10648	0.92707	0.99999	-0.10648	0.072933	0.36021	-15.081	0.99689	1	5	-15.081	0.99352	1	0
(2E)-eicosenoyl-CoA (C_m)	6	0.32163	0.8877	0.99999	-0.32163	0.1123	0.36021	-13.84	0.98535	1	6	-13.84	0.9774	1	0
3-oxoeicosanoyl-CoA (C_m)	5	0.10648	0.92707	0.99999	-0.10648	0.072933	0.36021	-15.081	0.99689	1	5	-15.081	0.99352	1	0
(2E)-octadecenoyl-CoA (C_m)	6	0.32163	0.8877	0.99999	-0.32163	0.1123	0.36021	-13.84	0.98535	1	6	-13.84	0.9774	1	0
3-oxooctadecanoyl-CoA (C_m)	5	0.10648	0.92707	0.99999	-0.10648	0.072933	0.36021	-15.081	0.99689	1	5	-15.081	0.99352	1	0
(2E)-hexadecenoyl-CoA (C_m)	6	0.32163	0.8877	0.99999	-0.32163	0.1123	0.36021	-13.84	0.98535	1	6	-13.84	0.9774	1	0
3-oxopalmitoyl-CoA (C_m)	5	0.10648	0.92707	0.99999	-0.10648	0.072933	0.36021	-15.081	0.99689	1	5	-15.081	0.99352	1	0
(2E)-tetradecenoyl-CoA (C_m)	6	0.32163	0.8877	0.99999	-0.32163	0.1123	0.36021	-13.84	0.98535	1	6	-13.84	0.9774	1	0
3-oxotetradecanoyl-CoA (C_m)	5	0.10648	0.92707	0.99999	-0.10648	0.072933	0.36021	-15.081	0.99689	1	5	-15.081	0.99352	1	0
(2E)-dodecenoyl-CoA (C_m)	9	0.38504	0.93191	0.99999	-0.38504	0.068091	0.36021	-12.811	0.92543	1	9	-12.811	0.90723	1	0
3-oxododecanoyl-CoA (C_m)	5	0.10648	0.92707	0.99999	-0.10648	0.072933	0.36021	-15.081	0.99689	1	5	-15.081	0.99352	1	0
decanoyl-CoA (C_m)	5	0.10648	0.92707	0.99999	-0.10648	0.072933	0.36021	-15.081	0.99689	1	5	-15.081	0.99352	1	0
(2E)-decenoyl-CoA (C_m)	6	0.096646	0.94586	0.99999	-0.096646	0.054142	0.36021	-14.742	0.99256	1	6	-14.742	0.98801	1	0
3-oxodecanoyl-CoA (C_m)	5	0.10648	0.92707	0.99999	-0.10648	0.072933	0.36021	-15.081	0.99689	1	5	-15.081	0.99352	1	0
3-oxooctanoyl-CoA (C_m)	5	0.10648	0.92707	0.99999	-0.10648	0.072933	0.36021	-15.081	0.99689	1	5	-15.081	0.99352	1	0
3-oxohexanoyl-CoA (C_m)	5	0.10648	0.92707	0.99999	-0.10648	0.072933	0.36021	-15.081	0.99689	1	5	-15.081	0.99352	1	0
(2E)-heneicosenoyl-CoA (C_m)	6	0.32163	0.8877	0.99999	-0.32163	0.1123	0.36021	-13.84	0.98535	1	6	-13.84	0.9774	1	0
3-oxoheneicosanoyl-CoA (C_m)	5	0.10648	0.92707	0.99999	-0.10648	0.072933	0.36021	-15.081	0.99689	1	5	-15.081	0.99352	1	0
(2E)-nonadecenoyl-CoA (C_m)	6	0.32163	0.8877	0.99999	-0.32163	0.1123	0.36021	-13.84	0.98535	1	6	-13.84	0.9774	1	0
3-oxononadecanoyl-CoA (C_m)	5	0.10648	0.92707	0.99999	-0.10648	0.072933	0.36021	-15.081	0.99689	1	5	-15.081	0.99352	1	0
(2E)-heptadecenoyl-CoA (C_m)	6	0.32163	0.8877	0.99999	-0.32163	0.1123	0.36021	-13.84	0.98535	1	6	-13.84	0.9774	1	0
3-oxoheptadecanoyl-CoA (C_m)	5	0.10648	0.92707	0.99999	-0.10648	0.072933	0.36021	-15.081	0.99689	1	5	-15.081	0.99352	1	0
(2E)-pentadecenoyl-CoA (C_m)	6	0.32163	0.8877	0.99999	-0.32163	0.1123	0.36021	-13.84	0.98535	1	6	-13.84	0.9774	1	0
3-oxopentadecanoyl-CoA (C_m)	5	0.10648	0.92707	0.99999	-0.10648	0.072933	0.36021	-15.081	0.99689	1	5	-15.081	0.99352	1	0
(2E)-tridecenoyl-CoA (C_m)	6	0.32163	0.8877	0.99999	-0.32163	0.1123	0.36021	-13.84	0.98535	1	6	-13.84	0.9774	1	0
3-oxotridecanoyl-CoA (C_m)	5	0.10648	0.92707	0.99999	-0.10648	0.072933	0.36021	-15.081	0.99689	1	5	-15.081	0.99352	1	0
undecanoyl-CoA (C_m)	5	0.10648	0.92707	0.99999	-0.10648	0.072933	0.36021	-15.081	0.99689	1	5	-15.081	0.99352	1	0
3-oxoundecanoyl-CoA (C_m)	5	0.10648	0.92707	0.99999	-0.10648	0.072933	0.36021	-15.081	0.99689	1	5	-15.081	0.99352	1	0
nonanoyl-CoA (C_m)	5	0.10648	0.92707	0.99999	-0.10648	0.072933	0.36021	-15.081	0.99689	1	5	-15.081	0.99352	1	0
3-oxononanoyl-CoA (C_m)	5	0.10648	0.92707	0.99999	-0.10648	0.072933	0.36021	-15.081	0.99689	1	5	-15.081	0.99352	1	0
heptanoyl-CoA (C_m)	5	0.10648	0.92707	0.99999	-0.10648	0.072933	0.36021	-15.081	0.99689	1	5	-15.081	0.99352	1	0
3-oxoheptanoyl-CoA (C_m)	5	0.10648	0.92707	0.99999	-0.10648	0.072933	0.36021	-15.081	0.99689	1	5	-15.081	0.99352	1	0
3-oxopentanoyl-CoA (C_m)	5	0.10648	0.92707	0.99999	-0.10648	0.072933	0.36021	-15.081	0.99689	1	5	-15.081	0.99352	1	0
trans,cis-2,13-eicosadienoyl-CoA (C_m)	6	0.32163	0.8877	0.99999	-0.32163	0.1123	0.36021	-13.84	0.98535	1	6	-13.84	0.9774	1	0
3-oxo-13-cis-eicosenoyl-CoA (C_m)	5	0.10648	0.92707	0.99999	-0.10648	0.072933	0.36021	-15.081	0.99689	1	5	-15.081	0.99352	1	0
trans,cis-octadeca-2,11-dienoyl-CoA (C_m)	6	0.32163	0.8877	0.99999	-0.32163	0.1123	0.36021	-13.84	0.98535	1	6	-13.84	0.9774	1	0
3-oxo-11-cis-octadecenoyl-CoA (C_m)	5	0.10648	0.92707	0.99999	-0.10648	0.072933	0.36021	-15.081	0.99689	1	5	-15.081	0.99352	1	0
trans,cis-hexadeca-2,9-dienoyl-CoA (C_m)	6	0.32163	0.8877	0.99999	-0.32163	0.1123	0.36021	-13.84	0.98535	1	6	-13.84	0.9774	1	0
3-oxopalmitoleoyl-CoA (C_m)	5	0.10648	0.92707	0.99999	-0.10648	0.072933	0.36021	-15.081	0.99689	1	5	-15.081	0.99352	1	0
trans,cis-myristo-2,7-dienoyl-CoA (C_m)	6	0.32163	0.8877	0.99999	-0.32163	0.1123	0.36021	-13.84	0.98535	1	6	-13.84	0.9774	1	0
3-oxomyrist-7-enoyl-CoA (C_m)	5	0.10648	0.92707	0.99999	-0.10648	0.072933	0.36021	-15.081	0.99689	1	5	-15.081	0.99352	1	0
(5Z)-dodecenoyl-CoA (C_m)	6	0.24715	0.91053	0.99999	-0.24715	0.089473	0.36021	-8.9142	0.7833	1	6	-8.9142	0.73001	1	0
(13Z)-eicosenoyl-CoA (C_p)	13	1.6881	0.36587	0.99999	-1.6881	0.63413	0.77426	-6.0273	0.19329	1	13	-6.0273	0.15604	1	0
trans,cis-2,13-docosadienoyl-CoA (C_m)	6	0.32163	0.8877	0.99999	-0.32163	0.1123	0.36021	-13.84	0.98535	1	6	-13.84	0.9774	1	0
3-oxo-13cis-docosenoyl-CoA (C_m)	5	0.10648	0.92707	0.99999	-0.10648	0.072933	0.36021	-15.081	0.99689	1	5	-15.081	0.99352	1	0
trans,cis-2,11-eicosadienoyl-CoA (C_m)	6	0.32163	0.8877	0.99999	-0.32163	0.1123	0.36021	-13.84	0.98535	1	6	-13.84	0.9774	1	0
3-oxo-11-cis-eicosenoyl-CoA (C_m)	5	0.10648	0.92707	0.99999	-0.10648	0.072933	0.36021	-15.081	0.99689	1	5	-15.081	0.99352	1	0
trans,cis-octadeca-2,9-dienoyl-CoA (C_m)	6	0.32163	0.8877	0.99999	-0.32163	0.1123	0.36021	-13.84	0.98535	1	6	-13.84	0.9774	1	0
3-oxooleoyl-CoA (C_m)	5	0.10648	0.92707	0.99999	-0.10648	0.072933	0.36021	-15.081	0.99689	1	5	-15.081	0.99352	1	0
trans,cis-hexadeca-2,7-dienoyl-CoA (C_m)	6	0.32163	0.8877	0.99999	-0.32163	0.1123	0.36021	-13.84	0.98535	1	6	-13.84	0.9774	1	0
3-oxo-7-hexadecenoyl-CoA (C_m)	5	0.10648	0.92707	0.99999	-0.10648	0.072933	0.36021	-15.081	0.99689	1	5	-15.081	0.99352	1	0
trans,cis-myristo-2,5-dienoyl-CoA (C_m)	6	0.32163	0.8877	0.99999	-0.32163	0.1123	0.36021	-13.84	0.98535	1	6	-13.84	0.9774	1	0
3-oxomyrist-5-enoyl-CoA (C_m)	5	0.10648	0.92707	0.99999	-0.10648	0.072933	0.36021	-15.081	0.99689	1	5	-15.081	0.99352	1	0
(3Z)-dodecenoyl-CoA (C_m)	6	0.24715	0.91053	0.99999	-0.24715	0.089473	0.36021	-8.9142	0.7833	1	6	-8.9142	0.73001	1	0
trans,cis,cis-2,9,12-octadecatrienoyl-CoA (C_m)	6	0.32163	0.8877	0.99999	-0.32163	0.1123	0.36021	-13.84	0.98535	1	6	-13.84	0.9774	1	0
3-oxolinoleoyl-CoA (C_m)	5	0.10648	0.92707	0.99999	-0.10648	0.072933	0.36021	-15.081	0.99689	1	5	-15.081	0.99352	1	0
cis,cis-palmito-7,10-dienoyl-CoA (C_m)	7	0.38776	0.88155	0.99999	-0.38776	0.11845	0.36021	-13.147	0.9735	1	7	-13.147	0.95679	1	0
3-oxo-cis,cis-7,10-hexadecadienoyl-CoA (C_m)	5	0.10648	0.92707	0.99999	-0.10648	0.072933	0.36021	-15.081	0.99689	1	5	-15.081	0.99352	1	0
cis,cis-myristo-5,8-dienoyl-CoA (C_m)	7	0.38776	0.88155	0.99999	-0.38776	0.11845	0.36021	-13.147	0.9735	1	7	-13.147	0.95679	1	0
trans-2-cis,cis-5,8-tetradecatrienoyl-CoA (C_m)	6	0.32163	0.8877	0.99999	-0.32163	0.1123	0.36021	-13.84	0.98535	1	6	-13.84	0.9774	1	0
3-oxo-cis,cis-5,8-tetradecadienoyl-CoA (C_m)	5	0.10648	0.92707	0.99999	-0.10648	0.072933	0.36021	-15.081	0.99689	1	5	-15.081	0.99352	1	0
cis,cis-3,6-dodecadienoyl-CoA (C_m)	6	0.24715	0.91053	0.99999	-0.24715	0.089473	0.36021	-8.9142	0.7833	1	6	-8.9142	0.73001	1	0
trans,cis-lauro-2,6-dienoyl-CoA (C_m)	5	0.16426	0.9112	0.99999	-0.16426	0.088798	0.36021	-9.3694	0.86064	1	5	-9.3694	0.82501	1	0
3-oxolaur-6-cis-enoyl-CoA (C_m)	5	0.10648	0.92707	0.99999	-0.10648	0.072933	0.36021	-15.081	0.99689	1	5	-15.081	0.99352	1	0
4-cis-decenoyl-CoA (C_m)	7	0.38776	0.88155	0.99999	-0.38776	0.11845	0.36021	-13.147	0.9735	1	7	-13.147	0.95679	1	0
2-trans-4-cis-decadienoyl-CoA (C_m)	6	0.47567	0.82799	0.99999	-0.47567	0.17201	0.40256	-10.709	0.90185	1	6	-10.709	0.86852	1	0
8(R)-hydroxy-hexadeca-(4E,6E,10Z)-trienoate (C_m)	5	0.24921	0.88341	0.99999	-0.24921	0.11659	0.36021	-8.8307	0.82312	1	5	-8.8307	0.78477	1	0
3-oxo-8(R)-hydroxy-hexadeca-(6E,10Z)-dienoate (C_m)	5	0.10648	0.92707	0.99999	-0.10648	0.072933	0.36021	-15.081	0.99689	1	5	-15.081	0.99352	1	0
6(R)-hydroxy-tetradeca-(4E,8Z)-dienoate (C_m)	5	0.24921	0.88341	0.99999	-0.24921	0.11659	0.36021	-8.8307	0.82312	1	5	-8.8307	0.78477	1	0
3-oxo-6(R)-hydroxy-tetradec-8-cis-enoate (C_m)	5	0.10648	0.92707	0.99999	-0.10648	0.072933	0.36021	-15.081	0.99689	1	5	-15.081	0.99352	1	0
8(S)-hydroxy-hexadeca-(4E,6E,10Z)-trienoate (C_m)	5	0.24921	0.88341	0.99999	-0.24921	0.11659	0.36021	-8.8307	0.82312	1	5	-8.8307	0.78477	1	0
3-oxo-8(S)-hydroxy-hexadeca-(6E,10Z)-dienoate (C_m)	5	0.10648	0.92707	0.99999	-0.10648	0.072933	0.36021	-15.081	0.99689	1	5	-15.081	0.99352	1	0
6(S)-hydroxy-tetradeca-(4E,8Z)-dienoate (C_m)	5	0.24921	0.88341	0.99999	-0.24921	0.11659	0.36021	-8.8307	0.82312	1	5	-8.8307	0.78477	1	0
3-oxo-6(S)-hydroxy-tetradec-(8Z)-enoate (C_m)	5	0.10648	0.92707	0.99999	-0.10648	0.072933	0.36021	-15.081	0.99689	1	5	-15.081	0.99352	1	0
3-oxo-4(R),8-dimethyl-nonanoyl-CoA (C_m)	5	0.10648	0.92707	0.99999	-0.10648	0.072933	0.36021	-15.081	0.99689	1	5	-15.081	0.99352	1	0
3-oxo-(2S)-methylisocapryloyl-CoA (C_m)	5	0.10648	0.92707	0.99999	-0.10648	0.072933	0.36021	-15.081	0.99689	1	5	-15.081	0.99352	1	0
4-methyl-pentanoyl-CoA (C_m)	5	0.33823	0.84819	0.99999	-0.33823	0.15181	0.38491	-11.528	0.95617	1	5	-11.528	0.93581	1	0
3-oxo-4-methyl-pentanoyl-CoA (C_m)	5	0.10648	0.92707	0.99999	-0.10648	0.072933	0.36021	-15.081	0.99689	1	5	-15.081	0.99352	1	0
[protein]-L-cysteine (C_c)	6	0.29015	0.89781	0.99999	-0.29015	0.10219	0.36021	-11.253	0.92594	1	6	-11.253	0.89845	1	0
3alpha,7alpha,12alpha-trihydroxy-5beta-24-oxocholestanoyl-CoA (C_m)	6	0.29714	0.89562	0.99999	-0.29714	0.10438	0.36021	-11.267	0.9265	1	6	-11.267	0.89916	1	0
cholesterol (C_c)	38	1.8481	0.88061	0.99999	-1.8481	0.11939	0.36021	-17.726	0.73827	1	37	-17.927	0.68124	1	0
STAR (C_c)	9	0.65436	0.84737	0.99999	-0.65436	0.15263	0.38571	-12.27	0.90183	1	9	-12.27	0.87972	1	0
cholesterol-STAR (C_c)	9	0.65436	0.84737	0.99999	-0.65436	0.15263	0.38571	-12.27	0.90183	1	9	-12.27	0.87972	1	0
cholesterol (C_m)	7	0.84638	0.65156	0.99999	-0.84638	0.34844	0.52347	-5.2228	0.35235	1	7	-5.2228	0.30441	1	0
17alpha-hydroxypregnenolone (C_c)	8	1.2052	0.42411	0.99999	-1.2052	0.57589	0.71892	-3.0832	0.12965	1	7	-3.8692	0.18618	1	0
pregnenolone (C_c)	7	1.055	0.51143	0.99999	-1.055	0.48857	0.6299	-5.7726	0.41354	1	6	-6.8542	0.51257	1	0
11-deoxycorticosterone (C_c)	5	1.415	0.17139	0.99999	-1.415	0.82861	0.92509	-2.4617	0.17995	1	4	-3.5105	0.29355	1	0
17alpha,21-dihydroxypregnenolone (C_c)	5	1.415	0.17139	0.99999	-1.415	0.82861	0.92509	-2.4617	0.17995	1	4	-3.5105	0.29355	1	0
cortisol (C_c)	8	1.5547	0.19934	0.99999	-1.5547	0.80066	0.90183	-2.4151	0.094327	1	7	-3.155	0.13726	1	0
17alpha-hydroxyprogesterone (C_c)	7	1.4962	0.23136	0.99999	-1.4962	0.76864	0.87136	-2.4324	0.11629	1	6	-3.2464	0.16192	1	0
progesterone (C_c)	7	1.5026	0.22798	0.99999	-1.5026	0.77202	0.87476	-2.4214	0.11566	1	6	-3.2345	0.1611	1	0
bilirubin (C_r)	9	1.6607	0.2382	0.99999	-1.6607	0.7618	0.86532	-6.2901	0.3541	1	7	-5.6918	0.35197	1	0
bilirubin-bisglucuronoside (C_r)	11	1.5011	0.40117	0.99999	-1.5011	0.59883	0.74308	-8.5747	0.53607	1	9	-8.2092	0.51751	1	0
estradiol-17beta (C_r)	43	3.9569	0.010978	0.75394	-3.9569	0.98902	1	-13.948	0.21001	1	41	-13.689	0.1599	1	0
estradiol-17beta 3-glucuronide (C_r)	13	2.1867	0.11648	0.99999	-2.1867	0.88352	0.96729	-5.7196	0.17065	1	10	-4.7136	0.15019	1	0
dehydroepiandrosterone (C_r)	5	1.0506	0.38996	0.99999	-1.0506	0.61004	0.75254	0.17552	0.046609	1	4	-0.56199	0.083506	1	0
4-androstene-3,17-dione (C_r)	41	3.7914	0.016822	0.7906	-3.7914	0.98318	1	-11.741	0.10842	1	40	-12.127	0.097165	1	0
estrone (C_r)	35	3.6107	0.016198	0.7906	-3.6107	0.9838	1	-12.347	0.23505	1	35	-12.347	0.16636	1	0
formate (C_r)	26	2.9452	0.066085	0.99568	-2.9452	0.93392	0.97483	-8.6137	0.11446	1	26	-8.6137	0.082718	1	0
testosterone (C_r)	39	3.6169	0.029632	0.96599	-3.6169	0.97037	0.99941	-13.794	0.29212	1	38	-13.665	0.22437	1	0
cortisol (C_r)	6	1.2927	0.31714	0.99999	-1.2927	0.68286	0.82624	-3.5715	0.23244	1	6	-3.5715	0.18543	1	0
cholesterol (C_r)	7	2.4666	0.0079115	0.6018	-2.4666	0.99209	1	0.29557	0.023283	1	7	0.29557	0.019599	1	0
androsterone (C_r)	6	0.591	0.77203	0.99999	-0.591	0.22797	0.43693	-5.7839	0.45867	1	5	-5.4838	0.45223	1	0
5alpha-androstane-3,17-dione (C_r)	7	0.8258	0.66463	0.99999	-0.8258	0.33537	0.51432	-4.2047	0.24944	1	6	-5.1607	0.32766	1	0
5-alpha-dihydrotestosterone (C_c)	6	0.59785	0.76841	0.99999	-0.59785	0.23159	0.43743	-6.8111	0.5743	1	5	-8.1394	0.726	1	0
testosterone (C_c)	39	3.5702	0.035772	0.99568	-3.5702	0.96423	0.99564	-14.803	0.40131	1	39	-14.803	0.29176	1	0
5-alpha-dihydrotestosterone (C_r)	5	0.64647	0.6782	0.99999	-0.64647	0.3218	0.4982	-3.8309	0.30175	1	4	-5.0414	0.45719	1	0
dehydroepiandrosterone (C_c)	6	1.1525	0.40839	0.99999	-1.1525	0.59161	0.73532	0.020207	0.040163	1	5	-0.65604	0.076308	1	0
acetate (C_r)	5	1.2639	0.25104	0.99999	-1.2639	0.74896	0.86532	-3.6679	0.28551	1	5	-3.6679	0.26998	1	0
dehydroepiandrosterone sulfate (C_c)	8	1.5347	0.20995	0.99999	-1.5347	0.79005	0.8912	-3.9126	0.18499	1	7	-3.4625	0.15713	1	0
4-androstene-3,17-dione (C_c)	41	4.0503	0.0048474	0.44247	-4.0503	0.99515	1	-11.281	0.086757	1	40	-11.661	0.077411	1	0
19-hydroxytestosterone (C_c)	26	2.9034	0.075948	0.99568	-2.9034	0.92405	0.96729	-10.036	0.20956	1	26	-10.036	0.15893	1	0
19-oxo-testosterone (C_c)	26	2.9034	0.075948	0.99568	-2.9034	0.92405	0.96729	-10.036	0.20956	1	26	-10.036	0.15893	1	0
estradiol-17beta (C_c)	34	3.5916	0.01516	0.7906	-3.5916	0.98484	1	-12.449	0.2622	1	34	-12.449	0.18851	1	0
19-hydroxyandrostenedione (C_c)	26	2.9034	0.075948	0.99568	-2.9034	0.92405	0.96729	-10.036	0.20956	1	26	-10.036	0.15893	1	0
19-oxoandrostenedione (C_c)	26	2.9034	0.075948	0.99568	-2.9034	0.92405	0.96729	-10.036	0.20956	1	26	-10.036	0.15893	1	0
estrone (C_c)	38	3.7831	0.011551	0.75394	-3.7831	0.98845	1	-11.875	0.1399	1	38	-11.875	0.10497	1	0
estrone 3-sulfate (C_c)	13	1.6395	0.39743	0.99999	-1.6395	0.60257	0.74651	-6.0487	0.19493	1	12	-5.7456	0.15798	1	0
2-hydroxyestradiol-17beta (C_c)	33	2.8116	0.2049	0.99999	-2.8116	0.7951	0.89645	-14.967	0.54722	1	33	-14.967	0.44804	1	0
2-hydroxyestradiol-17beta (C_r)	26	2.9034	0.075948	0.99568	-2.9034	0.92405	0.96729	-10.036	0.20956	1	26	-10.036	0.15893	1	0
4-hydroxy-17beta-estradiol (C_c)	8	0.64311	0.80456	0.99999	-0.64311	0.19544	0.42007	-12.429	0.93069	1	8	-12.429	0.91429	1	0
4-hydroxyestrone (C_c)	8	0.64311	0.80456	0.99999	-0.64311	0.19544	0.42007	-12.429	0.93069	1	8	-12.429	0.91429	1	0
H+ (C_l)	18	1.309	0.7524	0.99999	-1.309	0.2476	0.44585	-10.806	0.5086	1	18	-10.806	0.46556	1	0
4-hydroxyestrone (C_l)	6	0.59533	0.76974	0.99999	-0.59533	0.23026	0.43693	-10.764	0.90451	1	6	-10.764	0.87179	1	0
4-hydroxyestrone (C_r)	6	0.59533	0.76974	0.99999	-0.59533	0.23026	0.43693	-10.764	0.90451	1	6	-10.764	0.87179	1	0
16alpha-hydroxyestrone (C_c)	26	2.9034	0.075948	0.99568	-2.9034	0.92405	0.96729	-10.036	0.20956	1	26	-10.036	0.15893	1	0
16alpha-hydroxyestrone (C_r)	26	2.9034	0.075948	0.99568	-2.9034	0.92405	0.96729	-10.036	0.20956	1	26	-10.036	0.15893	1	0
2-hydroxyestrone (C_c)	8	0.64311	0.80456	0.99999	-0.64311	0.19544	0.42007	-12.429	0.93069	1	8	-12.429	0.91429	1	0
2-hydroxyestrone (C_l)	6	0.59533	0.76974	0.99999	-0.59533	0.23026	0.43693	-10.764	0.90451	1	6	-10.764	0.87179	1	0
2-hydroxyestrone (C_r)	8	0.64311	0.80456	0.99999	-0.64311	0.19544	0.42007	-12.429	0.93069	1	8	-12.429	0.91429	1	0
estrone-2,3-semiquinone (C_c)	5	0.4409	0.79959	0.99999	-0.4409	0.20041	0.42007	-11.635	0.95896	1	5	-11.635	0.93938	1	0
H2O2 (C_l)	5	0.4409	0.79959	0.99999	-0.4409	0.20041	0.42007	-11.635	0.95896	1	5	-11.635	0.93938	1	0
estrone-2,3-semiquinone (C_l)	5	0.4409	0.79959	0.99999	-0.4409	0.20041	0.42007	-11.635	0.95896	1	5	-11.635	0.93938	1	0
estrone-2,3-semiquinone (C_r)	5	0.4409	0.79959	0.99999	-0.4409	0.20041	0.42007	-11.635	0.95896	1	5	-11.635	0.93938	1	0
2-hydroxyestrone-1-S-glutathione (C_c)	20	1.4755	0.74404	0.99999	-1.4755	0.25596	0.44585	-13.157	0.70166	1	19	-13.06	0.6342	1	0
estrone-2,3-quinone (C_c)	20	1.4755	0.74404	0.99999	-1.4755	0.25596	0.44585	-13.157	0.70166	1	19	-13.06	0.6342	1	0
2-hydroxyestrone-1-S-glutathione (C_m)	20	1.4755	0.74404	0.99999	-1.4755	0.25596	0.44585	-13.157	0.70166	1	19	-13.06	0.6342	1	0
estrone-2,3-quinone (C_m)	20	1.4755	0.74404	0.99999	-1.4755	0.25596	0.44585	-13.157	0.70166	1	19	-13.06	0.6342	1	0
2-hydroxyestrone-1-S-glutathione (C_r)	20	1.4755	0.74404	0.99999	-1.4755	0.25596	0.44585	-13.157	0.70166	1	19	-13.06	0.6342	1	0
estrone-2,3-quinone (C_r)	20	1.4755	0.74404	0.99999	-1.4755	0.25596	0.44585	-13.157	0.70166	1	19	-13.06	0.6342	1	0
2-hydroxyestrone-1-S-glutathione (C_p)	20	1.4755	0.74404	0.99999	-1.4755	0.25596	0.44585	-13.157	0.70166	1	19	-13.06	0.6342	1	0
estrone-2,3-quinone (C_p)	20	1.4755	0.74404	0.99999	-1.4755	0.25596	0.44585	-13.157	0.70166	1	19	-13.06	0.6342	1	0
2-hydroxyestrone-4-S-glutathione (C_c)	20	1.4755	0.74404	0.99999	-1.4755	0.25596	0.44585	-13.157	0.70166	1	19	-13.06	0.6342	1	0
2-hydroxyestrone-4-S-glutathione (C_m)	20	1.4755	0.74404	0.99999	-1.4755	0.25596	0.44585	-13.157	0.70166	1	19	-13.06	0.6342	1	0
2-hydroxyestrone-4-S-glutathione (C_r)	20	1.4755	0.74404	0.99999	-1.4755	0.25596	0.44585	-13.157	0.70166	1	19	-13.06	0.6342	1	0
2-hydroxyestrone-4-S-glutathione (C_p)	20	1.4755	0.74404	0.99999	-1.4755	0.25596	0.44585	-13.157	0.70166	1	19	-13.06	0.6342	1	0
estrone-3,4-semiquinone (C_c)	5	0.4409	0.79959	0.99999	-0.4409	0.20041	0.42007	-11.635	0.95896	1	5	-11.635	0.93938	1	0
estrone-3,4-semiquinone (C_l)	5	0.4409	0.79959	0.99999	-0.4409	0.20041	0.42007	-11.635	0.95896	1	5	-11.635	0.93938	1	0
estrone-3,4-semiquinone (C_r)	5	0.4409	0.79959	0.99999	-0.4409	0.20041	0.42007	-11.635	0.95896	1	5	-11.635	0.93938	1	0
4-hydroxyestrone-2-S-glutathione (C_c)	20	1.4755	0.74404	0.99999	-1.4755	0.25596	0.44585	-13.157	0.70166	1	19	-13.06	0.6342	1	0
estrone-3,4-quinone (C_c)	20	1.4755	0.74404	0.99999	-1.4755	0.25596	0.44585	-13.157	0.70166	1	19	-13.06	0.6342	1	0
4-hydroxyestrone-2-S-glutathione (C_m)	20	1.4755	0.74404	0.99999	-1.4755	0.25596	0.44585	-13.157	0.70166	1	19	-13.06	0.6342	1	0
estrone-3,4-quinone (C_m)	20	1.4755	0.74404	0.99999	-1.4755	0.25596	0.44585	-13.157	0.70166	1	19	-13.06	0.6342	1	0
4-hydroxyestrone-2-S-glutathione (C_r)	20	1.4755	0.74404	0.99999	-1.4755	0.25596	0.44585	-13.157	0.70166	1	19	-13.06	0.6342	1	0
estrone-3,4-quinone (C_r)	20	1.4755	0.74404	0.99999	-1.4755	0.25596	0.44585	-13.157	0.70166	1	19	-13.06	0.6342	1	0
4-hydroxyestrone-2-S-glutathione (C_p)	20	1.4755	0.74404	0.99999	-1.4755	0.25596	0.44585	-13.157	0.70166	1	19	-13.06	0.6342	1	0
estrone-3,4-quinone (C_p)	20	1.4755	0.74404	0.99999	-1.4755	0.25596	0.44585	-13.157	0.70166	1	19	-13.06	0.6342	1	0
17beta-estradiol-3,4-semiquinone (C_c)	5	0.4409	0.79959	0.99999	-0.4409	0.20041	0.42007	-11.635	0.95896	1	5	-11.635	0.93938	1	0
17beta-estradiol-3,4-semiquinone (C_l)	5	0.4409	0.79959	0.99999	-0.4409	0.20041	0.42007	-11.635	0.95896	1	5	-11.635	0.93938	1	0
4-hydroxy-17beta-estradiol (C_l)	5	0.4409	0.79959	0.99999	-0.4409	0.20041	0.42007	-11.635	0.95896	1	5	-11.635	0.93938	1	0
17beta-estradiol-3,4-quinone (C_c)	20	1.4755	0.74404	0.99999	-1.4755	0.25596	0.44585	-13.157	0.70166	1	19	-13.06	0.6342	1	0
4-hydroxy-17beta-estradiol-2-S-glutathione (C_c)	20	1.4755	0.74404	0.99999	-1.4755	0.25596	0.44585	-13.157	0.70166	1	19	-13.06	0.6342	1	0
17beta-estradiol-3,4-quinone (C_m)	20	1.4755	0.74404	0.99999	-1.4755	0.25596	0.44585	-13.157	0.70166	1	19	-13.06	0.6342	1	0
4-hydroxy-17beta-estradiol-2-S-glutathione (C_m)	20	1.4755	0.74404	0.99999	-1.4755	0.25596	0.44585	-13.157	0.70166	1	19	-13.06	0.6342	1	0
17beta-estradiol-3,4-quinone (C_r)	20	1.4755	0.74404	0.99999	-1.4755	0.25596	0.44585	-13.157	0.70166	1	19	-13.06	0.6342	1	0
4-hydroxy-17beta-estradiol-2-S-glutathione (C_r)	20	1.4755	0.74404	0.99999	-1.4755	0.25596	0.44585	-13.157	0.70166	1	19	-13.06	0.6342	1	0
17beta-estradiol-3,4-quinone (C_p)	20	1.4755	0.74404	0.99999	-1.4755	0.25596	0.44585	-13.157	0.70166	1	19	-13.06	0.6342	1	0
4-hydroxy-17beta-estradiol-2-S-glutathione (C_p)	20	1.4755	0.74404	0.99999	-1.4755	0.25596	0.44585	-13.157	0.70166	1	19	-13.06	0.6342	1	0
17beta-estradiol-2,3-semiquinone (C_c)	5	0.4409	0.79959	0.99999	-0.4409	0.20041	0.42007	-11.635	0.95896	1	5	-11.635	0.93938	1	0
17beta-estradiol-2,3-semiquinone (C_l)	5	0.4409	0.79959	0.99999	-0.4409	0.20041	0.42007	-11.635	0.95896	1	5	-11.635	0.93938	1	0
2-hydroxyestradiol-17beta (C_l)	5	0.4409	0.79959	0.99999	-0.4409	0.20041	0.42007	-11.635	0.95896	1	5	-11.635	0.93938	1	0
17beta-estradiol-2,3-quinone (C_c)	20	1.4755	0.74404	0.99999	-1.4755	0.25596	0.44585	-13.157	0.70166	1	19	-13.06	0.6342	1	0
2-hydroxy-17beta-estradiol-4-S-glutathione (C_c)	20	1.4755	0.74404	0.99999	-1.4755	0.25596	0.44585	-13.157	0.70166	1	19	-13.06	0.6342	1	0
17beta-estradiol-2,3-quinone (C_m)	20	1.4755	0.74404	0.99999	-1.4755	0.25596	0.44585	-13.157	0.70166	1	19	-13.06	0.6342	1	0
2-hydroxy-17beta-estradiol-4-S-glutathione (C_m)	20	1.4755	0.74404	0.99999	-1.4755	0.25596	0.44585	-13.157	0.70166	1	19	-13.06	0.6342	1	0
17beta-estradiol-2,3-quinone (C_r)	20	1.4755	0.74404	0.99999	-1.4755	0.25596	0.44585	-13.157	0.70166	1	19	-13.06	0.6342	1	0
2-hydroxy-17beta-estradiol-4-S-glutathione (C_r)	20	1.4755	0.74404	0.99999	-1.4755	0.25596	0.44585	-13.157	0.70166	1	19	-13.06	0.6342	1	0
17beta-estradiol-2,3-quinone (C_p)	20	1.4755	0.74404	0.99999	-1.4755	0.25596	0.44585	-13.157	0.70166	1	19	-13.06	0.6342	1	0
2-hydroxy-17beta-estradiol-4-S-glutathione (C_p)	20	1.4755	0.74404	0.99999	-1.4755	0.25596	0.44585	-13.157	0.70166	1	19	-13.06	0.6342	1	0
2-hydroxy-17beta-estradiol-1-S-glutathione (C_c)	20	1.4755	0.74404	0.99999	-1.4755	0.25596	0.44585	-13.157	0.70166	1	19	-13.06	0.6342	1	0
2-hydroxy-17beta-estradiol-1-S-glutathione (C_m)	20	1.4755	0.74404	0.99999	-1.4755	0.25596	0.44585	-13.157	0.70166	1	19	-13.06	0.6342	1	0
2-hydroxy-17beta-estradiol-1-S-glutathione (C_r)	20	1.4755	0.74404	0.99999	-1.4755	0.25596	0.44585	-13.157	0.70166	1	19	-13.06	0.6342	1	0
2-hydroxy-17beta-estradiol-1-S-glutathione (C_p)	20	1.4755	0.74404	0.99999	-1.4755	0.25596	0.44585	-13.157	0.70166	1	19	-13.06	0.6342	1	0
cholesterol (C_l)	5	0.7513	0.60649	0.99999	-0.7513	0.39351	0.5583	-4.7608	0.40117	1	5	-4.7608	0.37591	1	0
dihydroceramide pool (C_c)	13	1.1026	0.74386	0.99999	-1.1026	0.25614	0.44585	-5.4124	0.14981	1	13	-5.4124	0.11879	1	0
phytoceramide pool (C_c)	6	0.52655	0.80447	0.99999	-0.52655	0.19553	0.42007	-3.0217	0.18763	1	6	-3.0217	0.14686	1	0
phytosphingosine (C_c)	5	0.57229	0.72538	0.99999	-0.57229	0.27462	0.46118	-2.234	0.16318	1	5	-2.234	0.15815	1	0
ceramide pool (C_g)	8	1.0727	0.52231	0.99999	-1.0727	0.47769	0.62169	-6.8712	0.47188	1	8	-6.8712	0.42804	1	0
CoA (C_g)	5	0.50517	0.7649	0.99999	-0.50517	0.2351	0.43873	-5.3784	0.47145	1	5	-5.3784	0.44093	1	0
PC-LD pool (C_g)	6	0.14245	0.93652	0.99999	-0.14245	0.063477	0.36021	-14.297	0.98953	1	6	-14.297	0.98349	1	0
ceramide pool (C_c)	38	1.5026	0.96359	0.99999	-1.5026	0.036412	0.31637	-17.354	0.70155	1	37	-17.55	0.64245	1	0
PC-LD pool (C_c)	60	1.9768	0.98434	0.99999	-1.9768	0.015661	0.27446	-26.214	0.97067	1	60	-26.214	0.93381	1	0
SM pool (C_c)	21	0.90884	0.96023	0.99999	-0.90884	0.039769	0.32818	-17.167	0.93965	1	20	-17.54	0.93685	1	0
sphinganine (C_c)	21	1.4136	0.80214	0.99999	-1.4136	0.19786	0.42007	-6.8422	0.077213	1	21	-6.8422	0.072204	1	0
sphinganine-1-phosphate (C_c)	10	0.7946	0.81367	0.99999	-0.7946	0.18633	0.42007	-7.1012	0.40267	1	10	-7.1012	0.34649	1	0
ethanolamine-phosphate (C_c)	10	0.70125	0.85642	0.99999	-0.70125	0.14358	0.37744	-16.629	0.99253	1	10	-16.629	0.9847	1	0
acyl-CoA-LD-SM pool (C_c)	15	1.0833	0.81047	0.99999	-1.0833	0.18953	0.42007	-3.9551	0.041867	1	15	-3.9551	0.036058	1	0
sphingosine (C_c)	20	1.4489	0.75904	0.99999	-1.4489	0.24096	0.44561	-6.6907	0.10778	1	19	-6.8127	0.084707	1	0
ceramide-1P pool (C_c)	12	0.78274	0.8693	0.99999	-0.78274	0.1307	0.36639	-9.1299	0.54222	1	12	-9.1299	0.48144	1	0
glucosylceramide pool (C_c)	56	2.6063	0.79117	0.99999	-2.6063	0.20883	0.42007	-20.836	0.67139	1	56	-20.836	0.57786	1	0
glucosylceramide pool (C_r)	51	2.6837	0.66054	0.99999	-2.6837	0.33946	0.51885	-18.81	0.58579	1	51	-18.81	0.49069	1	0
UDP-galactose (C_r)	52	2.7943	0.60247	0.99999	-2.7943	0.39753	0.56198	-18.591	0.52532	1	52	-18.591	0.4136	1	0
LacCer pool (C_r)	50	2.6589	0.66469	0.99999	-2.6589	0.33531	0.51432	-18.916	0.62491	1	50	-18.916	0.4887	1	0
sphingosine-1-phosphate (C_c)	10	0.7946	0.81367	0.99999	-0.7946	0.18633	0.42007	-7.1012	0.40267	1	10	-7.1012	0.34649	1	0
phosphocholine (C_c)	12	1.1072	0.70298	0.99999	-1.1072	0.29702	0.4831	-11.049	0.74625	1	11	-11.473	0.77218	1	0
LacCer pool (C_g)	5	0.49165	0.77246	0.99999	-0.49165	0.22754	0.43693	-5.6775	0.50596	1	5	-5.6775	0.47312	1	0
galactosylgloboside (C_g)	7	1.4067	0.2811	0.99999	-1.4067	0.7189	0.85134	-1.2475	0.061818	1	7	-1.2475	0.0517	1	0
H+ (C_g)	7	0.76654	0.70112	0.99999	-0.76654	0.29888	0.48509	-7.7655	0.64186	1	7	-7.7655	0.58026	1	0
sialyl-galactosylgloboside (C_g)	5	0.42414	0.80811	0.99999	-0.42414	0.19189	0.42007	-2.4724	0.18076	1	5	-2.4724	0.17429	1	0
GM1b (C_g)	8	0.92596	0.62927	0.99999	-0.92596	0.37073	0.54058	-2.3736	0.092393	1	8	-2.3736	0.07565	1	0
GD1alpha (C_g)	5	1.1209	0.34142	0.99999	-1.1209	0.65858	0.80111	-0.88076	0.084873	1	5	-0.88076	0.085443	1	0
GD1a (C_g)	5	0.26982	0.87582	0.99999	-0.26982	0.12418	0.36021	-2.9349	0.21809	1	5	-2.9349	0.20844	1	0
GT1b (C_g)	5	0.26982	0.87582	0.99999	-0.26982	0.12418	0.36021	-2.9349	0.21809	1	5	-2.9349	0.20844	1	0
globoside (C_l)	5	0.51369	0.76006	0.99999	-0.51369	0.23994	0.44539	-5.1586	0.44622	1	5	-5.1586	0.4175	1	0
LacCer pool (C_l)	7	0.80879	0.67528	0.99999	-0.80879	0.32472	0.50238	-4.9604	0.32434	1	7	-4.9604	0.27911	1	0
D-galactosyl-N-acylsphingosine (C_g)	52	2.8869	0.53589	0.99999	-2.8869	0.46411	0.62009	-18.415	0.50543	1	52	-18.415	0.39523	1	0
PAPS (C_g)	30	2.2929	0.43919	0.99999	-2.2929	0.56081	0.70356	-13.6	0.46723	1	30	-13.6	0.388	1	0
PAP (C_g)	29	2.2984	0.45369	0.99999	-2.2984	0.54631	0.68726	-13.635	0.5172	1	29	-13.635	0.41439	1	0
D-galactosyl-N-acylsphingosine (C_l)	10	1.5386	0.31331	0.99999	-1.5386	0.68669	0.83009	-3.8233	0.12128	1	10	-3.8233	0.10124	1	0
sulfate (C_l)	19	1.1322	0.87726	0.99999	-1.1322	0.12274	0.36021	-10.329	0.43844	1	18	-10.691	0.45275	1	0
ceramide pool (C_l)	9	1.0131	0.65757	0.99999	-1.0131	0.34243	0.52199	-5.1087	0.24089	1	8	-5.3388	0.27143	1	0
digalactosylceramide (C_g)	51	2.756	0.61168	0.99999	-2.756	0.38832	0.55822	-18.687	0.57263	1	51	-18.687	0.47739	1	0
sphingosylphosphorylcholine (C_c)	5	0.55861	0.73369	0.99999	-0.55861	0.26631	0.44956	-5.2645	0.45835	1	4	-5.7729	0.54007	1	0
ceramide pool (C_r)	8	0.88934	0.6548	0.99999	-0.88934	0.3452	0.52277	-7.1213	0.49971	1	8	-7.1213	0.45555	1	0
glycerol (C_m)	13	1.6039	0.42105	0.99999	-1.6039	0.57895	0.72155	-4.4156	0.094231	1	13	-4.4156	0.072567	1	0
glyceraldehyde (C_m)	15	0.85942	0.90093	0.99999	-0.85942	0.099067	0.36021	-9.5322	0.43293	1	15	-9.5322	0.39746	1	0
PC-LD pool (C_r)	25	0.93654	0.97689	0.99999	-0.93654	0.023112	0.29869	-17.572	0.91539	1	25	-17.572	0.87651	1	0
2-lysolecithin pool (C_r)	20	0.94852	0.94446	0.99999	-0.94852	0.055535	0.36021	-15.162	0.8593	1	20	-15.162	0.80961	1	0
fatty acid-LD-PC pool (C_r)	20	0.94852	0.94446	0.99999	-0.94852	0.055535	0.36021	-15.162	0.8593	1	20	-15.162	0.80961	1	0
sn-glycerol-3-phosphate (C_c)	13	1.4648	0.51506	0.99999	-1.4648	0.48494	0.62663	-8.3557	0.41421	1	13	-8.3557	0.35699	1	0
1-acylglycerol-3P-LD-TG1 pool (C_c)	11	0.51251	0.93894	0.99999	-0.51251	0.061056	0.36021	-4.4247	0.13721	1	11	-4.4247	0.11732	1	0
1-acylglycerol-3P-LD-PC pool (C_c)	10	0.53142	0.91604	0.99999	-0.53142	0.083959	0.36021	-3.9579	0.12908	1	10	-3.9579	0.10778	1	0
1-acylglycerol-3P-LD-PE pool (C_c)	10	0.53142	0.91604	0.99999	-0.53142	0.083959	0.36021	-3.9579	0.12908	1	10	-3.9579	0.10778	1	0
1-acylglycerol-3P-LD-PS pool (C_c)	10	0.53142	0.91604	0.99999	-0.53142	0.083959	0.36021	-3.9579	0.12908	1	10	-3.9579	0.10778	1	0
1-acylglycerol-3P-LD-PI pool (C_c)	10	0.53142	0.91604	0.99999	-0.53142	0.083959	0.36021	-3.9579	0.12908	1	10	-3.9579	0.10778	1	0
1-acylglycerol-3P-LD-SM pool (C_c)	10	0.53142	0.91604	0.99999	-0.53142	0.083959	0.36021	-3.9579	0.12908	1	10	-3.9579	0.10778	1	0
PC-LD pool (C_l)	20	0.94852	0.94446	0.99999	-0.94852	0.055535	0.36021	-15.162	0.8593	1	20	-15.162	0.80961	1	0
2-lysolecithin pool (C_l)	20	0.94852	0.94446	0.99999	-0.94852	0.055535	0.36021	-15.162	0.8593	1	20	-15.162	0.80961	1	0
fatty acid-LD-PC pool (C_l)	20	0.94852	0.94446	0.99999	-0.94852	0.055535	0.36021	-15.162	0.8593	1	20	-15.162	0.80961	1	0
1-alkyl-2-acylglycerol (C_c)	14	0.77709	0.90793	0.99999	-0.77709	0.092066	0.36021	-10.911	0.67305	1	14	-10.911	0.59146	1	0
1,2-diacylglycerol-bile-PC pool (C_c)	13	0.75914	0.89264	0.99999	-0.75914	0.10736	0.36021	-11.017	0.70026	1	13	-11.017	0.64431	1	0
acyl-CoA-CL pool (C_m)	13	0.70439	0.9089	0.99999	-0.70439	0.091103	0.36021	-5.9769	0.18946	1	13	-5.9769	0.15272	1	0
1-acylglycerol-3P-CL pool (C_m)	13	0.70439	0.9089	0.99999	-0.70439	0.091103	0.36021	-5.9769	0.18946	1	13	-5.9769	0.15272	1	0
phosphatidate-CL pool (C_m)	11	0.50462	0.94066	0.99999	-0.50462	0.059343	0.36021	-6.2565	0.28415	1	11	-6.2565	0.24646	1	0
acyl-CoA-LD-PC pool (C_c)	13	0.6345	0.92691	0.99999	-0.6345	0.073094	0.36021	-4.4361	0.095195	1	13	-4.4361	0.073354	1	0
phosphatidate-LD-PC pool (C_c)	25	1.0165	0.96795	0.99999	-1.0165	0.032048	0.31637	-12.078	0.42404	1	25	-12.078	0.36709	1	0
acyl-CoA-LD-PE pool (C_c)	13	0.6345	0.92691	0.99999	-0.6345	0.073094	0.36021	-4.4361	0.095195	1	13	-4.4361	0.073354	1	0
phosphatidate-LD-PE pool (C_c)	24	0.90949	0.9745	0.99999	-0.90949	0.0255	0.29869	-12.311	0.50154	1	24	-12.311	0.41962	1	0
acyl-CoA-LD-PS pool (C_c)	9	0.50334	0.90077	0.99999	-0.50334	0.099231	0.36021	-3.8049	0.14305	1	9	-3.8049	0.11876	1	0
phosphatidate-LD-PS pool (C_c)	24	0.90949	0.9745	0.99999	-0.90949	0.0255	0.29869	-12.311	0.50154	1	24	-12.311	0.41962	1	0
acyl-CoA-LD-PI pool (C_c)	9	0.50334	0.90077	0.99999	-0.50334	0.099231	0.36021	-3.8049	0.14305	1	9	-3.8049	0.11876	1	0
phosphatidate-LD-PI pool (C_c)	22	0.91043	0.9607	0.99999	-0.91043	0.039296	0.32727	-10.883	0.37128	1	22	-10.883	0.32292	1	0
phosphatidate-LD-SM pool (C_c)	20	0.91828	0.95024	0.99999	-0.91828	0.049759	0.36021	-9.3265	0.30226	1	20	-9.3265	0.2345	1	0
1-acylglycerol-3P-bile-PC pool (C_c)	9	0.50334	0.90077	0.99999	-0.50334	0.099231	0.36021	-3.8049	0.14305	1	9	-3.8049	0.11876	1	0
acyl-CoA-bile-PC pool (C_c)	9	0.50334	0.90077	0.99999	-0.50334	0.099231	0.36021	-3.8049	0.14305	1	9	-3.8049	0.11876	1	0
phosphatidate-bile-PC pool (C_c)	20	0.91828	0.95024	0.99999	-0.91828	0.049759	0.36021	-9.3265	0.30226	1	20	-9.3265	0.2345	1	0
inositol (C_c)	9	1.0399	0.64043	0.99999	-1.0399	0.35957	0.52904	-9.1525	0.66396	1	9	-9.1525	0.62032	1	0
PI pool (C_c)	76	1.9039	0.99756	0.99999	-1.9039	0.0024445	0.20812	-27.29	0.93591	1	76	-27.29	0.85988	1	0
PI pool (C_r)	17	1.3947	0.69987	0.99999	-1.3947	0.30013	0.48643	-11.604	0.63376	1	17	-11.604	0.59055	1	0
PE-LD pool (C_c)	47	1.3634	0.99269	0.99999	-1.3634	0.0073128	0.27446	-22.348	0.91088	1	47	-22.348	0.86886	1	0
PS-LD pool (C_c)	21	0.87648	0.96495	0.99999	-0.87648	0.035045	0.31637	-17.132	0.93842	1	21	-17.132	0.90841	1	0
ethanolamine (C_c)	13	0.46896	0.95866	0.99999	-0.46896	0.041343	0.33816	-15.946	0.97123	1	13	-15.946	0.95854	1	0
2-lysolecithin pool (C_c)	48	1.5001	0.99215	0.99999	-1.5001	0.0078454	0.27446	-21.987	0.90671	1	48	-21.987	0.81775	1	0
sn-glycerol-3-PC (C_c)	13	1.0873	0.75214	0.99999	-1.0873	0.24786	0.44585	-10.889	0.6878	1	13	-10.889	0.63108	1	0
cholesterol-ester pool (C_c)	15	0.85324	0.90288	0.99999	-0.85324	0.09712	0.36021	-13.185	0.80319	1	15	-13.185	0.77266	1	0
acetylcholine (C_c)	8	2.6006	0.0025815	0.29745	-2.6006	0.99742	1	-2.3006	0.089067	1	7	-1.7392	0.068053	1	0
1-acyl-PE pool (C_c)	47	1.4639	0.98845	0.99999	-1.4639	0.011553	0.27446	-22.135	0.90094	1	47	-22.135	0.85572	1	0
sn-glycerol-3-PE (C_c)	12	0.65547	0.91221	0.99999	-0.65547	0.087787	0.36021	-11.706	0.80321	1	12	-11.706	0.75215	1	0
2-acetyl-1-alkyl-sn-glycero-3-phosphocholine (C_c)	9	0.4948	0.90332	0.99999	-0.4948	0.096685	0.36021	-10.307	0.77186	1	9	-10.307	0.73482	1	0
1-organyl-2-lyso-sn-glycero-3-phosphocholine (C_c)	29	1.13	0.97356	0.99999	-1.13	0.026438	0.29869	-16.917	0.82914	1	29	-16.917	0.75898	1	0
acetate (C_s)	10	2.0213	0.083735	0.99568	-2.0213	0.91626	0.96729	-0.95033	0.024027	1	10	-0.95033	0.020399	1	0
acetylcholine (C_s)	8	2.6006	0.0025815	0.29745	-2.6006	0.99742	1	-2.3006	0.089067	1	7	-1.7392	0.068053	1	0
choline (C_s)	11	1.804	0.21164	0.99999	-1.804	0.78836	0.89017	-9.8393	0.67407	1	11	-9.8393	0.61705	1	0
1-alkyl-2-lysoglycerol-3-phosphocholine (C_c)	5	0.47661	0.78072	0.99999	-0.47661	0.21928	0.4299	-8.3688	0.7863	1	5	-8.3688	0.74634	1	0
LacCer pool (C_c)	61	2.8534	0.72535	0.99999	-2.8534	0.27465	0.46118	-19.294	0.41082	1	61	-19.294	0.31208	1	0
GA2 (C_c)	13	0.9342	0.82697	0.99999	-0.9342	0.17303	0.4028	-5.5655	0.15998	1	13	-5.5655	0.12742	1	0
GA1 (C_c)	8	0.41137	0.90159	0.99999	-0.41137	0.098407	0.36021	-3.8197	0.17815	1	8	-3.8197	0.15106	1	0
GM1b (C_c)	8	0.92596	0.62927	0.99999	-0.92596	0.37073	0.54058	-2.3736	0.092393	1	8	-2.3736	0.07565	1	0
GM1 (C_c)	12	0.86289	0.8358	0.99999	-0.86289	0.1642	0.3936	-5.6286	0.18154	1	12	-5.6286	0.15013	1	0
GD1a (C_c)	12	1.2831	0.58446	0.99999	-1.2831	0.41554	0.58033	-4.4478	0.10529	1	12	-4.4478	0.085424	1	0
GM3 (C_c)	9	0.82394	0.76806	0.99999	-0.82394	0.23194	0.43743	-5.2495	0.25328	1	9	-5.2495	0.21788	1	0
GM2 (C_c)	14	0.97721	0.83372	0.99999	-0.97721	0.16628	0.39533	-5.5635	0.14569	1	14	-5.5635	0.10775	1	0
GD1b (C_c)	8	0.83614	0.69062	0.99999	-0.83614	0.30938	0.49334	-4.8726	0.26484	1	8	-4.8726	0.23013	1	0
GT1b (C_c)	9	0.80965	0.77552	0.99999	-0.80965	0.22448	0.43523	-5.0856	0.23889	1	9	-5.0856	0.2047	1	0
GQ1b (C_c)	5	0.88482	0.50996	0.99999	-0.88482	0.49004	0.63107	-4.4102	0.36251	1	5	-4.4102	0.34039	1	0
globotriaosylceramide (C_c)	6	0.40634	0.857	0.99999	-0.40634	0.143	0.37744	-5.555	0.43303	1	6	-5.555	0.36877	1	0
globoside (C_c)	6	0.95753	0.54284	0.99999	-0.95753	0.45716	0.61345	-4.4093	0.31087	1	6	-4.4093	0.25513	1	0
galactosylgloboside (C_c)	5	1.0691	0.37698	0.99999	-1.0691	0.62302	0.76602	-1.4633	0.1142	1	5	-1.4633	0.1129	1	0
lc3Cer (C_c)	8	0.63172	0.81038	0.99999	-0.63172	0.18962	0.42007	-12.305	0.92598	1	8	-12.305	0.90877	1	0
lc4Cer (C_c)	10	1.9406	0.10917	0.99999	-1.9406	0.89083	0.96729	-7.4372	0.43963	1	10	-7.4372	0.38031	1	0
3-isoLM1 (C_c)	5	1.2777	0.24307	0.99999	-1.2777	0.75693	0.86532	-7.1393	0.66927	1	5	-7.1393	0.62905	1	0
IV2Fuc-Lc4Cer (C_c)	6	2.1785	0.021826	0.7906	-2.1785	0.97817	0.99941	-2.332	0.13959	1	6	-2.332	0.10663	1	0
type I B glycolipid (C_c)	6	2.1785	0.021826	0.7906	-2.1785	0.97817	0.99941	-2.332	0.13959	1	6	-2.332	0.10663	1	0
paragloboside (C_c)	16	2.355	0.090324	0.99999	-2.355	0.90968	0.96729	-8.2178	0.28787	1	16	-8.2178	0.24601	1	0
sialyl-3-paragloboside (C_c)	5	1.2702	0.24737	0.99999	-1.2702	0.75263	0.86532	-0.94006	0.087571	1	5	-0.94006	0.087985	1	0
IV2Fuc-nLc4Cer (C_c)	6	1.8949	0.063766	0.99568	-1.8949	0.93623	0.97575	-0.17567	0.045201	1	6	-0.17567	0.031931	1	0
III3Fuc-nLc4Cer (C_c)	5	2.0285	0.018983	0.7906	-2.0285	0.98102	0.99941	-2.9527	0.21961	1	5	-2.9527	0.20984	1	0
nLc5Cer (C_c)	8	0.82086	0.70061	0.99999	-0.82086	0.29939	0.48558	-9.4903	0.74558	1	8	-9.4903	0.70837	1	0
nLc6Cer (C_c)	17	2.2914	0.12625	0.99999	-2.2914	0.87375	0.96729	-8.4602	0.29639	1	17	-8.4602	0.2593	1	0
nLc8Cer (C_c)	5	2.0285	0.018983	0.7906	-2.0285	0.98102	0.99941	-2.9527	0.21961	1	5	-2.9527	0.20984	1	0
G00084 (C_c)	5	2.0285	0.018983	0.7906	-2.0285	0.98102	0.99941	-2.9527	0.21961	1	5	-2.9527	0.20984	1	0
G00085 (C_c)	5	2.0285	0.018983	0.7906	-2.0285	0.98102	0.99941	-2.9527	0.21961	1	5	-2.9527	0.20984	1	0
G00086 (C_c)	5	2.0285	0.018983	0.7906	-2.0285	0.98102	0.99941	-2.9527	0.21961	1	5	-2.9527	0.20984	1	0
V3Fuc-nLc6Cer (C_c)	5	2.0285	0.018983	0.7906	-2.0285	0.98102	0.99941	-2.9527	0.21961	1	5	-2.9527	0.20984	1	0
V3Fuc,III3Fuc-nLc6Cer (C_c)	5	2.0285	0.018983	0.7906	-2.0285	0.98102	0.99941	-2.9527	0.21961	1	5	-2.9527	0.20984	1	0
VI2Fuc-nLc6 (C_c)	8	2.5127	0.0042378	0.40295	-2.5127	0.99576	1	-2.1257	0.081453	1	8	-2.1257	0.066285	1	0
G00081 (C_c)	5	2.0285	0.018983	0.7906	-2.0285	0.98102	0.99941	-2.9527	0.21961	1	5	-2.9527	0.20984	1	0
G00082 (C_c)	5	2.0285	0.018983	0.7906	-2.0285	0.98102	0.99941	-2.9527	0.21961	1	5	-2.9527	0.20984	1	0
III3Fuc-nLc6Cer (C_c)	5	2.0285	0.018983	0.7906	-2.0285	0.98102	0.99941	-2.9527	0.21961	1	5	-2.9527	0.20984	1	0
SM pool (C_l)	5	0.55861	0.73369	0.99999	-0.55861	0.26631	0.44956	-5.2645	0.45835	1	4	-5.7729	0.54007	1	0
phosphocholine (C_l)	5	0.55861	0.73369	0.99999	-0.55861	0.26631	0.44956	-5.2645	0.45835	1	4	-5.7729	0.54007	1	0
N-acetylgalactosamine (C_l)	8	0.78337	0.72446	0.99999	-0.78337	0.27554	0.462	-4.8402	0.26188	1	7	-5.3005	0.31209	1	0
GM3 (C_l)	6	0.86253	0.60755	0.99999	-0.86253	0.39245	0.55822	-4.5327	0.32333	1	6	-4.5327	0.26644	1	0
D-galactosyl-N-acylsphingosine (C_c)	51	2.7917	0.58685	0.99999	-2.7917	0.41315	0.5777	-18.638	0.56743	1	51	-18.638	0.47216	1	0
digalactosylceramide (C_c)	50	2.6589	0.66469	0.99999	-2.6589	0.33531	0.51432	-18.916	0.62491	1	50	-18.916	0.4887	1	0
N-acetyl-D-glucosaminylphosphatidylinositol (C_c)	8	0.59778	0.82707	0.99999	-0.59778	0.17293	0.4028	-10.268	0.80999	1	8	-10.268	0.77801	1	0
N-acetyl-D-glucosaminylphosphatidylinositol (C_r)	8	0.59778	0.82707	0.99999	-0.59778	0.17293	0.4028	-10.268	0.80999	1	8	-10.268	0.77801	1	0
m3gacpail heparan sulfate (C_r)	10	0.36173	0.95479	0.99999	-0.36173	0.045209	0.35453	-10.885	0.79333	1	10	-10.885	0.73257	1	0
m2emgacpail heparan sulfate (C_r)	6	0.61266	0.76048	0.99999	-0.61266	0.23952	0.44539	-5.175	0.39114	1	6	-5.175	0.32912	1	0
em2emgacpail heparan sulfate (C_r)	10	0.30792	0.9635	0.99999	-0.30792	0.036498	0.31637	-10.978	0.80076	1	10	-10.978	0.74076	1	0
mem2emgacpail heparan sulfate (C_r)	9	0.2604	0.95593	0.99999	-0.2604	0.044066	0.34795	-11.231	0.8419	1	9	-11.231	0.81174	1	0
gpi heparan sulfate (C_r)	8	0.15859	0.96102	0.99999	-0.15859	0.038981	0.32666	-11.515	0.88986	1	8	-11.515	0.86712	1	0
glycophosphatidylinositol-(GPI)-anchored-protein-precursor (C_r)	5	0.055851	0.9391	0.99999	-0.055851	0.0609	0.36021	-9.873	0.89044	1	5	-9.873	0.85798	1	0
em2emgacpail_prot heparan sulfate (C_r)	6	0.085986	0.94787	0.99999	-0.085986	0.052134	0.36021	-9.6204	0.83733	1	6	-9.6204	0.79164	1	0
gpi_sig (C_r)	5	0.055851	0.9391	0.99999	-0.055851	0.0609	0.36021	-9.873	0.89044	1	5	-9.873	0.85798	1	0
gpi_prot heparan sulfate (C_r)	6	0.085986	0.94787	0.99999	-0.085986	0.052134	0.36021	-9.6204	0.83733	1	6	-9.6204	0.79164	1	0
m3gacpail_prot heparan sulfate (C_r)	5	0.055851	0.9391	0.99999	-0.055851	0.0609	0.36021	-9.873	0.89044	1	5	-9.873	0.85798	1	0
mem2emgacpail_prot heparan sulfate (C_r)	5	0.055851	0.9391	0.99999	-0.055851	0.0609	0.36021	-9.873	0.89044	1	5	-9.873	0.85798	1	0
prostaglandin E2 (C_c)	17	1.7363	0.45564	0.99999	-1.7363	0.54436	0.68518	-9.399	0.39242	1	17	-9.399	0.35036	1	0
prostaglandin A2 (C_c)	24	1.6333	0.73713	0.99999	-1.6333	0.26287	0.44679	-13.907	0.67749	1	23	-13.807	0.5995	1	0
prostaglandin F2alpha (C_c)	8	0.97161	0.59666	0.99999	-0.97161	0.40334	0.56747	-7.2291	0.51171	1	8	-7.2291	0.46748	1	0
2-arachidonoylglycerol (C_c)	14	0.87658	0.87484	0.99999	-0.87658	0.12516	0.36021	-10.647	0.64593	1	14	-10.647	0.56314	1	0
1-lyso-2-arachidonoyl-phosphatidate (C_c)	11	0.78292	0.8542	0.99999	-0.78292	0.1458	0.37781	-9.1343	0.59876	1	11	-9.1343	0.54151	1	0
prostaglandin J2 (C_c)	22	1.499	0.76892	0.99999	-1.499	0.23108	0.43693	-13.209	0.63273	1	21	-13.102	0.59407	1	0
S-(PGJ2)-glutathione (C_c)	22	1.499	0.76892	0.99999	-1.499	0.23108	0.43693	-13.209	0.63273	1	21	-13.102	0.59407	1	0
S-(PGA2)-glutathione (C_c)	21	1.535	0.73627	0.99999	-1.535	0.26373	0.44679	-12.933	0.62985	1	20	-12.824	0.59301	1	0
delta-12-prostaglandin J2 (C_c)	21	1.535	0.73627	0.99999	-1.535	0.26373	0.44679	-12.933	0.62985	1	20	-12.824	0.59301	1	0
S-(9-deoxy-delta9,12-PGD2)-glutathione (C_c)	22	1.499	0.76892	0.99999	-1.499	0.23108	0.43693	-13.209	0.63273	1	21	-13.102	0.59407	1	0
9-deoxy-delta12-PGD2 (C_c)	21	1.535	0.73627	0.99999	-1.535	0.26373	0.44679	-12.933	0.62985	1	20	-12.824	0.59301	1	0
S-(9-deoxy-delta12-PGD2)-glutathione (C_c)	22	1.499	0.76892	0.99999	-1.499	0.23108	0.43693	-13.209	0.63273	1	21	-13.102	0.59407	1	0
prostaglandin H1 (C_c)	5	0.956	0.4579	0.99999	-0.956	0.5421	0.68384	-1.2675	0.10363	1	5	-1.2675	0.10304	1	0
prostaglandin A1 (C_c)	24	1.6333	0.73713	0.99999	-1.6333	0.26287	0.44679	-13.907	0.67749	1	23	-13.807	0.5995	1	0
S-(PGA1)-glutathione (C_c)	21	1.535	0.73627	0.99999	-1.535	0.26373	0.44679	-12.933	0.62985	1	20	-12.824	0.59301	1	0
2-acyl-1-alkyl-sn-glycero-3-phosphate (C_c)	11	0.78292	0.8542	0.99999	-0.78292	0.1458	0.37781	-9.1343	0.59876	1	11	-9.1343	0.54151	1	0
1-radyl-2-acyl-sn-glycero-3-phosphocholine (C_c)	40	1.2819	0.9896	0.99999	-1.2819	0.010399	0.27446	-20.917	0.91651	1	40	-20.917	0.85536	1	0
1-(1-alkenyl)-sn-glycero-3-phosphoethanolamine (C_c)	26	1.3683	0.89186	0.99999	-1.3683	0.10814	0.36021	-14.081	0.62412	1	26	-14.081	0.54194	1	0
O-1-alk-1-enyl-2-acyl-sn-glycero-3-phosphoethanolamine (C_c)	44	1.3005	0.99502	0.99999	-1.3005	0.0049793	0.27446	-21.676	0.91017	1	44	-21.676	0.85849	1	0
fatty acid-ligands (C_n)	26	0.41643	0.99808	0.99999	-0.41643	0.0019161	0.19011	-23.139	0.9977	1	26	-23.139	0.99503	1	0
PPARA (C_n)	26	0.41643	0.99808	0.99999	-0.41643	0.0019161	0.19011	-23.139	0.9977	1	26	-23.139	0.99503	1	0
activation-ppara (C_n)	73	2.3452	0.97993	0.99999	-2.3452	0.020071	0.29869	-29.747	0.98974	1	73	-29.747	0.97181	1	0
activation-ppara (C_c)	55	3.2309	0.37503	0.99999	-3.2309	0.62497	0.76759	-19.854	0.63281	1	55	-19.854	0.48246	1	0
activation-ppara (C_r)	6	3.0827	0.00016453	0.062575	-3.0827	0.99984	1	-2.5532	0.154	1	6	-2.5532	0.11856	1	0
activation-ppara (C_m)	6	0.71126	0.7041	0.99999	-0.71126	0.2959	0.48198	-7.8784	0.68788	1	6	-7.8784	0.62572	1	0
activation-ppara (C_s)	8	1.0511	0.53833	0.99999	-1.0511	0.46167	0.61719	-9.045	0.70414	1	8	-9.045	0.66441	1	0
3-beta-D-glucuronosyl-3-beta-D-galactosyl-4-beta-D-galactosyl-O-beta-D-xylosylprotein (C_g)	7	1.1863	0.42138	0.99999	-1.1863	0.57862	0.72153	-4.0834	0.23834	1	7	-4.0834	0.20274	1	0
chondroitin sulfate precursor (GalNAc-GlcA-(Gal)2-Xyl-L-Ser (protein)) (C_g)	9	0.98716	0.6739	0.99999	-0.98716	0.3261	0.50342	-9.7206	0.71957	1	9	-9.7206	0.67879	1	0
heparan sulfate, precursor 9 (C_g)	7	0.25634	0.92075	0.99999	-0.25634	0.079254	0.36021	-11.131	0.91089	1	7	-11.131	0.87456	1	0
acetate (C_g)	6	0.98291	0.52529	0.99999	-0.98291	0.47471	0.62169	-4.4813	0.31811	1	6	-4.4813	0.2617	1	0
heparan sulfate, precursor 13 (C_g)	6	1.9025	0.062138	0.99568	-1.9025	0.93786	0.97592	0.14164	0.037275	1	6	0.14164	0.026027	1	0
heparan sulfate, precursor 15 (C_g)	7	1.1881	0.42014	0.99999	-1.1881	0.57986	0.72229	-1.3311	0.064852	1	7	-1.3311	0.054237	1	0
heparan sulfate proteoglycan (C_g)	6	1.2563	0.34	0.99999	-1.2563	0.66	0.80241	-0.77651	0.06388	1	6	-0.77651	0.04613	1	0
chondroitin sulfate A (GalNAc4S-GlcA), B (IdoA2S-GalNAc4S), and E (GalNAc4,6diS-GlcA), precursor 1 (C_g)	9	1.2187	0.52035	0.99999	-1.2187	0.47965	0.62169	-11.314	0.84742	1	9	-11.314	0.81792	1	0
chondroitin sulfate E (GalNAc4,6diS-GlcA), precursor 2 (C_g)	5	0.5329	0.74897	0.99999	-0.5329	0.25103	0.44585	-8.1145	0.76426	1	5	-8.1145	0.72375	1	0
chondroitin sulfate E (GalNAc4,6diS-GlcA), precursor 3 (C_g)	6	0.59355	0.77069	0.99999	-0.59355	0.22931	0.43693	-5.0825	0.3811	1	6	-5.0825	0.31973	1	0
chondroitin sulfate E (GalNAc4,6diS-GlcA), precursor 4 (C_g)	12	1.1527	0.67379	0.99999	-1.1527	0.32621	0.50342	-10.957	0.73763	1	12	-10.957	0.68074	1	0
chondroitin sulfate A (GalNAc4S-GlcA) and B (IdoA2S-GalNAc4S), precursor 2 (C_g)	6	0.59355	0.77069	0.99999	-0.59355	0.22931	0.43693	-5.0825	0.3811	1	6	-5.0825	0.31973	1	0
chondroitin sulfate A (GalNAc4S-GlcA) and B (IdoA2S-GalNAc4S), precursor 3 (C_g)	9	1.2527	0.4969	0.99999	-1.2527	0.5031	0.64118	-9.0353	0.65197	1	9	-9.0353	0.60785	1	0
chondroitin sulfate A (GalNAc4S-GlcA) proteoglycan (C_g)	5	1.1252	0.33853	0.99999	-1.1252	0.66147	0.80291	-7.8411	0.73923	1	5	-7.8411	0.6984	1	0
chondroitin sulfate B (IdoA2S-GalNAc4s), precursor 5 (C_g)	6	1.0061	0.5092	0.99999	-1.0061	0.4908	0.6317	-13.152	0.9764	1	6	-13.152	0.96475	1	0
chondroitin sulfate C (GalNAc6S-GlcA) and D (GlcNAc6S-GlcA2S), precursor 1 (C_g)	8	0.5043	0.86804	0.99999	-0.5043	0.13196	0.36739	-10.252	0.80871	1	8	-10.252	0.77662	1	0
chondroitin sulfate C (GalNAc6S-GlcA), precursor 2 (C_g)	6	0.59355	0.77069	0.99999	-0.59355	0.22931	0.43693	-5.0825	0.3811	1	6	-5.0825	0.31973	1	0
chondroitin sulfate C (GalNAc6S-GlcA), precursor 3 (C_g)	8	0.54043	0.85308	0.99999	-0.54043	0.14692	0.37781	-7.8351	0.57869	1	8	-7.8351	0.53478	1	0
chondroitin sulfate D (GlcNAc6S-GlcA2S) precursor 2 (C_g)	5	0.5329	0.74897	0.99999	-0.5329	0.25103	0.44585	-8.1145	0.76426	1	5	-8.1145	0.72375	1	0
chondroitin sulfate D (GlcNAc6S-GlcA2S), precursor 3 (C_g)	6	0.59355	0.77069	0.99999	-0.59355	0.22931	0.43693	-5.0825	0.3811	1	6	-5.0825	0.31973	1	0
chondroitin sulfate D (GlcNAc6S-GlcA2S), precursor 4 (C_g)	8	0.54043	0.85308	0.99999	-0.54043	0.14692	0.37781	-7.8351	0.57869	1	8	-7.8351	0.53478	1	0
chondroitin sulfate E (GalNAc4,6diS-GlcA), precursor 5a (C_g)	5	1.1021	0.35418	0.99999	-1.1021	0.64582	0.78727	-10.736	0.93037	1	5	-10.736	0.90413	1	0
chondroitin sulfate A (GalNAc4S-GlcA), free chain (C_l)	9	0.75437	0.80305	0.99999	-0.75437	0.19695	0.42007	-5.1159	0.24151	1	8	-5.5443	0.29074	1	0
chondroitin sulfate A (GalNAc4S-GlcA), degradation product 2 (C_l)	10	0.69087	0.86073	0.99999	-0.69087	0.13927	0.37744	-9.5213	0.66801	1	9	-10.148	0.72009	1	0
chondroitin sulfate A (GalNAc4S-GlcA), degradation product 4 (C_l)	9	0.75437	0.80305	0.99999	-0.75437	0.19695	0.42007	-5.1159	0.24151	1	8	-5.5443	0.29074	1	0
chondroitin sulfate A (GalNAc4S-GlcA), degradation product 5 (C_l)	8	0.78337	0.72446	0.99999	-0.78337	0.27554	0.462	-4.8402	0.26188	1	7	-5.3005	0.31209	1	0
chondroitin sulfate B - dermatan sulfate (IdoA2S-GalNAc4S), free chain (C_l)	9	0.75437	0.80305	0.99999	-0.75437	0.19695	0.42007	-5.1159	0.24151	1	8	-5.5443	0.29074	1	0
chondroitin sulfate B - dermatan sulfate (IdoA2S-GalNAc4S), degradation product 2 (C_l)	9	0.73277	0.81323	0.99999	-0.73277	0.18677	0.42007	-7.2999	0.46298	1	8	-7.8607	0.53762	1	0
chondroitin sulfate C (GalNAc6S-GlcA), free chain (C_l)	7	0.36152	0.89031	0.99999	-0.36152	0.10969	0.36021	-8.3874	0.70713	1	7	-8.3874	0.64702	1	0
chondroitin sulfate C (GalNAc6S-GlcA), degradation product 1 (C_l)	7	0.36152	0.89031	0.99999	-0.36152	0.10969	0.36021	-8.3874	0.70713	1	7	-8.3874	0.64702	1	0
chondroitin sulfate C (GalNAc6S-GlcA), degradation product 2 (C_l)	5	0.25725	0.88049	0.99999	-0.25725	0.11951	0.36021	-8.7552	0.81739	1	5	-8.7552	0.77873	1	0
chondroitin sulfate C (GalNAc6S-GlcA), degradation product 3 (C_l)	9	0.31883	0.94569	0.99999	-0.31883	0.054306	0.36021	-12.87	0.92773	1	9	-12.87	0.90994	1	0
chondroitin sulfate C (GalNAc6S-GlcA), degradation product 4 (C_l)	7	0.36152	0.89031	0.99999	-0.36152	0.10969	0.36021	-8.3874	0.70713	1	7	-8.3874	0.64702	1	0
chondroitin sulfate D (GlcNAc6S-GlcA2S), free chain (C_l)	7	0.36152	0.89031	0.99999	-0.36152	0.10969	0.36021	-8.3874	0.70713	1	7	-8.3874	0.64702	1	0
chondroitin sulfate D (GlcNAc6S-GlcA2S), degradation product 1 (C_l)	7	0.36152	0.89031	0.99999	-0.36152	0.10969	0.36021	-8.3874	0.70713	1	7	-8.3874	0.64702	1	0
chondroitin sulfate D (GlcNAc6S-GlcA2S), degradation product 4 (C_l)	9	0.31883	0.94569	0.99999	-0.31883	0.054306	0.36021	-12.87	0.92773	1	9	-12.87	0.90994	1	0
chondroitin sulfate D (GlcNAc6S-GlcA2S), degradation product 5 (C_l)	7	0.36152	0.89031	0.99999	-0.36152	0.10969	0.36021	-8.3874	0.70713	1	7	-8.3874	0.64702	1	0
chondroitin sulfate E (GalNAc4,6diS-GlcA), free chain (C_l)	9	0.75437	0.80305	0.99999	-0.75437	0.19695	0.42007	-5.1159	0.24151	1	8	-5.5443	0.29074	1	0
chondroitin sulfate E (GalNAc4,6diS-GlcA), degradation product 1 (C_l)	5	0.19781	0.90088	0.99999	-0.19781	0.099122	0.36021	-9.253	0.85303	1	5	-9.253	0.81675	1	0
chondroitin sulfate E (GalNAc4,6diS-GlcA), degradation product 3 (C_l)	10	0.69087	0.86073	0.99999	-0.69087	0.13927	0.37744	-9.5213	0.66801	1	9	-10.148	0.72009	1	0
chondroitin sulfate E (GalNAc4,6diS-GlcA), degradation product 2 (C_l)	7	0.36152	0.89031	0.99999	-0.36152	0.10969	0.36021	-8.3874	0.70713	1	7	-8.3874	0.64702	1	0
chondroitin sulfate E (GalNAc4,6diS-GlcA), degradation product 4 (C_l)	6	0.25977	0.90692	0.99999	-0.25977	0.093079	0.36021	-8.6691	0.76237	1	6	-8.6691	0.70667	1	0
chondroitin sulfate E (GalNAc4,6diS-GlcA), degradation product 5 (C_l)	9	0.68578	0.83422	0.99999	-0.68578	0.16578	0.39489	-7.6709	0.50418	1	8	-8.2543	0.58087	1	0
chondroitin sulfate E (GalNAc4,6diS-GlcA), degradation product 6 (C_l)	11	0.77597	0.85707	0.99999	-0.77597	0.14293	0.37744	-7.391	0.40245	1	10	-7.8574	0.42391	1	0
hyaluronan degradation product 1 (C_l)	5	0.25725	0.88049	0.99999	-0.25725	0.11951	0.36021	-8.7552	0.81739	1	5	-8.7552	0.77873	1	0
keratan sulfate I biosynthesis, precursor 1 (C_g)	9	0.73982	0.80995	0.99999	-0.73982	0.19005	0.42007	-9.7191	0.71943	1	9	-9.7191	0.67864	1	0
keratan sulfate I biosynthesis, precursor 2 (C_g)	11	0.81945	0.83848	0.99999	-0.81945	0.16152	0.39095	-9.7363	0.66342	1	11	-9.7363	0.60622	1	0
keratan sulfate I biosynthesis, precursor 3 (C_g)	11	0.81945	0.83848	0.99999	-0.81945	0.16152	0.39095	-9.7363	0.66342	1	11	-9.7363	0.60622	1	0
keratan sulfate I biosynthesis, precursor 4 (C_g)	11	1.1476	0.65248	0.99999	-1.1476	0.34752	0.52277	-10.678	0.75501	1	11	-10.678	0.70123	1	0
keratan sulfate I biosynthesis, precursor 5 (C_g)	8	0.80213	0.71264	0.99999	-0.80213	0.28736	0.47237	-10.152	0.80108	1	8	-10.152	0.76828	1	0
keratan sulfate I biosynthesis, precursor 6 (C_g)	11	0.81945	0.83848	0.99999	-0.81945	0.16152	0.39095	-9.7363	0.66342	1	11	-9.7363	0.60622	1	0
keratan sulfate I biosynthesis, precursor 7 (C_g)	11	1.1476	0.65248	0.99999	-1.1476	0.34752	0.52277	-10.678	0.75501	1	11	-10.678	0.70123	1	0
keratan sulfate I biosynthesis, precursor 8 (C_g)	8	0.80213	0.71264	0.99999	-0.80213	0.28736	0.47237	-10.152	0.80108	1	8	-10.152	0.76828	1	0
keratan sulfate I biosynthesis, precursor 9 (C_g)	11	0.81945	0.83848	0.99999	-0.81945	0.16152	0.39095	-9.7363	0.66342	1	11	-9.7363	0.60622	1	0
keratan sulfate I biosynthesis, precursor 10 (C_g)	11	1.1476	0.65248	0.99999	-1.1476	0.34752	0.52277	-10.678	0.75501	1	11	-10.678	0.70123	1	0
keratan sulfate I biosynthesis, precursor 11 (C_g)	8	0.80213	0.71264	0.99999	-0.80213	0.28736	0.47237	-10.152	0.80108	1	8	-10.152	0.76828	1	0
keratan sulfate I biosynthesis, precursor 12 (C_g)	11	0.81945	0.83848	0.99999	-0.81945	0.16152	0.39095	-9.7363	0.66342	1	11	-9.7363	0.60622	1	0
keratan sulfate I biosynthesis, precursor 13 (C_g)	11	1.1476	0.65248	0.99999	-1.1476	0.34752	0.52277	-10.678	0.75501	1	11	-10.678	0.70123	1	0
keratan sulfate I biosynthesis, precursor 14 (C_g)	8	0.80213	0.71264	0.99999	-0.80213	0.28736	0.47237	-10.152	0.80108	1	8	-10.152	0.76828	1	0
keratan sulfate I biosynthesis, precursor 15 (C_g)	11	0.81945	0.83848	0.99999	-0.81945	0.16152	0.39095	-9.7363	0.66342	1	11	-9.7363	0.60622	1	0
keratan sulfate I biosynthesis, precursor 16 (C_g)	11	1.1476	0.65248	0.99999	-1.1476	0.34752	0.52277	-10.678	0.75501	1	11	-10.678	0.70123	1	0
keratan sulfate I biosynthesis, precursor 17 (C_g)	8	0.80213	0.71264	0.99999	-0.80213	0.28736	0.47237	-10.152	0.80108	1	8	-10.152	0.76828	1	0
keratan sulfate I biosynthesis, precursor 18 (C_g)	11	0.81945	0.83848	0.99999	-0.81945	0.16152	0.39095	-9.7363	0.66342	1	11	-9.7363	0.60622	1	0
keratan sulfate I biosynthesis, precursor 19 (C_g)	11	1.1476	0.65248	0.99999	-1.1476	0.34752	0.52277	-10.678	0.75501	1	11	-10.678	0.70123	1	0
keratan sulfate I biosynthesis, precursor 20 (C_g)	8	0.80213	0.71264	0.99999	-0.80213	0.28736	0.47237	-10.152	0.80108	1	8	-10.152	0.76828	1	0
keratan sulfate I biosynthesis, precursor 21 (C_g)	11	0.81945	0.83848	0.99999	-0.81945	0.16152	0.39095	-9.7363	0.66342	1	11	-9.7363	0.60622	1	0
keratan sulfate I biosynthesis, precursor 22 (C_g)	11	1.1476	0.65248	0.99999	-1.1476	0.34752	0.52277	-10.678	0.75501	1	11	-10.678	0.70123	1	0
keratan sulfate I biosynthesis, precursor 23 (C_g)	8	0.80213	0.71264	0.99999	-0.80213	0.28736	0.47237	-10.152	0.80108	1	8	-10.152	0.76828	1	0
keratan sulfate I biosynthesis, precursor 24 (C_g)	11	0.81945	0.83848	0.99999	-0.81945	0.16152	0.39095	-9.7363	0.66342	1	11	-9.7363	0.60622	1	0
keratan sulfate I biosynthesis, precursor 25 (C_g)	11	1.1476	0.65248	0.99999	-1.1476	0.34752	0.52277	-10.678	0.75501	1	11	-10.678	0.70123	1	0
keratan sulfate I biosynthesis, precursor 26 (C_g)	8	0.80213	0.71264	0.99999	-0.80213	0.28736	0.47237	-10.152	0.80108	1	8	-10.152	0.76828	1	0
keratan sulfate I biosynthesis, precursor 27 (C_g)	11	0.81945	0.83848	0.99999	-0.81945	0.16152	0.39095	-9.7363	0.66342	1	11	-9.7363	0.60622	1	0
keratan sulfate I biosynthesis, precursor 28 (C_g)	11	1.1476	0.65248	0.99999	-1.1476	0.34752	0.52277	-10.678	0.75501	1	11	-10.678	0.70123	1	0
keratan sulfate I biosynthesis, precursor 29 (C_g)	8	0.80213	0.71264	0.99999	-0.80213	0.28736	0.47237	-10.152	0.80108	1	8	-10.152	0.76828	1	0
keratan sulfate I biosynthesis, precursor 30 (C_g)	11	0.81945	0.83848	0.99999	-0.81945	0.16152	0.39095	-9.7363	0.66342	1	11	-9.7363	0.60622	1	0
keratan sulfate I biosynthesis, precursor 31 (C_g)	11	1.1476	0.65248	0.99999	-1.1476	0.34752	0.52277	-10.678	0.75501	1	11	-10.678	0.70123	1	0
keratan sulfate I biosynthesis, precursor 32 (C_g)	8	0.80213	0.71264	0.99999	-0.80213	0.28736	0.47237	-10.152	0.80108	1	8	-10.152	0.76828	1	0
keratan sulfate I biosynthesis, precursor 33 (C_g)	11	0.81945	0.83848	0.99999	-0.81945	0.16152	0.39095	-9.7363	0.66342	1	11	-9.7363	0.60622	1	0
keratan sulfate I biosynthesis, precursor 34 (C_g)	11	1.1476	0.65248	0.99999	-1.1476	0.34752	0.52277	-10.678	0.75501	1	11	-10.678	0.70123	1	0
keratan sulfate I biosynthesis, precursor 35 (C_g)	8	0.80213	0.71264	0.99999	-0.80213	0.28736	0.47237	-10.152	0.80108	1	8	-10.152	0.76828	1	0
keratan sulfate I biosynthesis, precursor 36 (C_g)	7	0.5086	0.83492	0.99999	-0.5086	0.16508	0.39447	-8.4704	0.71541	1	7	-8.4704	0.65564	1	0
keratan sulfate II biosynthesis, precursor 1 (C_g)	7	0.34025	0.89706	0.99999	-0.34025	0.10294	0.36021	-6.4155	0.48774	1	7	-6.4155	0.42987	1	0
keratan sulfate II biosynthesis, precursor 2 (C_g)	11	0.81945	0.83848	0.99999	-0.81945	0.16152	0.39095	-9.7363	0.66342	1	11	-9.7363	0.60622	1	0
keratan sulfate II biosynthesis, precursor 3 (C_g)	11	0.81945	0.83848	0.99999	-0.81945	0.16152	0.39095	-9.7363	0.66342	1	11	-9.7363	0.60622	1	0
keratan sulfate II biosynthesis, precursor 4 (C_g)	11	0.81945	0.83848	0.99999	-0.81945	0.16152	0.39095	-9.7363	0.66342	1	11	-9.7363	0.60622	1	0
keratan sulfate II biosynthesis, precursor 5 (C_g)	11	1.1476	0.65248	0.99999	-1.1476	0.34752	0.52277	-10.678	0.75501	1	11	-10.678	0.70123	1	0
keratan sulfate II biosynthesis, precursor 6 (C_g)	8	0.80213	0.71264	0.99999	-0.80213	0.28736	0.47237	-10.152	0.80108	1	8	-10.152	0.76828	1	0
keratan sulfate II biosynthesis, precursor 7 (C_g)	11	0.81945	0.83848	0.99999	-0.81945	0.16152	0.39095	-9.7363	0.66342	1	11	-9.7363	0.60622	1	0
keratan sulfate II biosynthesis, precursor 8 (C_g)	11	1.1476	0.65248	0.99999	-1.1476	0.34752	0.52277	-10.678	0.75501	1	11	-10.678	0.70123	1	0
keratan sulfate II biosynthesis, precursor 9 (C_g)	8	0.80213	0.71264	0.99999	-0.80213	0.28736	0.47237	-10.152	0.80108	1	8	-10.152	0.76828	1	0
keratan sulfate II biosynthesis, precursor 10 (C_g)	7	0.5086	0.83492	0.99999	-0.5086	0.16508	0.39447	-8.4704	0.71541	1	7	-8.4704	0.65564	1	0
keratan sulfate II (core 4-linked), biosynthesis, precursor 1 (C_g)	7	0.34025	0.89706	0.99999	-0.34025	0.10294	0.36021	-6.4155	0.48774	1	7	-6.4155	0.42987	1	0
keratan sulfate II (core 4-linked), biosynthesis, precursor 2 (C_g)	10	0.77082	0.82525	0.99999	-0.77082	0.17475	0.4061	-7.4861	0.44506	1	10	-7.4861	0.38533	1	0
keratan sulfate II (core 4-linked), biosynthesis, precursor 3 (C_g)	11	0.81945	0.83848	0.99999	-0.81945	0.16152	0.39095	-9.7363	0.66342	1	11	-9.7363	0.60622	1	0
keratan sulfate II (core 4-linked), biosynthesis, precursor 4 (C_g)	11	0.81945	0.83848	0.99999	-0.81945	0.16152	0.39095	-9.7363	0.66342	1	11	-9.7363	0.60622	1	0
keratan sulfate II (core 4-linked), biosynthesis, precursor 5 (C_g)	11	1.1476	0.65248	0.99999	-1.1476	0.34752	0.52277	-10.678	0.75501	1	11	-10.678	0.70123	1	0
keratan sulfate II (core 4-linked), biosynthesis, precursor 6 (C_g)	8	0.80213	0.71264	0.99999	-0.80213	0.28736	0.47237	-10.152	0.80108	1	8	-10.152	0.76828	1	0
keratan sulfate II (core 4-linked), biosynthesis, precursor 7 (C_g)	11	0.81945	0.83848	0.99999	-0.81945	0.16152	0.39095	-9.7363	0.66342	1	11	-9.7363	0.60622	1	0
keratan sulfate II (core 4-linked), biosynthesis, precursor 8 (C_g)	11	1.1476	0.65248	0.99999	-1.1476	0.34752	0.52277	-10.678	0.75501	1	11	-10.678	0.70123	1	0
keratan sulfate II (core 4-linked), biosynthesis, precursor 9 (C_g)	8	0.80213	0.71264	0.99999	-0.80213	0.28736	0.47237	-10.152	0.80108	1	8	-10.152	0.76828	1	0
keratan sulfate II (core 4-linked), biosynthesis, precursor 10 (C_g)	7	0.5086	0.83492	0.99999	-0.5086	0.16508	0.39447	-8.4704	0.71541	1	7	-8.4704	0.65564	1	0
keratan sulfate I, degradation product 3 (C_l)	5	0.49146	0.77257	0.99999	-0.49146	0.22743	0.43693	-8.4814	0.79567	1	5	-8.4814	0.75603	1	0
keratan sulfate I, degradation product 6 (C_l)	8	0.40525	0.90356	0.99999	-0.40525	0.096441	0.36021	-8.2114	0.61929	1	8	-8.2114	0.5762	1	0
keratan sulfate I, degradation product 8 (C_l)	7	0.36152	0.89031	0.99999	-0.36152	0.10969	0.36021	-8.3874	0.70713	1	7	-8.3874	0.64702	1	0
keratan sulfate I, degradation product 9 (C_l)	8	0.40525	0.90356	0.99999	-0.40525	0.096441	0.36021	-8.2114	0.61929	1	8	-8.2114	0.5762	1	0
keratan sulfate I, degradation product 11 (C_l)	7	0.36152	0.89031	0.99999	-0.36152	0.10969	0.36021	-8.3874	0.70713	1	7	-8.3874	0.64702	1	0
keratan sulfate I, degradation product 12 (C_l)	8	0.40525	0.90356	0.99999	-0.40525	0.096441	0.36021	-8.2114	0.61929	1	8	-8.2114	0.5762	1	0
keratan sulfate I, degradation product 14 (C_l)	7	0.36152	0.89031	0.99999	-0.36152	0.10969	0.36021	-8.3874	0.70713	1	7	-8.3874	0.64702	1	0
keratan sulfate I, degradation product 15 (C_l)	8	0.40525	0.90356	0.99999	-0.40525	0.096441	0.36021	-8.2114	0.61929	1	8	-8.2114	0.5762	1	0
keratan sulfate I, degradation product 17 (C_l)	7	0.36152	0.89031	0.99999	-0.36152	0.10969	0.36021	-8.3874	0.70713	1	7	-8.3874	0.64702	1	0
keratan sulfate I, degradation product 18 (C_l)	8	0.40525	0.90356	0.99999	-0.40525	0.096441	0.36021	-8.2114	0.61929	1	8	-8.2114	0.5762	1	0
keratan sulfate I, degradation product 20 (C_l)	7	0.36152	0.89031	0.99999	-0.36152	0.10969	0.36021	-8.3874	0.70713	1	7	-8.3874	0.64702	1	0
keratan sulfate I, degradation product 21 (C_l)	8	0.40525	0.90356	0.99999	-0.40525	0.096441	0.36021	-8.2114	0.61929	1	8	-8.2114	0.5762	1	0
keratan sulfate I, degradation product 23 (C_l)	7	0.36152	0.89031	0.99999	-0.36152	0.10969	0.36021	-8.3874	0.70713	1	7	-8.3874	0.64702	1	0
keratan sulfate I, degradation product 24 (C_l)	8	0.40525	0.90356	0.99999	-0.40525	0.096441	0.36021	-8.2114	0.61929	1	8	-8.2114	0.5762	1	0
keratan sulfate I, degradation product 26 (C_l)	7	0.36152	0.89031	0.99999	-0.36152	0.10969	0.36021	-8.3874	0.70713	1	7	-8.3874	0.64702	1	0
keratan sulfate I, degradation product 27 (C_l)	8	0.40525	0.90356	0.99999	-0.40525	0.096441	0.36021	-8.2114	0.61929	1	8	-8.2114	0.5762	1	0
keratan sulfate I, degradation product 29 (C_l)	7	0.36152	0.89031	0.99999	-0.36152	0.10969	0.36021	-8.3874	0.70713	1	7	-8.3874	0.64702	1	0
keratan sulfate I, degradation product 30 (C_l)	8	0.40525	0.90356	0.99999	-0.40525	0.096441	0.36021	-8.2114	0.61929	1	8	-8.2114	0.5762	1	0
keratan sulfate I, degradation product 32 (C_l)	7	0.36152	0.89031	0.99999	-0.36152	0.10969	0.36021	-8.3874	0.70713	1	7	-8.3874	0.64702	1	0
keratan sulfate I, degradation product 33 (C_l)	8	0.40525	0.90356	0.99999	-0.40525	0.096441	0.36021	-8.2114	0.61929	1	8	-8.2114	0.5762	1	0
keratan sulfate I, degradation product 35 (C_l)	7	0.36152	0.89031	0.99999	-0.36152	0.10969	0.36021	-8.3874	0.70713	1	7	-8.3874	0.64702	1	0
keratan sulfate I, degradation product 36 (C_l)	8	0.40525	0.90356	0.99999	-0.40525	0.096441	0.36021	-8.2114	0.61929	1	8	-8.2114	0.5762	1	0
keratan sulfate I, degradation product 38 (C_l)	7	0.36152	0.89031	0.99999	-0.36152	0.10969	0.36021	-8.3874	0.70713	1	7	-8.3874	0.64702	1	0
keratan sulfate I, degradation product 39 (C_l)	7	0.36152	0.89031	0.99999	-0.36152	0.10969	0.36021	-8.3874	0.70713	1	7	-8.3874	0.64702	1	0
keratan sulfate I, degradation product 40 (C_l)	7	0.36152	0.89031	0.99999	-0.36152	0.10969	0.36021	-8.3874	0.70713	1	7	-8.3874	0.64702	1	0
keratan sulfate I, degradation product 41 (C_l)	7	0.36152	0.89031	0.99999	-0.36152	0.10969	0.36021	-8.3874	0.70713	1	7	-8.3874	0.64702	1	0
keratan sulfate II (core 2-linked), degradation product 3 (C_l)	8	0.40525	0.90356	0.99999	-0.40525	0.096441	0.36021	-8.2114	0.61929	1	8	-8.2114	0.5762	1	0
keratan sulfate II (core 2-linked), degradation product 5 (C_l)	7	0.36152	0.89031	0.99999	-0.36152	0.10969	0.36021	-8.3874	0.70713	1	7	-8.3874	0.64702	1	0
keratan sulfate II (core 2-linked), degradation product 6 (C_l)	8	0.40525	0.90356	0.99999	-0.40525	0.096441	0.36021	-8.2114	0.61929	1	8	-8.2114	0.5762	1	0
keratan sulfate II (core 2-linked), degradation product 8 (C_l)	7	0.36152	0.89031	0.99999	-0.36152	0.10969	0.36021	-8.3874	0.70713	1	7	-8.3874	0.64702	1	0
keratan sulfate II (core 2-linked), degradation product 9 (C_l)	7	0.36152	0.89031	0.99999	-0.36152	0.10969	0.36021	-8.3874	0.70713	1	7	-8.3874	0.64702	1	0
F1alpha (C_l)	7	0.36152	0.89031	0.99999	-0.36152	0.10969	0.36021	-8.3874	0.70713	1	7	-8.3874	0.64702	1	0
keratan sulfate II (core 4-linked), degradation product 3 (C_l)	8	0.40525	0.90356	0.99999	-0.40525	0.096441	0.36021	-8.2114	0.61929	1	8	-8.2114	0.5762	1	0
3alpha,7alpha,12alpha-trihydroxy-5beta-24-oxocholestanoyl-CoA (C_p)	5	0.49628	0.76989	0.99999	-0.49628	0.23011	0.43693	-2.5788	0.18897	1	5	-2.5788	0.18181	1	0
choloyl-CoA (C_p)	16	1.6956	0.44696	0.99999	-1.6956	0.55304	0.69457	-6.1858	0.12708	1	16	-6.1858	0.1079	1	0
choloyl-CoA (C_m)	5	0.36384	0.83687	0.99999	-0.36384	0.16313	0.39268	-5.6651	0.50452	1	5	-5.6651	0.47177	1	0
choloyl-CoA (C_c)	14	1.6182	0.42805	0.99999	-1.6182	0.57195	0.71653	-8.0133	0.35709	1	14	-8.0133	0.286	1	0
cholate (C_c)	10	3.1498	0.00025976	0.084682	-3.1498	0.99974	1	-4.3391	0.15303	1	9	-3.9386	0.12631	1	0
taurine (C_c)	5	0.81856	0.5583	0.99999	-0.81856	0.4417	0.59713	-4.6354	0.38721	1	5	-4.6354	0.36307	1	0
taurocholate (C_c)	11	2.2715	0.049447	0.99568	-2.2715	0.95055	0.98509	-9.454	0.63356	1	10	-9.3128	0.57876	1	0
glycocholate (C_c)	10	2.1928	0.044752	0.99568	-2.1928	0.95525	0.9887	-9.8794	0.70373	1	9	-9.7786	0.68455	1	0
5beta-cholestane-3alpha,7alpha,26-triol (C_c)	9	1.0121	0.65822	0.99999	-1.0121	0.34178	0.52135	-4.8025	0.21512	1	9	-4.8025	0.18307	1	0
3alpha,7alpha-dihydroxy-5beta-cholestan-26-al (C_c)	13	1.0462	0.7738	0.99999	-1.0462	0.2262	0.43523	-7.1478	0.28997	1	13	-7.1478	0.24172	1	0
3alpha,7alpha-dihydroxy-5beta-cholestanate (C_m)	5	0.38126	0.82887	0.99999	-0.38126	0.17113	0.40177	-8.4677	0.79454	1	5	-8.4677	0.75486	1	0
3alpha,7alpha-dihydroxy-5beta-cholestanate (C_c)	11	0.69626	0.88726	0.99999	-0.69626	0.11274	0.36021	-9.5186	0.64048	1	11	-9.5186	0.58306	1	0
chenodeoxycholoyl-CoA (C_p)	10	1.0479	0.66364	0.99999	-1.0479	0.33636	0.51514	-2.2483	0.05351	1	9	-2.2946	0.05465	1	0
chenodiol (C_p)	7	0.98623	0.55868	0.99999	-0.98623	0.44132	0.59697	-1.5648	0.073943	1	6	-1.5979	0.073281	1	0
chenodeoxycholoyl-CoA (C_c)	9	1.109	0.59495	0.99999	-1.109	0.40505	0.56917	-1.8038	0.052156	1	8	-1.8333	0.056423	1	0
chenodiol (C_c)	17	1.6919	0.48848	0.99999	-1.6919	0.51152	0.64994	-7.688	0.22658	1	15	-7.6342	0.21667	1	0
glycochenodeoxycholate (C_c)	7	1.3948	0.28808	0.99999	-1.3948	0.71192	0.84398	-11.867	0.94074	1	7	-11.867	0.91227	1	0
taurochenodeoxycholate (C_c)	11	2.1148	0.086036	0.99999	-2.1148	0.91396	0.96729	-9.8294	0.67305	1	10	-9.7066	0.61958	1	0
5beta-cholestane-3alpha,7alpha,12alpha,24s,25-pentol (C_r)	26	1.8713	0.64126	0.99999	-1.8713	0.35874	0.52904	-9.0725	0.14104	1	26	-9.0725	0.10351	1	0
3alpha,7alpha,12alpha,25-tetrahydroxy-5beta-cholestane-24-one (C_r)	25	1.9084	0.60586	0.99999	-1.9084	0.39414	0.5583	-7.6103	0.071437	1	25	-7.6103	0.059727	1	0
glycolithocholate (C_c)	5	1.0634	0.38096	0.99999	-1.0634	0.61904	0.76154	-7.3598	0.69207	1	5	-7.3598	0.65143	1	0
cholate (C_s)	6	2.6477	0.0022983	0.29745	-2.6477	0.9977	1	-5.4895	0.42574	1	5	-5.1612	0.41779	1	0
chenodiol (C_s)	6	1.3405	0.28809	0.99999	-1.3405	0.71191	0.84398	-7.1942	0.61635	1	5	-7.0286	0.61763	1	0
glycocholate (C_s)	9	2.2546	0.041168	0.99568	-2.2546	0.95883	0.99052	-10.082	0.75245	1	8	-10.02	0.75684	1	0
Na+ (C_s)	99	4.534	0.22437	0.99999	-4.534	0.77563	0.87841	-18.754	0.032053	1	94	-19.02	0.025923	1	0
taurocholate (C_s)	10	2.3272	0.025767	0.90115	-2.3272	0.97423	0.99941	-9.6005	0.67605	1	9	-9.4846	0.65493	1	0
taurochenodeoxycholate (C_s)	10	2.1621	0.050381	0.99568	-2.1621	0.94962	0.98509	-9.9942	0.7148	1	9	-9.8996	0.69642	1	0
glycochenodeoxycholate (C_s)	6	1.4243	0.24047	0.99999	-1.4243	0.75953	0.86532	-12.411	0.96202	1	6	-12.411	0.94517	1	0
HCO3- (C_s)	27	3.0715	0.04239	0.99568	-3.0715	0.95761	0.9897	-3.7348	0.0043488	1	26	-3.4323	0.0025445	1	0
ADP (C_r)	10	1.0592	0.65593	0.99999	-1.0592	0.34407	0.52277	-8.8954	0.60192	1	10	-8.8954	0.53454	1	0
lc4Cer (C_g)	8	1.9797	0.050774	0.99568	-1.9797	0.94923	0.98509	-5.3311	0.30836	1	8	-5.3311	0.27073	1	0
type I H glycolipid (C_g)	6	2.1785	0.021826	0.7906	-2.1785	0.97817	0.99941	-2.332	0.13959	1	6	-2.332	0.10663	1	0
lactoneotetraosylceramide (C_g)	6	2.2004	0.019909	0.7906	-2.2004	0.98009	0.99941	0.62366	0.02744	1	6	0.62366	0.018822	1	0
nLc6Cer (C_g)	6	1.9385	0.054825	0.99568	-1.9385	0.94517	0.98219	-0.19405	0.045698	1	6	-0.19405	0.032304	1	0
ferricytochrome B5 (C_c)	5	0.43561	0.80231	0.99999	-0.43561	0.19769	0.42007	-5.5616	0.49258	1	5	-5.5616	0.46062	1	0
ferrocytochrome B5 (C_c)	5	0.43561	0.80231	0.99999	-0.43561	0.19769	0.42007	-5.5616	0.49258	1	5	-5.5616	0.46062	1	0
nicotinate ribonucleotide (C_c)	17	0.72959	0.96092	0.99999	-0.72959	0.039079	0.32666	-11.511	0.62396	1	17	-11.511	0.58046	1	0
nicotinate D-ribonucleoside (C_c)	10	0.39489	0.94864	0.99999	-0.39489	0.051362	0.36021	-10.589	0.76875	1	10	-10.589	0.7058	1	0
deamido-NAD (C_c)	7	0.71231	0.73284	0.99999	-0.71231	0.26716	0.4506	-5.0828	0.33729	1	7	-5.0828	0.29078	1	0
nicotinamide D-ribonucleotide (C_c)	12	0.50162	0.9489	0.99999	-0.50162	0.051101	0.36021	-10.244	0.66607	1	12	-10.244	0.60571	1	0
nicotinamide (C_c)	27	1.3418	0.92612	0.99999	-1.3418	0.073883	0.36021	-10.347	0.21545	1	27	-10.347	0.16973	1	0
nicotinamide ribonucleoside (C_c)	11	0.40422	0.95931	0.99999	-0.40422	0.040688	0.33399	-10.534	0.74192	1	11	-10.534	0.68737	1	0
pantetheine (C_c)	9	0.64856	0.84972	0.99999	-0.64856	0.15028	0.38272	-14.47	0.9716	1	9	-14.47	0.9629	1	0
phosphopantetheine (C_c)	9	0.72773	0.81556	0.99999	-0.72773	0.18444	0.42007	-7.901	0.52973	1	9	-7.901	0.48333	1	0
pantetheine (C_m)	5	0.7576	0.60203	0.99999	-0.7576	0.39797	0.56198	-8.0208	0.75583	1	5	-8.0208	0.71518	1	0
phosphopantetheine (C_m)	7	0.70113	0.73916	0.99999	-0.70113	0.26084	0.44679	-7.949	0.66166	1	7	-7.949	0.6003	1	0
N-pantothenoylcysteine (C_c)	7	0.7354	0.71954	0.99999	-0.7354	0.28046	0.46956	-10.202	0.85875	1	7	-10.202	0.81245	1	0
pantothenate (C_c)	8	0.72587	0.75913	0.99999	-0.72587	0.24087	0.44561	-12.352	0.92778	1	8	-12.352	0.91087	1	0
D-4-phosphopantothenate (C_c)	6	0.70266	0.70925	0.99999	-0.70266	0.29075	0.47494	-8.1471	0.7143	1	6	-8.1471	0.65408	1	0
(R)-4-phosphopantothenoyl-cysteine (C_c)	7	0.67006	0.75632	0.99999	-0.67006	0.24368	0.44585	-8.1993	0.68797	1	7	-8.1993	0.6272	1	0
(R)-4-phosphopantothenoyl-cysteine (C_m)	6	0.71268	0.70325	0.99999	-0.71268	0.29675	0.48302	-8.031	0.70302	1	6	-8.031	0.64193	1	0
N-pantothenoylcysteine (C_m)	5	0.7576	0.60203	0.99999	-0.7576	0.39797	0.56198	-8.0208	0.75583	1	5	-8.0208	0.71518	1	0
inositol-1-phosphate (C_c)	21	0.82842	0.97111	0.99999	-0.82842	0.028888	0.29869	-15.507	0.85845	1	21	-15.507	0.81337	1	0
1-phosphatidyl-1D-myo-inositol-3-phosphate (C_c)	36	1.2515	0.98319	0.99999	-1.2515	0.016812	0.27446	-18.812	0.85168	1	36	-18.812	0.77602	1	0
1-phosphatidyl-myo-inositol-3,5-bisphosphate (C_c)	28	1.0233	0.97308	0.99999	-1.0233	0.026924	0.29869	-17.187	0.88227	1	28	-17.187	0.81496	1	0
1-phosphatidyl-1D-myo-inositol-4-phosphate (C_c)	60	1.9292	0.98743	0.99999	-1.9292	0.012567	0.27446	-21.655	0.72584	1	60	-21.655	0.60619	1	0
1-phosphatidyl-1D-myo-inositol-3,4-bisphosphate (C_c)	38	1.6724	0.93207	0.99999	-1.6724	0.067934	0.36021	-17.938	0.75811	1	38	-17.938	0.66534	1	0
phosphatidylinositol-4,5-bisphosphate (C_c)	39	1.7464	0.93182	0.99999	-1.7464	0.068183	0.36021	-14.711	0.39077	1	39	-14.711	0.28303	1	0
1-phosphatidyl-1D-myo-inositol-5-phosphate (C_c)	37	1.4776	0.96996	0.99999	-1.4776	0.030037	0.306	-19.364	0.87879	1	37	-19.364	0.80958	1	0
phosphatidylinositol-3,4,5-trisphosphate (C_c)	41	1.7885	0.92664	0.99999	-1.7885	0.073359	0.36021	-17.699	0.65474	1	41	-17.699	0.55761	1	0
phosphatidylinositol-3,5-bisphosphate (C_c)	33	1.5211	0.93039	0.99999	-1.5211	0.06961	0.36021	-17.197	0.77364	1	33	-17.197	0.68832	1	0
D-myo-inositol-1,4,5-trisphosphate (C_c)	23	1.081	0.94101	0.99999	-1.081	0.058991	0.36021	-11.087	0.38653	1	23	-11.087	0.31114	1	0
1D-myo-inositol-1,4-bisphosphate (C_c)	19	0.99222	0.92121	0.99999	-0.99222	0.078793	0.36021	-10.894	0.50252	1	19	-10.894	0.40043	1	0
1D-myo-inositol-1,3,4,5-tetrakisphosphate (C_c)	9	0.7254	0.81663	0.99999	-0.7254	0.18337	0.42007	-7.9699	0.53736	1	9	-7.9699	0.49096	1	0
1D-myo-inositol-1,3,4-trisphosphate (C_c)	6	0.55527	0.79037	0.99999	-0.55527	0.20963	0.42007	-8.1827	0.71772	1	6	-8.1827	0.65778	1	0
1D-myo-inositol-1,3,4,5,6-pentakisphosphate (C_c)	8	0.29567	0.93406	0.99999	-0.29567	0.065944	0.36021	-13.134	0.95331	1	8	-13.134	0.94111	1	0
1D-myo-inositol-3-phosphate (C_c)	6	0.36805	0.87151	0.99999	-0.36805	0.12849	0.36639	-8.5446	0.75132	1	6	-8.5446	0.69446	1	0
myo-inositol-hexakisphosphate (C_c)	9	0.78712	0.78699	0.99999	-0.78712	0.21301	0.42122	-9.4107	0.68978	1	9	-9.4107	0.64733	1	0
ATP (C_g)	12	0.78464	0.86856	0.99999	-0.78464	0.13144	0.36676	-13.321	0.90688	1	12	-13.321	0.8724	1	0
PI pool (C_g)	6	1.4582	0.22252	0.99999	-1.4582	0.77748	0.88003	-3.5506	0.23064	1	6	-3.5506	0.18386	1	0
1-phosphatidyl-1D-myo-inositol-5-phosphate (C_g)	7	1.4525	0.25499	0.99999	-1.4525	0.74501	0.86532	-3.5871	0.19584	1	7	-3.5871	0.1657	1	0
ADP (C_g)	5	0.9541	0.45929	0.99999	-0.9541	0.54071	0.68247	-4.2391	0.34411	1	5	-4.2391	0.32354	1	0
1-phosphatidyl-1D-myo-inositol-5-phosphate (C_r)	10	1.5652	0.29605	0.99999	-1.5652	0.70395	0.84398	-5.8732	0.27696	1	10	-5.8732	0.23442	1	0
5-pp-inspP5 (C_c)	8	0.71073	0.76785	0.99999	-0.71073	0.23215	0.43747	-9.7697	0.76994	1	8	-9.7697	0.73451	1	0
5-pp-inspP5 (C_n)	5	0.19752	0.90097	0.99999	-0.19752	0.099029	0.36021	-11.862	0.96441	1	5	-11.862	0.94642	1	0
myo-inositol-hexakisphosphate (C_n)	5	0.19752	0.90097	0.99999	-0.19752	0.099029	0.36021	-11.862	0.96441	1	5	-11.862	0.94642	1	0
Pi (C_n)	6	0.2396	0.91263	0.99999	-0.2396	0.087369	0.36021	-11.317	0.92847	1	6	-11.317	0.90164	1	0
1D-myo-inositol-bisdiphosphate-tetrakisphosphate (C_c)	5	0.19752	0.90097	0.99999	-0.19752	0.099029	0.36021	-11.862	0.96441	1	5	-11.862	0.94642	1	0
1D-myo-inositol-1,3,4,5,6-pentakisphosphate (C_n)	6	0.19806	0.92356	0.99999	-0.19806	0.076438	0.36021	-11.57	0.93773	1	6	-11.57	0.91343	1	0
1D-myo-inositol-bisdiphosphate-tetrakisphosphate (C_n)	5	0.19752	0.90097	0.99999	-0.19752	0.099029	0.36021	-11.862	0.96441	1	5	-11.862	0.94642	1	0
5,10-methenyl-THF (C_m)	7	0.54349	0.81949	0.99999	-0.54349	0.18051	0.4165	-7.9481	0.66157	1	7	-7.9481	0.60021	1	0
lysine (C_s)	13	2.0676	0.16118	0.99999	-2.0676	0.83882	0.93466	-3.2712	0.051112	1	13	-3.2712	0.038061	1	0
D-glucurono-6,3-lactone (C_c)	5	0.32898	0.85215	0.99999	-0.32898	0.14785	0.37781	-8.7537	0.81727	1	5	-8.7537	0.77861	1	0
D-glucarate (C_c)	5	0.32898	0.85215	0.99999	-0.32898	0.14785	0.37781	-8.7537	0.81727	1	5	-8.7537	0.77861	1	0
Fe2+ (C_s)	9	1.0795	0.61459	0.99999	-1.0795	0.38541	0.5563	-2.4429	0.074059	1	9	-2.4429	0.059371	1	0
Fe3+ (C_s)	8	0.97259	0.59594	0.99999	-0.97259	0.40406	0.56812	-4.8789	0.26542	1	8	-4.8789	0.23067	1	0
retinol (C_c)	46	4.6799	0.00057503	0.1458	-4.6799	0.99942	1	-10.71	0.037297	1	46	-10.71	0.014626	1	0
retinal (C_c)	22	2.3616	0.22216	0.99999	-2.3616	0.77784	0.88003	-3.561	0.007544	1	21	-3.9755	0.012642	1	0
retinol (C_r)	18	2.3551	0.12218	0.99999	-2.3551	0.87782	0.96729	-5.1567	0.056876	1	18	-5.1567	0.046779	1	0
retinal (C_r)	21	2.3616	0.19806	0.99999	-2.3616	0.80194	0.90238	-3.9755	0.012214	1	21	-3.9755	0.012642	1	0
1-lysolecithin pool (C_c)	7	1.8383	0.092394	0.99999	-1.8383	0.90761	0.96729	-6.1483	0.45669	1	7	-6.1483	0.40061	1	0
retinyl-ester (C_c)	26	3.7893	0.0014727	0.29745	-3.7893	0.99853	1	-8.7708	0.12312	1	26	-8.7708	0.089448	1	0
fatty acid-retinol pool (C_c)	19	3.3169	0.0028093	0.30527	-3.3169	0.99719	1	-6.5282	0.10745	1	19	-6.5282	0.073209	1	0
11-cis-retinol (C_c)	14	2.0542	0.16755	0.99999	-2.0542	0.83245	0.92847	-12.848	0.83969	1	14	-12.848	0.77755	1	0
11-cis-retinal (C_c)	8	0.90962	0.64074	0.99999	-0.90962	0.35926	0.52904	-12.155	0.91991	1	8	-12.155	0.90169	1	0
11-cis-retinyl-palmitate (C_c)	7	1.8383	0.092394	0.99999	-1.8383	0.90761	0.96729	-6.1483	0.45669	1	7	-6.1483	0.40061	1	0
9-cis-retinol (C_c)	8	0.90962	0.64074	0.99999	-0.90962	0.35926	0.52904	-12.155	0.91991	1	8	-12.155	0.90169	1	0
9-cis-retinal (C_c)	6	0.95808	0.54246	0.99999	-0.95808	0.45754	0.61345	-12.845	0.97111	1	6	-12.845	0.95747	1	0
retinoate (C_c)	36	3.4414	0.044663	0.99568	-3.4414	0.95534	0.9887	-9.2707	0.050842	1	36	-9.2707	0.029512	1	0
retinoate (C_r)	29	3.3104	0.029111	0.96277	-3.3104	0.97089	0.99941	-9.4058	0.12993	1	29	-9.4058	0.080583	1	0
9-cis-retinoate (C_r)	12	1.5805	0.3716	0.99999	-1.5805	0.6284	0.76989	-8.289	0.44517	1	10	-7.8749	0.42576	1	0
18-hydroxy-all-trans-retinoate (C_c)	26	2.9034	0.075948	0.99568	-2.9034	0.92405	0.96729	-10.036	0.20956	1	26	-10.036	0.15893	1	0
18-hydroxy-all-trans-retinoate (C_r)	26	2.9034	0.075948	0.99568	-2.9034	0.92405	0.96729	-10.036	0.20956	1	26	-10.036	0.15893	1	0
9-cis-retinoate (C_c)	10	1.5535	0.30364	0.99999	-1.5535	0.69636	0.83858	-8.5634	0.5655	1	8	-8.2267	0.57787	1	0
4-oxo-9-cis-retinoate (C_c)	35	2.4259	0.48062	0.99999	-2.4259	0.51938	0.65883	-11.009	0.13759	1	33	-10.674	0.092252	1	0
4-oxo-9-cis-retinoate (C_r)	10	1.5535	0.30364	0.99999	-1.5535	0.69636	0.83858	-8.5634	0.5655	1	8	-8.2267	0.57787	1	0
9-cis-retinoyl-beta-D-glucuronide (C_c)	9	1.6607	0.2382	0.99999	-1.6607	0.7618	0.86532	-6.2901	0.3541	1	7	-5.6918	0.35197	1	0
9-cis-retinoyl-beta-D-glucuronide (C_r)	9	1.6607	0.2382	0.99999	-1.6607	0.7618	0.86532	-6.2901	0.3541	1	7	-5.6918	0.35197	1	0
4-oxo-9-cis-retinoyl-beta-glucuronide (C_c)	9	1.6607	0.2382	0.99999	-1.6607	0.7618	0.86532	-6.2901	0.3541	1	7	-5.6918	0.35197	1	0
4-oxo-9-cis-retinoyl-beta-glucuronide (C_r)	9	1.6607	0.2382	0.99999	-1.6607	0.7618	0.86532	-6.2901	0.3541	1	7	-5.6918	0.35197	1	0
9-cis-4-oxo-13,14-dihydro-retinoate (C_c)	25	1.9084	0.60586	0.99999	-1.9084	0.39414	0.5583	-7.6103	0.071437	1	25	-7.6103	0.059727	1	0
13-cis-retinoate (C_c)	12	1.5805	0.3716	0.99999	-1.5805	0.6284	0.76989	-8.289	0.44517	1	10	-7.8749	0.42576	1	0
13-cis-retinoate (C_r)	12	1.5805	0.3716	0.99999	-1.5805	0.6284	0.76989	-8.289	0.44517	1	10	-7.8749	0.42576	1	0
13-cis-retinoyl-glucuronide (C_c)	9	1.6607	0.2382	0.99999	-1.6607	0.7618	0.86532	-6.2901	0.3541	1	7	-5.6918	0.35197	1	0
13-cis-retinoyl-beta-D-glucuronide (C_r)	9	1.6607	0.2382	0.99999	-1.6607	0.7618	0.86532	-6.2901	0.3541	1	7	-5.6918	0.35197	1	0
5,6-epoxy-13-cis-retinoate (C_c)	10	1.5535	0.30364	0.99999	-1.5535	0.69636	0.83858	-8.5634	0.5655	1	8	-8.2267	0.57787	1	0
5,6-epoxy-13-cis-retinoate (C_r)	10	1.5535	0.30364	0.99999	-1.5535	0.69636	0.83858	-8.5634	0.5655	1	8	-8.2267	0.57787	1	0
rac-5,6-epoxy-retinoyl-beta-D-glucuronide (C_c)	9	1.6607	0.2382	0.99999	-1.6607	0.7618	0.86532	-6.2901	0.3541	1	7	-5.6918	0.35197	1	0
rac-5,6-epoxy-retinoyl-beta-D-glucuronide (C_r)	9	1.6607	0.2382	0.99999	-1.6607	0.7618	0.86532	-6.2901	0.3541	1	7	-5.6918	0.35197	1	0
4-hydroxy-all-trans-retinoate (C_c)	11	2.2708	0.049577	0.99568	-2.2708	0.95042	0.98509	-7.5152	0.41621	1	9	-7.0379	0.38901	1	0
4-hydroxy-all-trans-retinoate (C_r)	11	2.2708	0.049577	0.99568	-2.2708	0.95042	0.98509	-7.5152	0.41621	1	9	-7.0379	0.38901	1	0
rac-4-hydroxy-4-O-(beta-D-glucuronide)-all-trans-retinoate (C_c)	9	1.6607	0.2382	0.99999	-1.6607	0.7618	0.86532	-6.2901	0.3541	1	7	-5.6918	0.35197	1	0
rac-4-hydroxy-4-O-(beta-D-glucuronide)-all-trans-retinoate (C_r)	9	1.6607	0.2382	0.99999	-1.6607	0.7618	0.86532	-6.2901	0.3541	1	7	-5.6918	0.35197	1	0
riboflavin (C_c)	8	0.8377	0.6896	0.99999	-0.8377	0.3104	0.49334	-5.4698	0.32212	1	7	-5.1239	0.29475	1	0
FMN (C_c)	12	0.84653	0.84305	0.99999	-0.84653	0.15695	0.39095	-6.0449	0.21513	1	11	-5.7365	0.20372	1	0
serotonin (C_c)	15	3.2828	0.00089834	0.205	-3.2828	0.9991	1	-3.8864	0.040175	1	14	-3.5135	0.035766	1	0
6-hydroxymelatonin-sulfate (C_c)	24	1.984	0.4986	0.99999	-1.984	0.5014	0.63957	-12.153	0.4835	1	24	-12.153	0.40288	1	0
5-hydroxyindoleacetaldehyde (C_c)	16	1.0776	0.8405	0.99999	-1.0776	0.1595	0.39095	-7.2751	0.20355	1	16	-7.2751	0.17295	1	0
5-hydroxyindoleacetate (C_c)	7	1.0103	0.54219	0.99999	-1.0103	0.45781	0.61347	-7.3801	0.59906	1	7	-7.3801	0.53756	1	0
5-hydroxytryptophol (C_c)	10	1.0743	0.64563	0.99999	-1.0743	0.35437	0.52435	-4.7388	0.18113	1	10	-4.7388	0.15177	1	0
thiamin-PP (C_c)	6	0.25899	0.90715	0.99999	-0.25899	0.092852	0.36021	-8.746	0.76905	1	5	-8.7285	0.77657	1	0
pyridoxal (C_c)	7	0.45577	0.8566	0.99999	-0.45577	0.1434	0.37744	-3.3024	0.17369	1	7	-3.3024	0.14657	1	0
calcidiol (C_c)	9	1.6684	0.23411	0.99999	-1.6684	0.76589	0.86911	-4.628	0.20119	1	7	-4.6523	0.25077	1	0
calcidiol (C_m)	6	0.46844	0.83118	0.99999	-0.46844	0.16882	0.3988	-5.4815	0.42485	1	5	-6.1525	0.52451	1	0
alpha-tocotrienol (C_c)	5	1.6557	0.08218	0.99568	-1.6557	0.91782	0.96729	-7.0032	0.65488	1	5	-7.0032	0.61501	1	0
13-hydroxy-alpha-tocotrienol (C_c)	5	1.6557	0.08218	0.99568	-1.6557	0.91782	0.96729	-7.0032	0.65488	1	5	-7.0032	0.61501	1	0
alpha-tocotrienol (C_r)	5	1.6557	0.08218	0.99568	-1.6557	0.91782	0.96729	-7.0032	0.65488	1	5	-7.0032	0.61501	1	0
13-hydroxy-alpha-tocotrienol (C_r)	5	1.6557	0.08218	0.99568	-1.6557	0.91782	0.96729	-7.0032	0.65488	1	5	-7.0032	0.61501	1	0
13-carboxy-alpha-tocotrienol (C_c)	5	1.6557	0.08218	0.99568	-1.6557	0.91782	0.96729	-7.0032	0.65488	1	5	-7.0032	0.61501	1	0
13-carboxy-alpha-tocotrienol (C_r)	5	1.6557	0.08218	0.99568	-1.6557	0.91782	0.96729	-7.0032	0.65488	1	5	-7.0032	0.61501	1	0
13-carboxy-alpha-tocotrienol (C_m)	25	0.77641	0.98862	0.99999	-0.77641	0.011377	0.27446	-15.176	0.75544	1	24	-15.443	0.74205	1	0
11-carboxy-alpha-tocotrienol (C_m)	29	0.83486	0.99294	0.99999	-0.83486	0.0070565	0.27446	-16.323	0.78425	1	28	-16.569	0.76582	1	0
9-carboxy-alpha-tocotrienol (C_m)	29	0.83486	0.99294	0.99999	-0.83486	0.0070565	0.27446	-16.323	0.78425	1	28	-16.569	0.76582	1	0
7-carboxy-alpha-tocotrienol (C_m)	29	0.83486	0.99294	0.99999	-0.83486	0.0070565	0.27446	-16.323	0.78425	1	28	-16.569	0.76582	1	0
5-carboxy-alpha-chromanol (C_m)	29	0.83486	0.99294	0.99999	-0.83486	0.0070565	0.27446	-16.323	0.78425	1	28	-16.569	0.76582	1	0
[truncated: 283 more rows]

## Sheet: colon_TPH1
Name	Genes (tot)	Stat (dist.dir.up)	p (dist.dir.up)	p adj (dist.dir.up)	Stat (dist.dir.dn)	p (dist.dir.dn)	p adj (dist.dir.dn)	Stat (non-dir.)	p (non-dir.)	p adj (non-dir.)	Genes (up)	Stat (mix.dir.up)	p (mix.dir.up)	p adj (mix.dir.up)	Genes (down)
ethanol (C_c)	11	9.7181	0.000541	0.0018736	-9.7181	0.99946	1	8.8544	0.0053395	0.015534	11	8.8544	0.0054505	0.018116	0
acetaldehyde (C_c)	18	10.941	0.0015489	0.0046528	-10.941	0.99846	1	9.5398	0.0053463	0.015535	18	9.5398	0.0052575	0.017576	0
acetate (C_c)	47	17.189	3.959e-06	3.3746e-05	-17.189	1	1	14.863	1.0259e-05	0.00019425	47	14.863	4.6779e-05	0.00077741	0
acetate (C_m)	16	9.1841	0.021262	0.03898	-9.1841	0.97881	1	7.8551	0.019326	0.042763	16	7.8551	0.019159	0.045616	0
CoA (C_m)	99	26.472	5.4401e-15	1.6755e-13	-26.443	1	1	23.594	3.7323e-11	1.0391e-08	98	23.676	2.2817e-11	1.0541e-08	0
acetyl-CoA (C_m)	55	20.844	1.2195e-11	3.4777e-10	-20.805	1	1	18.885	5.9193e-08	1.7308e-06	54	19.008	3.5055e-08	1.025e-06	0
AMP (C_m)	60	18.805	5.6595e-07	8.1709e-06	-18.805	1	1	15.087	1.8478e-05	0.00031618	60	15.087	6.4028e-05	0.00092661	0
PPi (C_m)	53	19.093	6.9983e-08	1.3251e-06	-19.093	1	1	17.012	1.2672e-06	2.987e-05	53	17.012	1.5879e-06	3.9021e-05	0
pyruvate (C_m)	19	11.046	0.0015232	0.0045876	-11.046	0.99849	1	7.6351	0.02171	0.046739	17	9.9713	0.002775	0.011849	0
CO2 (C_m)	37	14.421	0.00039628	0.0014259	-14.421	0.99961	1	12.503	0.00045919	0.0031854	36	12.613	0.00046417	0.003763	0
H+ (C_p)	81	24.557	4.0523e-14	1.1849e-12	-24.557	1	1	21.593	6.0573e-10	3.9971e-08	81	21.593	2.4686e-10	2.1688e-08	0
NADH (C_p)	32	15.897	2.01e-07	3.2698e-06	-15.897	1	1	14.321	3.6798e-05	0.00050298	32	14.321	3.1909e-05	0.00056266	0
pyruvate (C_p)	14	10.495	0.00027764	0.0010656	-10.495	0.99972	1	9.4568	0.0039335	0.012379	14	9.4568	0.0040439	0.015043	0
L-lactate (C_p)	6	5.3387	0.15041	0.17574	-5.3387	0.84973	1	4.6145	0.10938	0.13044	6	4.6145	0.1214	0.14721	0
NAD+ (C_p)	32	15.897	2.01e-07	3.2698e-06	-15.897	1	1	14.321	3.6798e-05	0.00050298	32	14.321	3.1909e-05	0.00056266	0
pyruvate (C_c)	37	16.407	6.3817e-07	9.0998e-06	-16.407	1	1	13.164	0.00021725	0.0019758	35	14.858	2.5923e-05	0.00048686	0
L-lactate (C_c)	22	10.373	0.019713	0.036949	-10.373	0.98047	1	8.3055	0.011323	0.028246	22	8.3055	0.020388	0.047912	0
acetaldehyde (C_m)	5	5.7591	0.04447	0.066532	-5.7591	0.95579	1	5.1944	0.071765	0.09169	5	5.1944	0.090672	0.1154	0
fructose-6-phosphate (C_c)	26	12.295	0.0011952	0.0036764	-12.295	0.99881	1	9.2179	0.0070246	0.019154	26	9.2179	0.013108	0.035006	0
fructose-1,6-bisphosphate (C_c)	9	7.0934	0.04366	0.065832	-7.0934	0.95647	1	6.1881	0.040531	0.068924	9	6.1881	0.059688	0.094503	0
UTP (C_c)	89	21.194	2.043e-05	0.00012132	-21.194	0.99998	1	17.344	8.332e-07	1.9842e-05	89	17.344	8.0786e-06	0.00017635	0
DHAP (C_c)	10	8.5404	0.0080693	0.019118	-8.5404	0.99197	1	7.7697	0.012858	0.031229	10	7.7697	0.019678	0.046621	0
erythrose-4-phosphate (C_c)	7	5.2339	0.24524	0.26912	-5.2339	0.7548	1	1.5034	0.4086	0.41746	7	1.5034	0.50079	0.51007	0
sedoheptulose-1,7-bisphosphate (C_c)	6	4.914	0.23864	0.2625	-4.914	0.76151	1	4.0707	0.14485	0.16133	6	4.0707	0.16334	0.18679	0
PEP (C_c)	10	10.651	3.8492e-05	0.00020678	-10.651	0.99996	1	9.9272	0.0016143	0.008007	10	9.9272	0.0026028	0.011673	0
methylglyoxal (C_c)	11	9.0904	0.0026721	0.007491	-9.0904	0.99733	1	8.2218	0.0094248	0.024325	11	8.2218	0.010183	0.028308	0
2-phospho-D-glycerate (C_c)	7	3.9399	0.60898	0.61753	-3.9399	0.39103	1	-0.017338	0.59739	0.60419	7	-0.017338	0.70243	0.70825	0
3-phospho-D-glycerate (C_c)	14	6.6082	0.34615	0.36473	-6.6082	0.65412	1	1.1263	0.50691	0.51381	14	1.1263	0.61372	0.62071	0
1,3-bisphospho-D-glycerate (C_c)	13	5.8148	0.53048	0.54102	-5.8148	0.46963	1	0.20321	0.61438	0.61947	13	0.20321	0.73768	0.74283	0
GAP (C_c)	12	7.7441	0.05449	0.076465	-7.7441	0.94567	1	4.5239	0.13536	0.15308	12	4.5239	0.18391	0.20434	0
glucose-6-phosphate (C_c)	13	9.3611	0.0048357	0.012665	-9.3611	0.99519	1	8.3136	0.0099988	0.025664	13	8.3136	0.012172	0.033156	0
glucose (C_c)	40	17.593	2.9485e-08	6.1362e-07	-17.594	1	1	15.655	2.9177e-06	6.4189e-05	40	15.655	8.1687e-06	0.00017635	0
glucose-1-phosphate (C_c)	15	9.6335	0.0075152	0.017897	-9.6335	0.99255	1	8.5136	0.0083947	0.022264	15	8.5136	0.01233	0.033391	0
glucose-6-phosphate (C_r)	8	7.2978	0.022413	0.039219	-7.2978	0.97765	1	6.4168	0.035813	0.063344	8	6.4168	0.04551	0.08118	0
glucose (C_r)	6	6.0824	0.054587	0.076465	-6.0824	0.9455	1	5.2604	0.075928	0.095919	6	5.2604	0.082208	0.10825	0
Pi (C_r)	25	13.577	2.8459e-05	0.00016435	-13.578	0.99997	1	12.169	0.00034045	0.0025785	25	12.169	0.00039776	0.0036174	0
lipoamide (C_m)	12	8.9404	0.0059721	0.014522	-8.9404	0.99406	1	7.8911	0.014238	0.034048	11	8.1282	0.011126	0.030597	0
dihydrolipoamide (C_m)	7	7.0082	0.021983	0.039219	-7.0082	0.97803	1	6.3525	0.039676	0.06789	7	6.3525	0.045886	0.081458	0
beta-D-glucose (C_c)	7	7.9108	0.0035897	0.0097098	-7.9108	0.99641	1	7.1981	0.021686	0.046739	7	7.1981	0.023823	0.053119	0
beta-D-glucose-6-phosphate (C_c)	7	7.5086	0.0084685	0.0199	-7.5086	0.99154	1	6.7648	0.029783	0.057476	7	6.7648	0.03365	0.067125	0
H2O2 (C_p)	22	12.454	0.00012527	0.00055543	-12.454	0.99988	1	7.6898	0.018923	0.042188	22	7.6898	0.033907	0.067522	0
H2O (C_p)	46	17.656	2.6126e-06	2.9274e-05	-17.613	1	1	13.206	0.00013507	0.0014018	46	13.206	0.00055706	0.0040606	0
CO2 (C_r)	5	5.2242	0.099579	0.12088	-5.2242	0.90081	1	4.41	0.11485	0.13599	5	4.41	0.14155	0.16556	0
maltose (C_s)	12	7.3754	0.09308	0.11419	-7.3772	0.90735	1	1.5861	0.43996	0.4487	12	1.5861	0.53379	0.54105	0
glucose (C_s)	35	13.653	0.00092118	0.0030055	-13.655	0.9991	1	8.9321	0.013213	0.03196	35	8.9321	0.024439	0.054231	0
UDP-glucose (C_c)	18	11.162	0.00089978	0.0029566	-11.162	0.9991	1	9.9592	0.0036506	0.011632	18	9.9592	0.0034077	0.013098	0
UDP-glucuronate (C_c)	27	23.001	0	0	-22.877	1	1	20.344	3.4143e-10	3.585e-08	27	20.344	2.7456e-10	2.1688e-08	0
glycogenin (C_c)	7	5.2115	0.25053	0.27454	-5.2115	0.74951	1	4.2025	0.14029	0.15715	7	4.2025	0.17422	0.19481	0
glycogenin G11 (C_c)	5	4.6941	0.19196	0.21769	-4.6941	0.80849	1	3.9405	0.14812	0.16489	5	3.9405	0.17988	0.20044	0
maltodecaose (C_c)	6	2.6332	0.84824	0.84824	-2.6332	0.15172	1	-4.9214	0.96159	0.96159	6	-4.9214	0.98276	0.98276	0
fructose (C_c)	24	9.7196	0.080373	0.10252	-9.7196	0.91996	1	4.6775	0.15863	0.17541	24	4.6775	0.25796	0.27398	0
maltononaose (C_c)	6	2.6332	0.84824	0.84824	-2.6332	0.15172	1	-4.9214	0.96159	0.96159	6	-4.9214	0.98276	0.98276	0
maltodecaose (C_s)	6	2.6332	0.84824	0.84824	-2.6332	0.15172	1	-4.9214	0.96159	0.96159	6	-4.9214	0.98276	0.98276	0
maltononaose (C_s)	6	2.6332	0.84824	0.84824	-2.6332	0.15172	1	-4.9214	0.96159	0.96159	6	-4.9214	0.98276	0.98276	0
maltoheptaose (C_c)	6	2.6332	0.84824	0.84824	-2.6332	0.15172	1	-4.9214	0.96159	0.96159	6	-4.9214	0.98276	0.98276	0
maltoheptaose (C_s)	6	2.6332	0.84824	0.84824	-2.6332	0.15172	1	-4.9214	0.96159	0.96159	6	-4.9214	0.98276	0.98276	0
maltohexaose (C_c)	6	2.6332	0.84824	0.84824	-2.6332	0.15172	1	-4.9214	0.96159	0.96159	6	-4.9214	0.98276	0.98276	0
maltohexaose (C_s)	6	2.6332	0.84824	0.84824	-2.6332	0.15172	1	-4.9214	0.96159	0.96159	6	-4.9214	0.98276	0.98276	0
maltopentaose (C_c)	6	2.6332	0.84824	0.84824	-2.6332	0.15172	1	-4.9214	0.96159	0.96159	6	-4.9214	0.98276	0.98276	0
maltopentaose (C_s)	6	2.6332	0.84824	0.84824	-2.6332	0.15172	1	-4.9214	0.96159	0.96159	6	-4.9214	0.98276	0.98276	0
maltotetraose (C_c)	6	2.6332	0.84824	0.84824	-2.6332	0.15172	1	-4.9214	0.96159	0.96159	6	-4.9214	0.98276	0.98276	0
maltotetraose (C_s)	6	2.6332	0.84824	0.84824	-2.6332	0.15172	1	-4.9214	0.96159	0.96159	6	-4.9214	0.98276	0.98276	0
maltotriose (C_c)	8	4.0196	0.67404	0.67993	-4.0196	0.326	1	-2.7069	0.8865	0.89151	8	-2.7069	0.93136	0.93663	0
maltotriose (C_s)	6	2.6332	0.84824	0.84824	-2.6332	0.15172	1	-4.9214	0.96159	0.96159	6	-4.9214	0.98276	0.98276	0
maltose (C_c)	9	4.2546	0.66848	0.67521	-4.2546	0.33155	1	-2.2248	0.83585	0.84095	9	-2.2248	0.89133	0.89676	0
H2O (C_l)	97	26.244	8.0713e-14	2.3306e-12	-26.244	1	1	23.195	1.3835e-11	5.6971e-09	97	23.195	7.4659e-11	1.4165e-08	0
glucose (C_l)	5	6.332	0.015871	0.032217	-6.332	0.98426	1	5.8137	0.047524	0.073341	5	5.8137	0.061237	0.096099	0
UDP-galactose (C_c)	66	21.68	8.495e-11	2.3361e-09	-21.656	1	1	17.759	4.1434e-07	1.0876e-05	65	17.877	1.8499e-06	4.4982e-05	0
galactose (C_c)	16	10.616	0.00086861	0.0028623	-10.616	0.99914	1	9.302	0.0058708	0.016805	16	9.302	0.0046559	0.01655	0
fructose (C_s)	11	7.8027	0.036328	0.056778	-7.8046	0.96383	1	6.5344	0.035707	0.063254	11	6.5344	0.043106	0.077611	0
galactose (C_s)	12	8.6369	0.011225	0.024438	-8.6369	0.98883	1	7.418	0.020793	0.045143	12	7.418	0.03065	0.064719	0
glycerol (C_s)	5	6.2963	0.01701	0.034133	-6.2963	0.98313	1	5.7585	0.049377	0.074696	5	5.7585	0.063513	0.097034	0
CDP (C_c)	21	10.695	0.010342	0.022645	-10.695	0.98975	1	9.2601	0.004195	0.013025	21	9.2601	0.0083312	0.023759	0
CTP (C_c)	68	18.828	5.5159e-05	0.0002746	-18.828	0.99995	1	15.43	2.4057e-05	0.00038888	68	15.43	3.5088e-05	0.00061405	0
D-tagatose-6-phosphate (C_c)	7	5.1276	0.27086	0.29499	-5.1276	0.72918	1	4.2016	0.14035	0.15715	7	4.2016	0.1743	0.19481	0
ITP (C_c)	19	9.7595	0.023424	0.040291	-9.7595	0.97665	1	8.3357	0.012364	0.030383	19	8.3357	0.017341	0.042624	0
IDP (C_c)	18	9.3594	0.036658	0.057247	-9.3594	0.96342	1	7.9507	0.019734	0.043414	18	7.9507	0.022737	0.05115	0
UDP-galactose (C_g)	63	21.388	2.5697e-10	6.7455e-09	-21.364	1	1	17.531	3.9304e-07	1.0436e-05	62	17.653	1.4148e-06	3.5559e-05	0
glyceraldehyde (C_c)	18	12.822	6.9139e-06	5.3243e-05	-12.822	0.99999	1	11.779	0.00058146	0.0039159	18	11.779	0.00041132	0.0036992	0
galactose (C_l)	10	8.5687	0.0076231	0.018135	-8.5687	0.99241	1	7.8032	0.012494	0.030628	10	7.8032	0.019139	0.045616	0
fructose-2,6-bisphosphate (C_c)	6	6.4016	0.032495	0.051767	-6.4016	0.96757	1	5.7405	0.056599	0.079032	6	5.7405	0.059901	0.094584	0
D-glucitol (C_c)	15	10.455	0.0011622	0.0036557	-10.455	0.99885	1	9.2994	0.0040989	0.012865	15	9.2994	0.0058478	0.018658	0
sorbitol-3-phosphate (C_c)	5	5.4079	0.07676	0.0984	-5.4079	0.92359	1	4.8004	0.091533	0.11181	5	4.8004	0.11421	0.13945	0
fructose-3-phosphate (C_c)	5	5.4079	0.07676	0.0984	-5.4079	0.92359	1	4.8004	0.091533	0.11181	5	4.8004	0.11421	0.13945	0
mannose-1-phosphate (C_c)	15	9.0514	0.022934	0.039743	-9.0514	0.97721	1	7.4693	0.019906	0.04371	15	7.4693	0.029927	0.063598	0
D-mannose-1,6-bisphosphate (C_c)	5	5.4079	0.07676	0.0984	-5.4079	0.92359	1	4.8004	0.091533	0.11181	5	4.8004	0.11421	0.13945	0
mannose-6-phosphate (C_c)	9	8.7953	0.001368	0.0041688	-8.7953	0.99864	1	7.9504	0.010312	0.026293	9	7.9504	0.016095	0.040368	0
GDP (C_c)	54	18.346	1.1633e-06	1.4847e-05	-18.346	1	1	15.606	7.308e-06	0.00014068	54	15.606	1.5277e-05	0.00029906	0
GDP-mannose (C_c)	11	8.1797	0.018537	0.036289	-8.1797	0.98149	1	6.7044	0.031599	0.060027	11	6.7044	0.037822	0.072989	0
GTP (C_c)	99	22.319	2.5546e-06	2.907e-05	-22.319	1	1	17.275	3.2436e-06	7.0025e-05	99	17.275	1.0882e-05	0.00022246	0
GDP-L-fucose (C_c)	11	9.0478	0.0029555	0.0082057	-9.0478	0.99705	1	7.5961	0.015931	0.036654	11	7.5961	0.018058	0.043772	0
mannose (C_c)	8	6.9108	0.043066	0.065129	-6.9108	0.95704	1	5.7895	0.055403	0.079032	8	5.7895	0.070553	0.09826	0
xylitol (C_c)	5	7.5034	0.0011035	0.0035551	-7.5034	0.99891	1	7.0088	0.019322	0.042763	5	7.0088	0.025856	0.056829	0
D-xylulose-5-phosphate (C_c)	5	4.285	0.29057	0.31394	-4.285	0.70986	1	0.12241	0.59056	0.59755	5	0.12241	0.64263	0.64937	0
UMP (C_c)	22	13.164	1.2884e-05	7.9009e-05	-13.164	0.99999	1	12.033	0.00022629	0.00205	22	12.033	0.00036914	0.0033838	0
glucuronate (C_c)	6	5.6807	0.097569	0.11913	-5.6807	0.90255	1	4.9126	0.092817	0.11308	6	4.9126	0.10193	0.12741	0
GSH (C_c)	80	22.308	6.4363e-09	1.4721e-07	-22.308	1	1	17.793	3.1773e-07	8.7376e-06	80	17.793	5.489e-06	0.0001231	0
(R)-S-lactoylglutathione (C_c)	12	9.794	0.00077847	0.00258	-9.794	0.99923	1	8.8691	0.0060877	0.017276	12	8.8691	0.0091866	0.025879	0
lactaldehyde (C_c)	18	12.117	6.503e-05	0.00031692	-12.117	0.99994	1	10.799	0.0016222	0.008007	18	10.799	0.0013463	0.0078338	0
propane-1,2-diol (C_c)	13	11.697	7.0511e-06	5.3243e-05	-11.697	0.99999	1	10.833	0.00084624	0.0052833	13	10.833	0.00081953	0.0051075	0
D-lactate (C_c)	16	9.7905	0.0062879	0.015194	-9.7905	0.99374	1	8.6501	0.010274	0.026223	16	8.6501	0.0090862	0.025707	0
ferricytochrome C (C_m)	36	15.147	3.4562e-05	0.00018741	-15.147	0.99997	1	10.516	0.0026087	0.01078	35	12.053	0.001093	0.0065923	0
ferrocytochrome C (C_m)	36	15.147	3.4562e-05	0.00018741	-15.147	0.99997	1	10.516	0.0026087	0.01078	35	12.053	0.001093	0.0065923	0
malate (C_m)	7	8.1042	0.0023071	0.0066451	-8.1042	0.99769	1	7.5144	0.017025	0.038824	7	7.5144	0.018281	0.044127	0
malate (C_c)	8	7.3829	0.019225	0.036949	-7.3829	0.98084	1	6.5744	0.031906	0.060462	8	6.5744	0.0405	0.076881	0
CO2 (C_c)	79	21.168	6.8656e-07	9.2207e-06	-21.163	1	1	16.249	6.7755e-06	0.00013377	78	16.31	1.7493e-05	0.00033674	0
OAA (C_c)	6	6.7428	0.017621	0.03485	-6.7428	0.98242	1	5.1563	0.080719	0.10052	6	5.1563	0.087784	0.11347	0
GTP (C_m)	18	9.6532	0.02234	0.039219	-9.6532	0.97772	1	8.3245	0.014802	0.034435	18	8.3245	0.016521	0.041214	0
OAA (C_m)	6	6.5842	0.023593	0.04049	-6.5842	0.97646	1	5.7388	0.056658	0.079032	6	5.7388	0.059968	0.094622	0
GDP (C_m)	23	11.745	0.0018806	0.0055271	-11.745	0.99813	1	10.33	0.0024495	0.010401	23	10.33	0.0028071	0.011964	0
HCO3- (C_m)	9	7.4496	0.023913	0.040948	-7.4496	0.97618	1	6.5863	0.030506	0.05819	9	6.5863	0.045561	0.081208	0
D-lactaldehyde (C_c)	18	12.043	8.1184e-05	0.00038989	-12.043	0.99992	1	10.975	0.0013583	0.0072298	18	10.975	0.0010975	0.0066018	0
lactaldehyde (C_m)	5	5.7591	0.04447	0.066532	-5.7591	0.95579	1	5.1944	0.071765	0.09169	5	5.1944	0.090672	0.1154	0
L-lactate (C_m)	7	6.6265	0.04187	0.063631	-6.6265	0.95815	1	5.9419	0.052031	0.075073	7	5.9419	0.061394	0.09628	0
GSH (C_m)	37	16.25	1.1468e-06	1.4717e-05	-16.25	1	1	14.413	4.7344e-05	0.00060759	37	14.413	4.5868e-05	0.0007734	0
propanoyl-CoA (C_c)	26	9.8273	0.12349	0.14689	-9.8273	0.87664	1	6.4612	0.058064	0.079032	26	6.4612	0.10304	0.12857	0
propanoate (C_c)	18	9.5005	0.029046	0.047384	-9.5005	0.97102	1	8.161	0.016812	0.038413	18	8.161	0.019035	0.045518	0
FAD (C_m)	33	15.271	2.6233e-06	2.9274e-05	-15.271	1	1	13.417	5.7237e-05	0.00071469	33	13.417	9.777e-05	0.0012688	0
propanoyl-CoA (C_m)	44	18.584	1.248e-08	2.7456e-07	-18.584	1	1	16.905	5.1439e-07	1.3203e-05	44	16.905	1.5834e-06	3.9021e-05	0
acrylyl-CoA (C_m)	9	8.2996	0.0043795	0.011723	-8.2996	0.99565	1	7.5704	0.014196	0.034048	9	7.5704	0.021901	0.050535	0
FADH2 (C_m)	33	15.271	2.6233e-06	2.9274e-05	-15.271	1	1	13.417	5.7237e-05	0.00071469	33	13.417	9.777e-05	0.0012688	0
propanoate (C_m)	10	6.9681	0.10521	0.12697	-6.9681	0.89498	1	5.9433	0.052024	0.075073	10	5.9433	0.075008	0.10145	0
malonyl-CoA (C_c)	14	7.7549	0.097218	0.11876	-7.7549	0.90299	1	6.2291	0.05248	0.075627	14	6.2291	0.065488	0.097561	0
acetyl-CoA (C_p)	10	11.319	4.4203e-06	3.7266e-05	-11.227	0.99999	1	10.65	0.00072518	0.0048137	10	10.65	0.001184	0.0070309	0
3-hydroxypropionyl-CoA (C_m)	29	14.313	1.318e-05	8.0547e-05	-14.313	0.99999	1	12.732	0.00011013	0.0011888	29	12.732	0.0002861	0.0027768	0
3-oxopropionyl-CoA (C_m)	26	13.474	4.1586e-05	0.0002121	-13.474	0.99996	1	11.942	0.0004339	0.003019	26	11.942	0.0007618	0.0047819	0
AKG (C_c)	44	13.938	0.013982	0.028966	-13.938	0.98607	1	10.907	0.0016886	0.008007	44	10.907	0.0055284	0.018349	0
FADH2 (C_c)	35	15.359	4.2255e-06	3.5754e-05	-15.359	1	1	12.753	0.00033476	0.0025437	35	12.753	0.0004677	0.003763	0
FAD (C_c)	50	18.75	4.536e-08	9.1914e-07	-18.75	1	1	15.974	2.2834e-06	5.1963e-05	50	15.974	2.8039e-05	0.00051001	0
acetoacetate (C_c)	9	7.3177	0.030109	0.048705	-7.3177	0.97	1	6.4512	0.033648	0.062191	9	6.4512	0.050018	0.086073	0
butyryl-CoA (C_m)	30	14.122	7.9448e-05	0.00038314	-14.122	0.99992	1	12.574	0.00011588	0.0012393	30	12.574	0.00029199	0.0028104	0
crotonyl-CoA (C_m)	11	8.9535	0.0036789	0.009924	-8.9535	0.99633	1	8.1333	0.010174	0.025998	11	8.1333	0.011073	0.030506	0
acetoacetate (C_m)	8	7.985	0.0058451	0.014258	-7.985	0.99418	1	7.2249	0.019318	0.042763	8	7.2249	0.024343	0.054069	0
acetoacetyl-CoA (C_p)	5	9.6889	9.4525e-07	1.2267e-05	-9.5595	1	1	9.2915	0.0023321	0.010013	5	9.2915	0.0033483	0.012891	0
CoA (C_p)	36	16.004	1.9615e-06	2.3797e-05	-15.955	1	1	14.102	3.7688e-05	0.00050912	36	14.102	6.2033e-05	0.00092661	0
2-hydroxybutyrate (C_c)	12	7.7185	0.056678	0.076465	-7.7185	0.94348	1	6.6611	0.036505	0.063596	12	6.6611	0.052894	0.089396	0
2-oxobutyrate (C_c)	16	10.389	0.0015527	0.004658	-10.389	0.99846	1	9.29	0.0059336	0.016943	16	9.29	0.0047157	0.01655	0
ribose-5-phosphate (C_c)	17	7.8072	0.20952	0.23632	-7.8072	0.79074	1	4.5638	0.14821	0.16492	16	4.275	0.22282	0.23973	0
PRPP (C_c)	11	6.7406	0.16402	0.18794	-6.7406	0.83606	1	5.6755	0.063615	0.082789	10	5.4096	0.1042	0.12976	0
NADP+ (C_r)	96	25.682	6.1062e-15	1.8319e-13	-25.682	1	1	22.053	5.5035e-10	3.9971e-08	96	22.053	4.9563e-09	1.5065e-07	0
NADPH (C_r)	96	25.682	6.1062e-15	1.8319e-13	-25.682	1	1	22.053	5.5035e-10	3.9971e-08	96	22.053	4.9563e-09	1.5065e-07	0
ribose (C_c)	6	4.9935	0.22024	0.24613	-4.9935	0.77991	1	3.8926	0.15798	0.17487	6	3.8926	0.17891	0.19956	0
ribose-1-phosphate (C_c)	5	5.0407	0.12696	0.15002	-5.0407	0.87346	1	4.3802	0.11679	0.13634	5	4.3802	0.1438	0.16751	0
2-deoxy-D-ribose-5-phosphate (C_c)	5	5.4438	0.072807	0.09401	-5.4438	0.92753	1	4.8474	0.088986	0.1094	5	4.8474	0.1112	0.13671	0
6-phospho-D-gluconate (C_c)	5	5.9825	0.030387	0.049121	-5.9825	0.96982	1	5.436	0.061373	0.080233	5	5.436	0.078139	0.10526	0
sedoheptulose-7-phosphate (C_c)	8	5.2808	0.31054	0.33396	-5.2808	0.68965	1	1.5651	0.42031	0.42904	8	1.5651	0.49955	0.50903	0
2-deoxy-D-ribose-1-phosphate (C_c)	6	5.1987	0.17675	0.20162	-5.1987	0.8234	1	4.4487	0.11946	0.13909	6	4.4487	0.13329	0.15699	0
NADH (C_r)	39	18.365	4.5041e-10	1.1433e-08	-18.365	1	1	16.649	5.3648e-07	1.347e-05	39	16.649	1.4162e-06	3.5559e-05	0
NAD+ (C_r)	39	18.365	4.5041e-10	1.1433e-08	-18.365	1	1	16.649	5.3648e-07	1.347e-05	39	16.649	1.4162e-06	3.5559e-05	0
cAMP (C_c)	46	13.456	0.056959	0.076465	-13.456	0.94323	1	9.4144	0.0079027	0.021227	45	9.5484	0.017597	0.042879	0
adenosine (C_c)	26	12.485	0.00073143	0.0024558	-12.485	0.99927	1	9.2684	0.0067139	0.018508	26	9.2684	0.012527	0.033571	0
AMP (C_s)	19	11.645	0.00031634	0.0011618	-11.645	0.99969	1	8.5473	0.010337	0.026327	19	8.5473	0.014435	0.037415	0
adenosine (C_s)	19	10.472	0.0057347	0.014003	-10.472	0.99429	1	7.1253	0.031785	0.060281	19	7.1253	0.0452	0.080814	0
Pi (C_s)	54	18.664	3.5421e-07	5.4314e-06	-18.664	1	1	13.917	7.6343e-05	0.00091851	54	13.917	0.00018331	0.0020962	0
adenosine (C_m)	11	6.4776	0.21895	0.24599	-6.4776	0.78114	1	2.9166	0.26338	0.27567	11	2.9166	0.33681	0.3478	0
GMP (C_c)	47	14.24	0.012162	0.026134	-14.24	0.98796	1	10.613	0.0022435	0.009669	46	10.757	0.008118	0.023325	0
cGMP (C_c)	46	13.456	0.056959	0.076465	-13.456	0.94323	1	9.4144	0.0079027	0.021227	45	9.5484	0.017597	0.042879	0
IMP (C_c)	22	9.7597	0.056151	0.076465	-9.7597	0.9442	1	6.3993	0.049334	0.07468	22	6.3993	0.085962	0.11162	0
xanthosine-5-phosphate (C_c)	14	7.9221	0.076494	0.0984	-7.9221	0.92369	1	4.5889	0.13685	0.15413	14	4.5889	0.17569	0.19625	0
aspartate (C_c)	29	12.755	0.0013092	0.0040057	-12.755	0.9987	1	9.2654	0.0055508	0.016004	29	9.2654	0.013144	0.035012	0
glutamine (C_c)	41	15.155	0.00033877	0.0012402	-15.155	0.99967	1	12.725	0.00027962	0.0021993	41	12.725	0.00071344	0.0047819	0
glutamate (C_c)	73	20.408	2.6197e-06	2.9274e-05	-20.408	1	1	15.064	1.1468e-05	0.00021364	72	16.136	3.0263e-05	0.00054192	0
NH3 (C_c)	66	20.065	1.2509e-07	2.2227e-06	-20.065	1	1	15.966	6.8561e-06	0.00013422	66	15.966	4.2138e-05	0.0007264	0
adenine (C_c)	6	6.8542	0.014241	0.029451	-6.8542	0.9858	1	6.2491	0.040582	0.068929	6	6.2491	0.041752	0.076881	0
GDP (C_s)	19	12.034	0.00010248	0.00046145	-12.035	0.9999	1	10.833	0.0011391	0.0062951	19	10.833	0.0014593	0.008365	0
GMP (C_s)	18	11.174	0.00087267	0.0028716	-11.175	0.99913	1	8.0388	0.018461	0.041524	18	8.0388	0.021118	0.049077	0
IDP (C_s)	8	9.632	8.6325e-05	0.00040696	-9.6323	0.99991	1	8.9519	0.004173	0.012974	8	8.9519	0.0050476	0.016923	0
fumarate (C_c)	8	8.5279	0.001704	0.0050595	-8.5279	0.99831	1	7.883	0.011153	0.027882	8	7.883	0.013888	0.03621	0
inosine (C_c)	18	10.791	0.0022043	0.0063979	-10.791	0.99781	1	7.6485	0.024679	0.050765	18	7.6485	0.029105	0.062022	0
hypoxanthine (C_c)	5	8.119	0.00019943	0.00085314	-8.119	0.9998	1	7.6324	0.011424	0.028468	5	7.6324	0.015589	0.039399	0
dADP (C_c)	35	14.39	0.00011086	0.00049724	-14.39	0.99989	1	12.222	0.00060328	0.0040511	35	12.222	0.00089547	0.0054868	0
dATP (C_c)	46	16.075	0.00029518	0.0010858	-16.075	0.99971	1	13.818	6.1333e-05	0.00075362	46	13.818	0.00025633	0.0025413	0
guanosine (C_c)	16	10.193	0.0025095	0.007104	-10.193	0.99751	1	6.9957	0.035975	0.063507	16	6.9957	0.039435	0.07566	0
guanosine (C_s)	14	9.6245	0.0028213	0.0078711	-9.6245	0.9972	1	6.3533	0.048344	0.073583	14	6.3533	0.060087	0.094745	0
guanine (C_c)	7	8.5642	0.00074579	0.0024896	-8.5642	0.99926	1	7.9513	0.012013	0.029584	7	7.9513	0.012458	0.033518	0
dAMP (C_c)	29	11.386	0.024926	0.042462	-11.386	0.97515	1	7.7335	0.021227	0.045955	29	7.7335	0.046314	0.081606	0
inosine (C_s)	7	8.6029	0.00067483	0.0022724	-8.6029	0.99933	1	7.9513	0.012013	0.029584	7	7.9513	0.012457	0.033518	0
NH3 (C_s)	11	9.4254	0.0011705	0.0036557	-9.4255	0.99883	1	5.7014	0.06258	0.081626	11	5.7014	0.078146	0.10526	0
glucosamine (C_c)	8	6.8007	0.05117	0.074848	-6.8007	0.94894	1	5.6526	0.060641	0.079321	8	5.6526	0.07722	0.10413	0
glucosamine-6-phosphate (C_c)	11	8.8109	0.0050773	0.012854	-8.8109	0.99493	1	7.8557	0.01287	0.031229	11	7.8557	0.014316	0.037198	0
H2O2 (C_c)	77	21.895	4.8673e-09	1.1243e-07	-21.895	1	1	16.425	4.1188e-06	8.7289e-05	76	17.475	4.6478e-06	0.0001063	0
dGDP (C_c)	19	10.78	0.002877	0.0080071	-10.78	0.99714	1	9.5016	0.0043741	0.01349	19	9.5016	0.0059445	0.018914	0
dGTP (C_c)	42	15.217	0.00058607	0.0020146	-15.217	0.99942	1	13.293	0.0001522	0.0015626	42	13.293	0.00022738	0.0022936	0
deoxyguanosine (C_c)	17	10.518	0.0016672	0.0049566	-10.518	0.99834	1	7.3575	0.026276	0.053011	17	7.3575	0.033076	0.066389	0
dGMP (C_c)	16	8.6206	0.055457	0.076465	-8.6206	0.94468	1	5.3695	0.098265	0.11891	16	5.3695	0.12245	0.14825	0
thioredoxin (C_c)	8	7.7385	0.00973	0.021885	-7.7385	0.99031	1	7.0218	0.022693	0.047775	8	7.0218	0.028674	0.061273	0
oxidized thioredoxin (C_c)	8	7.7385	0.00973	0.021885	-7.7385	0.99031	1	7.0218	0.022693	0.047775	8	7.0218	0.028674	0.061273	0
dCTP (C_c)	39	13.988	0.0023313	0.0066899	-13.988	0.99769	1	12.081	0.0003738	0.0028218	39	12.081	0.0011136	0.0066819	0
dUTP (C_c)	17	9.2372	0.026802	0.044445	-9.2372	0.97328	1	7.955	0.016592	0.037985	17	7.955	0.020119	0.047355	0
dCDP (C_c)	17	8.9404	0.044831	0.066942	-8.9404	0.95529	1	7.2328	0.028805	0.056056	17	7.2328	0.036507	0.071149	0
dUDP (C_c)	19	9.7392	0.02429	0.041502	-9.7392	0.97579	1	8.3942	0.011771	0.029112	19	8.3942	0.016491	0.041182	0
deoxyadenosine (C_c)	18	9.7223	0.019764	0.036949	-9.7223	0.98029	1	6.3144	0.060413	0.079068	18	6.3144	0.077007	0.10391	0
urate (C_c)	9	5.8638	0.21757	0.24456	-5.8638	0.78268	1	3.8902	0.15841	0.17525	9	3.8902	0.2133	0.2334	0
O2 (C_p)	28	12.481	0.0021129	0.0061626	-12.481	0.9979	1	7.4157	0.029971	0.05779	28	7.4157	0.059576	0.094389	0
xanthosine (C_c)	11	6.9409	0.12879	0.15199	-6.9409	0.87129	1	3.4411	0.21111	0.22452	11	3.4411	0.2713	0.28682	0
deoxyinosine (C_c)	9	8.4893	0.0028488	0.0079383	-8.4893	0.99717	1	7.5232	0.014758	0.034365	9	7.5232	0.022734	0.05115	0
glycine (C_c)	56	17.823	1.8612e-05	0.00011109	-17.823	0.99998	1	13.54	0.00011863	0.001257	56	13.54	0.00036454	0.0033684	0
10-formyl-THF (C_c)	10	5.5594	0.4133	0.43044	-5.5594	0.58687	1	1.7833	0.40221	0.41111	10	1.7833	0.49002	0.49954	0
THF (C_c)	18	8.8522	0.078323	0.099959	-8.8522	0.9218	1	5.4583	0.0993	0.11997	18	5.4583	0.13034	0.15401	0
uridine (C_c)	15	10.352	0.0014947	0.004543	-10.352	0.99852	1	9.0935	0.0049742	0.014675	15	9.0935	0.0071579	0.022314	0
urea (C_c)	11	4.5757	0.75403	0.75862	-4.5757	0.24597	1	0.75832	0.52588	0.5328	11	0.75832	0.63723	0.6442	0
alloxan (C_c)	5	3.0812	0.65053	0.65736	-3.0812	0.34947	1	1.9758	0.34856	0.35722	5	1.9758	0.39878	0.40797	0
H2O2 (C_s)	19	10.141	0.011399	0.024725	-10.141	0.98865	1	6.8587	0.038432	0.066035	19	6.8587	0.054683	0.091138	0
urate (C_s)	8	3.7986	0.73129	0.73607	-3.7986	0.26871	1	1.7405	0.39784	0.40682	8	1.7405	0.47521	0.48465	0
alloxan (C_s)	5	3.0812	0.65053	0.65736	-3.0812	0.34947	1	1.9758	0.34856	0.35722	5	1.9758	0.39878	0.40797	0
urea (C_s)	8	4.1334	0.64274	0.6512	-4.1334	0.35731	1	2.8355	0.26758	0.27994	8	2.8355	0.32876	0.33994	0
ADP-ribose (C_c)	7	5.1375	0.26841	0.29273	-5.1375	0.73162	1	1.3802	0.4237	0.4323	7	1.3802	0.5179	0.52563	0
dATP (C_m)	11	6.0389	0.3306	0.34951	-6.0389	0.66949	1	4.8664	0.10321	0.12404	11	4.8664	0.13159	0.15525	0
dADP (C_m)	15	8.5958	0.048851	0.072153	-8.5958	0.95139	1	7.3706	0.021486	0.046429	15	7.3706	0.032345	0.065194	0
dGTP (C_m)	11	6.0781	0.31973	0.33927	-6.0781	0.68035	1	4.9097	0.10071	0.12149	11	4.9097	0.12831	0.15401	0
dGDP (C_m)	15	8.6294	0.046361	0.069004	-8.6294	0.95387	1	7.4077	0.02088	0.045289	15	7.4077	0.031417	0.065019	0
CTP (C_m)	11	6.9731	0.12366	0.14702	-6.9731	0.87642	1	5.8487	0.056927	0.079032	11	5.8487	0.070732	0.09826	0
CDP (C_m)	10	5.6683	0.38249	0.40016	-5.6683	0.61768	1	4.5329	0.12336	0.1432	10	4.5329	0.16855	0.19186	0
dUDP (C_m)	11	6.0389	0.3306	0.34951	-6.0389	0.66949	1	4.8664	0.10321	0.12404	11	4.8664	0.13159	0.15525	0
dUTP (C_m)	16	9.0129	0.028953	0.047266	-9.0129	0.97114	1	7.7673	0.020653	0.044882	16	7.7673	0.020708	0.048514	0
dTTP (C_c)	36	13.197	0.0056839	0.013894	-13.197	0.99436	1	11.333	0.0011109	0.0061838	36	11.333	0.0021251	0.010933	0
dTDP (C_c)	13	7.6712	0.093757	0.11496	-7.6712	0.90645	1	6.4874	0.041185	0.069544	13	6.4874	0.054643	0.091137	0
dTTP (C_m)	10	5.6319	0.39271	0.40992	-5.6319	0.60746	1	4.492	0.12614	0.1451	10	4.492	0.17207	0.19267	0
dTDP (C_m)	11	6.0389	0.3306	0.34951	-6.0389	0.66949	1	4.8664	0.10321	0.12404	11	4.8664	0.13159	0.15525	0
dADP (C_n)	11	6.2021	0.28644	0.30978	-6.2021	0.71365	1	5.0469	0.093109	0.1132	11	5.0469	0.11831	0.14354	0
dTTP (C_n)	9	5.2693	0.37027	0.38808	-5.2693	0.62994	1	4.171	0.13744	0.1545	9	4.171	0.18722	0.20752	0
dATP (C_n)	11	6.2021	0.28644	0.30978	-6.2021	0.71365	1	5.0469	0.093109	0.1132	11	5.0469	0.11831	0.14354	0
dTDP (C_n)	10	5.7006	0.37348	0.39126	-5.7006	0.62671	1	4.5689	0.12094	0.14068	10	4.5689	0.16549	0.18869	0
2-methyl-3-oxopropanoate (C_m)	12	8.926	0.0061605	0.014933	-8.926	0.99387	1	8.0477	0.012503	0.030628	12	8.0477	0.018648	0.044845	0
alanine (C_m)	6	7.6289	0.0027063	0.0075685	-7.6289	0.9973	1	7.032	0.023284	0.048632	6	7.032	0.022741	0.05115	0
HCO3- (C_c)	44	17.516	8.0469e-07	1.0622e-05	-17.516	1	1	12.665	0.00022914	0.0020676	44	12.665	0.00078395	0.0049076	0
dTMP (C_c)	17	9.6104	0.013112	0.027511	-9.6104	0.98694	1	6.4362	0.050129	0.075025	17	6.4362	0.06584	0.097561	0
thymidine (C_c)	18	10.009	0.011593	0.025051	-10.009	0.98844	1	6.6274	0.049625	0.07486	18	6.6274	0.062336	0.097034	0
UDP (C_r)	94	30.996	0	0	-30.909	1	1	26.266	1.5432e-14	3.5648e-11	93	26.391	3.1308e-14	7.2322e-11	0
UMP (C_r)	11	11.078	7.9974e-06	5.4376e-05	-11.078	0.99999	1	10.311	0.0012476	0.0066866	11	10.311	0.0010814	0.0065562	0
UDP (C_s)	8	9.632	8.6325e-05	0.00040696	-9.6323	0.99991	1	8.9519	0.004173	0.012974	8	8.9519	0.0050476	0.016923	0
UMP (C_s)	11	10.63	3.5983e-05	0.00019466	-10.63	0.99996	1	9.8301	0.0020618	0.0090204	11	9.8301	0.0018958	0.010232	0
CMP (C_c)	42	13.845	0.011715	0.025268	-13.845	0.98836	1	10.562	0.0030483	0.01111	42	10.562	0.0057272	0.018375	0
cytidine (C_c)	26	12.073	0.0020659	0.0060407	-12.073	0.99794	1	8.8304	0.00986	0.025336	26	8.8304	0.018388	0.044339	0
CMP (C_s)	13	8.605	0.021724	0.039219	-8.6052	0.97837	1	5.2011	0.093084	0.1132	13	5.2011	0.12644	0.15228	0
cytidine (C_s)	14	8.5601	0.026756	0.0444	-8.5601	0.97334	1	5.0028	0.10982	0.13077	14	5.0028	0.14055	0.16455	0
uracil (C_c)	6	5.8601	0.076021	0.097941	-5.8601	0.92408	1	5.1421	0.081391	0.10125	6	5.1421	0.088568	0.11385	0
dTMP (C_m)	12	7.14	0.12657	0.14964	-7.14	0.87366	1	3.6949	0.20235	0.2166	12	3.6949	0.26679	0.28245	0
thymidine (C_m)	12	6.88	0.1724	0.19695	-6.88	0.82787	1	3.3925	0.23104	0.24426	12	3.3925	0.30115	0.31509	0
dCMP (C_c)	19	9.3135	0.04953	0.073062	-9.3135	0.95059	1	5.7461	0.07923	0.098931	19	5.7461	0.11197	0.13758	0
deoxycytidine (C_c)	17	9.712	0.010652	0.023256	-9.712	0.98939	1	6.3008	0.054771	0.078389	17	6.3008	0.072277	0.098327	0
deoxyuridine (C_c)	12	8.8004	0.0080386	0.019065	-8.8004	0.992	1	7.4061	0.020988	0.045481	12	7.4061	0.03093	0.065019	0
ubiquinone (C_m)	74	21.663	6.7875e-09	1.5372e-07	-21.663	1	1	18.17	3.2172e-07	8.7431e-06	74	18.17	8.7755e-07	2.4133e-05	0
ubiquinol (C_m)	75	21.788	1.3201e-08	2.8767e-07	-21.788	1	1	18.288	1.0598e-07	3.0224e-06	75	18.288	2.0175e-07	5.8255e-06	0
dUMP (C_c)	7	5.9597	0.10907	0.13143	-5.9597	0.89096	1	4.9899	0.092351	0.11263	7	4.9899	0.1128	0.13839	0
dUMP (C_m)	6	4.5352	0.33658	0.35551	-4.5352	0.66355	1	3.5394	0.18628	0.20108	6	3.5394	0.21245	0.2327	0
5,10-methylene-THF (C_c)	5	5.3269	0.086276	0.1068	-5.3269	0.91409	1	4.5645	0.10516	0.126	5	4.5645	0.13024	0.15401	0
mitooxidized thioredoxin (C_m)	7	7.4416	0.0096932	0.021845	-7.4416	0.99031	1	6.7835	0.029388	0.056904	7	6.7835	0.033166	0.066389	0
mitothioredoxin (C_m)	7	7.4416	0.0096932	0.021845	-7.4416	0.99031	1	6.7835	0.029388	0.056904	7	6.7835	0.033166	0.066389	0
oxidized thioredoxin (C_m)	7	7.4416	0.0096932	0.021845	-7.4416	0.99031	1	6.7835	0.029388	0.056904	7	6.7835	0.033166	0.066389	0
thioredoxin (C_m)	7	7.4416	0.0096932	0.021845	-7.4416	0.99031	1	6.7835	0.029388	0.056904	7	6.7835	0.033166	0.066389	0
UTP (C_m)	5	6.4946	0.01147	0.024856	-6.4946	0.98864	1	5.9124	0.044354	0.073341	5	5.9124	0.057332	0.093564	0
UTP (C_n)	32	13.442	0.00064027	0.0021815	-13.442	0.99937	1	11.445	0.0011313	0.0062818	32	11.445	0.0014706	0.0084084	0
dUTP (C_n)	7	7.0858	0.019117	0.036949	-7.0858	0.98089	1	6.3579	0.039532	0.067693	7	6.3579	0.045707	0.081405	0
H2O (C_n)	49	15.269	0.0031335	0.0086776	-15.269	0.9969	1	12.693	0.000334	0.0025437	48	12.854	0.00073939	0.0047819	0
GTP (C_s)	19	12.034	0.00010248	0.00046145	-12.035	0.9999	1	10.833	0.0011391	0.0062951	19	10.833	0.0014593	0.008365	0
sulfate (C_c)	17	12.788	1.2005e-06	1.5237e-05	-12.788	1	1	9.8364	0.0031455	0.01111	17	9.8364	0.0032158	0.012485	0
PAPS (C_c)	43	17.799	3.3682e-08	6.9469e-07	-17.799	1	1	15.826	7.1283e-06	0.00013837	43	15.826	1.0378e-05	0.00021404	0
IMP (C_s)	8	9.632	8.6325e-05	0.00040696	-9.6323	0.99991	1	8.9519	0.004173	0.012974	8	8.9519	0.0050476	0.016923	0
DNA (C_c)	33	12.866	0.0035056	0.0095046	-12.866	0.99652	1	9.6113	0.0043474	0.013444	32	11.212	0.0019224	0.010351	0
RNA (C_c)	44	14.521	0.0043788	0.011723	-14.521	0.99564	1	11.424	0.00096951	0.0056734	44	11.424	0.0032318	0.012526	0
Pi (C_l)	22	12.84	3.7728e-05	0.00020315	-12.84	0.99996	1	11.528	0.0004174	0.0029396	22	11.528	0.00069943	0.0047381	0
ADP (C_n)	7	6.0193	0.10098	0.12232	-6.0193	0.89905	1	5.2403	0.079999	0.099783	7	5.2403	0.096983	0.12156	0
ATP (C_n)	9	7.1492	0.039896	0.060992	-7.1492	0.96023	1	6.3045	0.037357	0.064747	9	6.3045	0.055244	0.091677	0
dITP (C_c)	10	5.8945	0.32102	0.34047	-5.8945	0.67918	1	4.7799	0.10745	0.12837	10	4.7799	0.14826	0.17188	0
dIDP (C_c)	9	5.2693	0.37027	0.38808	-5.2693	0.62994	1	4.171	0.13744	0.1545	9	4.171	0.18722	0.20752	0
cGMP (C_n)	25	9.9007	0.098789	0.11998	-9.9007	0.90162	1	7.9001	0.020292	0.044275	24	8.1041	0.032399	0.065194	0
GMP (C_n)	25	9.9007	0.098789	0.11998	-9.9007	0.90162	1	7.9001	0.020292	0.044275	24	8.1041	0.032399	0.065194	0
cGMP (C_g)	25	9.9007	0.098789	0.11998	-9.9007	0.90162	1	7.9001	0.020292	0.044275	24	8.1041	0.032399	0.065194	0
H2O (C_g)	46	15.462	0.0013428	0.004103	-15.462	0.99867	1	13.026	0.00016922	0.001722	45	13.2	0.00032163	0.0030701	0
GMP (C_g)	26	10.286	0.065894	0.085948	-10.286	0.9342	1	8.2771	0.015618	0.03615	25	8.4812	0.019219	0.045674	0
cAMP (C_g)	25	9.9007	0.098789	0.11998	-9.9007	0.90162	1	7.9001	0.020292	0.044275	24	8.1041	0.032399	0.065194	0
AMP (C_g)	25	9.9007	0.098789	0.11998	-9.9007	0.90162	1	7.9001	0.020292	0.044275	24	8.1041	0.032399	0.065194	0
deoxyadenosine (C_s)	5	5.9916	0.029902	0.048502	-5.9916	0.9703	1	4.9569	0.083248	0.10328	5	4.9569	0.10439	0.12986	0
deoxyinosine (C_s)	5	7.7727	0.0005362	0.0018598	-7.7727	0.99947	1	7.2166	0.016287	0.037362	5	7.2166	0.021938	0.050535	0
ATP (C_s)	9	10.2	2.4775e-05	0.00014416	-10.2	0.99998	1	9.4935	0.002446	0.010401	9	9.4935	0.0039775	0.014868	0
PPi (C_n)	9	8.2073	0.0053623	0.01315	-8.2073	0.99467	1	7.4829	0.015251	0.035443	9	7.4829	0.023464	0.052522	0
Pi (C_g)	5	6.2374	0.019046	0.036949	-6.2374	0.98111	1	5.7074	0.051142	0.075025	5	5.7074	0.065677	0.097561	0
UMP (C_g)	7	8.0473	0.0026331	0.0074104	-8.0473	0.99737	1	7.459	0.017774	0.040193	7	7.459	0.019165	0.045616	0
uridine (C_s)	7	8.0176	0.0028187	0.0078711	-8.0176	0.99718	1	7.0385	0.024421	0.050369	7	7.0385	0.027119	0.059322	0
AKG (C_m)	31	13.832	0.00019178	0.00082343	-13.832	0.99981	1	12.212	0.00032577	0.0024918	31	12.212	0.00074118	0.0047819	0
NH3 (C_m)	11	8.3923	0.012272	0.026225	-8.3923	0.98775	1	7.4092	0.018502	0.041577	11	7.4092	0.021242	0.049308	0
glutamate (C_m)	22	11.913	0.00058724	0.0020153	-11.913	0.99942	1	10.643	0.0011457	0.0063166	22	10.643	0.0019916	0.010589	0
citrulline (C_c)	15	9.3194	0.014012	0.029004	-9.3194	0.98609	1	7.6018	0.01794	0.040509	15	7.6018	0.026917	0.058937	0
arginine (C_c)	28	12.05	0.0055933	0.013687	-12.05	0.99444	1	9.7582	0.0042736	0.013251	28	9.7582	0.0086315	0.024495	0
1-pyrroline-5-carboxylate (C_m)	7	7.4917	0.0087643	0.020512	-7.4917	0.99124	1	5.9775	0.050849	0.075025	7	5.9775	0.059903	0.094584	0
aspartate (C_m)	5	7.1939	0.0024043	0.0068568	-7.1939	0.99763	1	6.7124	0.024471	0.050426	5	6.7124	0.032442	0.065223	0
GSSG (C_m)	12	9.3126	0.0025768	0.0072678	-9.3126	0.99744	1	8.3613	0.0095709	0.024648	12	8.3613	0.014346	0.037235	0
alanine (C_c)	54	17.997	4.0351e-06	3.4269e-05	-17.997	1	1	14.259	4.8575e-05	0.00061653	54	14.259	0.00011398	0.0014388	0
asparagine (C_c)	31	14.347	4.0938e-05	0.0002121	-14.347	0.99996	1	12.317	0.00028795	0.0022472	31	12.317	0.00065409	0.0046042	0
GSSG (C_c)	20	9.9395	0.026999	0.044647	-9.9395	0.97323	1	6.7315	0.041702	0.070315	20	6.7315	0.068039	0.097898	0
succinate (C_m)	18	11.228	0.00076256	0.0025413	-11.228	0.99924	1	10.112	0.0031656	0.01111	18	10.112	0.0028964	0.012254	0
4-aminobutyrate (C_c)	12	5.9192	0.41564	0.43269	-5.9192	0.5846	1	0.11386	0.62747	0.63212	12	0.11386	0.71857	0.7239	0
4-aminobutyrate (C_m)	6	6.4164	0.03168	0.050749	-6.4164	0.96838	1	5.8075	0.05424	0.077823	6	5.8075	0.057205	0.093564	0
NH3 (C_p)	5	8.1835	0.00016465	0.00071491	-8.1835	0.99984	1	4.128	0.13413	0.15308	5	4.128	0.16385	0.18719	0
ornithine (C_m)	6	6.6856	0.019605	0.036949	-6.6856	0.98044	1	6.0208	0.047245	0.073341	6	6.0208	0.049255	0.085419	0
ornithine (C_c)	16	9.3007	0.017082	0.034186	-9.3007	0.98298	1	7.497	0.025231	0.05146	16	7.497	0.026156	0.05738	0
1-pyrroline-5-carboxylate (C_c)	6	6.6756	0.019974	0.036949	-6.6756	0.98007	1	5.118	0.082537	0.10256	6	5.118	0.089904	0.11519	0
proline (C_c)	34	13.492	0.0016184	0.0048178	-13.492	0.99839	1	10.382	0.0025467	0.010775	34	10.382	0.0079378	0.023325	0
proline (C_m)	9	7.3948	0.026343	0.044072	-7.3948	0.97375	1	5.7573	0.054227	0.077823	9	5.7573	0.078609	0.10582	0
putrescine (C_c)	8	7.1478	0.029124	0.047479	-7.1478	0.97096	1	3.5657	0.19462	0.20855	8	3.5657	0.24273	0.25887	0
spermidine (C_c)	11	7.8651	0.032667	0.052007	-7.8651	0.96737	1	4.5203	0.12475	0.14445	11	4.5203	0.15986	0.18299	0
spermine (C_c)	8	7.0353	0.035189	0.055072	-7.0353	0.9649	1	3.4446	0.2058	0.21938	8	3.4446	0.25611	0.27213	0
arginine (C_m)	5	5.4465	0.072523	0.093695	-5.4465	0.92782	1	4.7913	0.092034	0.11237	5	4.7913	0.1148	0.14009	0
ornithine (C_s)	9	6.5291	0.099703	0.12096	-6.5291	0.9005	1	4.8053	0.09729	0.11785	9	4.8053	0.13596	0.15959	0
CO2 (C_s)	21	14.238	3.4838e-07	5.4314e-06	-14.238	1	1	10.8	0.00080546	0.0051362	21	10.8	0.0016198	0.0090817	0
O2 (C_s)	11	6.8449	0.14498	0.16974	-6.8449	0.85511	1	2.7085	0.2858	0.29579	11	2.7085	0.36439	0.37511	0
creatine (C_c)	8	7.1303	0.030005	0.048571	-7.1303	0.97008	1	5.9658	0.049195	0.074518	8	5.9658	0.062633	0.097034	0
4-aminobutanal (C_m)	5	5.7591	0.04447	0.066532	-5.7591	0.95579	1	5.1944	0.071765	0.09169	5	5.1944	0.090672	0.1154	0
histidine (C_c)	30	14.765	1.0781e-05	6.6945e-05	-14.758	0.99999	1	12.823	8.33e-05	0.0009576	30	12.823	0.0002093	0.002149	0
succinate (C_c)	15	9.1627	0.018772	0.036686	-9.1605	0.98128	1	7.676	0.016913	0.038606	15	7.676	0.025345	0.055918	0
trans-4-hydroxy-L-proline (C_c)	7	7.0718	0.019608	0.036949	-7.0718	0.9804	1	6.2979	0.041166	0.069544	7	6.2979	0.047746	0.083366	0
O2 (C_m)	83	23.074	1.3807e-10	3.6661e-09	-23.074	1	1	18.351	7.9393e-08	2.2925e-06	82	19.37	2.7363e-07	7.8035e-06	0
trans-4-hydroxy-L-proline (C_m)	7	7.0718	0.019608	0.036949	-7.0718	0.9804	1	6.2979	0.041166	0.069544	7	6.2979	0.047746	0.083366	0
L-1-pyrroline-3-hydroxy-5-carboxylate (C_m)	5	7.3106	0.0018039	0.0053287	-7.3106	0.99822	1	6.8002	0.022837	0.047871	5	6.8002	0.03036	0.064224	0
spermine (C_p)	5	6.2635	0.01812	0.035654	-6.2635	0.98203	1	2.1468	0.32771	0.33675	5	2.1468	0.37681	0.38737	0
spermine monoaldehyde (C_c)	6	6.5987	0.022985	0.039743	-6.5987	0.97707	1	2.6285	0.27252	0.28255	6	2.6285	0.31405	0.32699	0
spermidine (C_p)	7	6.768	0.033248	0.052858	-6.768	0.96677	1	3.039	0.23776	0.25113	7	3.039	0.29716	0.31188	0
spermidine monoaldehyde 1 (C_c)	6	6.5987	0.022985	0.039743	-6.5987	0.97707	1	2.6285	0.27252	0.28255	6	2.6285	0.31405	0.32699	0
spermidine monoaldehyde 2 (C_c)	6	6.5987	0.022985	0.039743	-6.5987	0.97707	1	2.6285	0.27252	0.28255	6	2.6285	0.31405	0.32699	0
lysine (C_c)	22	11.084	0.0045714	0.012222	-11.084	0.99549	1	9.1836	0.0051046	0.015002	22	9.1836	0.0091638	0.025847	0
creatine-phosphate (C_m)	5	7.4908	0.0011402	0.003653	-7.4908	0.99888	1	6.8039	0.022771	0.047775	5	6.8039	0.030276	0.064104	0
creatine (C_m)	5	7.4908	0.0011402	0.003653	-7.4908	0.99888	1	6.8039	0.022771	0.047775	5	6.8039	0.030276	0.064104	0
THF (C_m)	12	8.0652	0.032354	0.051699	-8.0652	0.96776	1	7.0745	0.02702	0.054041	12	7.0745	0.039536	0.075791	0
5,10-methylene-THF (C_m)	10	6.7658	0.13479	0.1587	-6.7658	0.86541	1	5.7251	0.060182	0.079032	10	5.7251	0.086085	0.11172	0
glycine (C_m)	15	8.6144	0.047456	0.070498	-8.6144	0.95278	1	7.2043	0.024387	0.050343	15	7.2043	0.036782	0.071399	0
N-acetylputrescine (C_c)	7	7.082	0.019249	0.036949	-7.082	0.98076	1	3.3477	0.20882	0.22249	7	3.3477	0.26106	0.27676	0
N4-acetylaminobutanal (C_c)	10	8.422	0.0102	0.022397	-8.422	0.98984	1	5.0646	0.091025	0.11167	10	5.0646	0.127	0.15282	0
4-acetamidobutanoate (C_c)	5	5.7591	0.04447	0.066532	-5.7591	0.95579	1	5.1944	0.071765	0.09169	5	5.1944	0.090672	0.1154	0
glycerate (C_c)	7	7.3319	0.012032	0.025898	-7.3319	0.98798	1	6.6943	0.031314	0.059535	7	6.6943	0.035529	0.069952	0
glycerate (C_m)	6	6.9116	0.012731	0.026834	-6.9116	0.9873	1	6.3286	0.038449	0.066035	6	6.3286	0.039368	0.075595	0
isobutyryl-CoA (C_m)	11	8.6627	0.0070147	0.016774	-8.6627	0.993	1	7.7383	0.014184	0.034048	11	7.7383	0.015916	0.040006	0
3-methylcrotonyl-CoA (C_m)	7	6.6524	0.040166	0.061325	-6.6524	0.95985	1	5.8545	0.055019	0.078696	7	5.8545	0.065171	0.097561	0
isovaleryl-CoA (C_m)	8	6.7758	0.053156	0.075378	-6.7758	0.94696	1	5.9145	0.05094	0.075025	8	5.9145	0.064862	0.097561	0
2-methylbutyryl-CoA (C_m)	8	7.1126	0.030922	0.049748	-7.1126	0.96916	1	6.2699	0.039797	0.068047	8	6.2699	0.050615	0.086481	0
tiglyl-CoA (C_m)	6	7.7578	0.00199	0.0058263	-7.7578	0.99802	1	7.2454	0.019826	0.043577	6	7.2454	0.019055	0.04552	0
serine (C_c)	48	16.609	5.1027e-05	0.0002568	-16.609	0.99995	1	13.719	8.3324e-05	0.0009576	48	13.719	0.00024774	0.0024774	0
glycine (C_p)	5	7.3267	0.0017325	0.0051374	-7.3267	0.99829	1	6.6252	0.026189	0.052975	5	6.6252	0.034625	0.068656	0
succinyl-CoA (C_m)	17	10.231	0.0033677	0.0092173	-10.231	0.99665	1	8.9636	0.0070881	0.019286	17	8.9636	0.0079237	0.023325	0
threonine (C_c)	31	13.163	0.0011525	0.0036557	-13.163	0.99886	1	11.075	0.0011609	0.0063697	31	11.075	0.0026599	0.011673	0
creatine-phosphate (C_c)	5	7.4908	0.0011402	0.003653	-7.4908	0.99888	1	6.8039	0.022771	0.047775	5	6.8039	0.030276	0.064104	0
choline (C_c)	23	12.003	0.00099276	0.0032164	-12.003	0.99902	1	10.368	0.0023582	0.010107	23	10.368	0.0026904	0.011673	0
homocysteine (C_c)	10	6.7242	0.14153	0.16579	-6.7242	0.85867	1	5.4359	0.072493	0.092412	10	5.4359	0.10259	0.12809	0
dimethylglycine (C_c)	5	2.3842	0.82385	0.82852	-2.3842	0.17596	1	0.96581	0.47914	0.48587	5	0.96581	0.53286	0.54034	0
methionine (C_c)	36	14.111	0.0006639	0.0022421	-14.111	0.99934	1	11.694	0.00074653	0.004913	36	11.694	0.0014112	0.0081494	0
formaldehyde (C_c)	21	11.363	0.0024521	0.0069844	-11.363	0.99758	1	8.1474	0.011858	0.029296	21	8.1474	0.02293	0.051474	0
cys-gly (C_c)	11	10.121	0.00017315	0.00075041	-10.121	0.99983	1	8.6245	0.006593	0.018321	11	8.6245	0.0068773	0.021615	0
gamma-L-glutamyl-L-alanine (C_c)	6	6.6477	0.021024	0.038575	-6.6477	0.97902	1	5.0672	0.084995	0.10505	6	5.0672	0.092774	0.11685	0
glyoxalate (C_c)	9	5.9821	0.19221	0.21786	-5.9821	0.80804	1	2.311	0.31204	0.32151	9	2.311	0.39314	0.40326	0
glycolate (C_c)	11	6.2546	0.27285	0.29646	-6.2546	0.72724	1	2.4847	0.31089	0.32047	11	2.4847	0.39486	0.40485	0
acetylcarnosine (C_c)	6	3.958	0.50736	0.51905	-3.958	0.49272	1	2.8416	0.25073	0.26279	6	2.8416	0.28851	0.30307	0
carnosine (C_c)	9	5.5687	0.28863	0.312	-5.5687	0.71161	1	4.367	0.12398	0.14384	9	4.367	0.17024	0.19186	0
histamine (C_c)	11	10.49	5.6266e-05	0.00027832	-10.477	0.99994	1	7.0613	0.024236	0.050075	11	7.0613	0.028438	0.061114	0
N-methylhistamine (C_c)	6	6.8078	0.015575	0.031671	-6.8078	0.98446	1	2.8978	0.24514	0.25763	6	2.8978	0.28194	0.29685	0
methylimidazole-acetaldehyde (C_c)	9	6.9339	0.056014	0.076465	-6.9339	0.94414	1	3.0825	0.22974	0.24321	9	3.0825	0.29906	0.31316	0
urocanate (C_c)	7	5.2254	0.24723	0.27118	-5.2254	0.7528	1	3.4038	0.20379	0.21795	7	3.4038	0.25476	0.27094	0
S-[2-carboxy-1-(1H-imidazol-4-yl)ethyl]glutathione (C_c)	19	10.529	0.0050631	0.012854	-10.529	0.99496	1	8.7704	0.0085191	0.022568	19	8.7704	0.011834	0.032314	0
S-[2-carboxy-1-(1H-imidazol-4-yl)ethyl]-L-cysteine (C_c)	21	10.717	0.0098893	0.022112	-10.717	0.9902	1	8.7467	0.0068838	0.018863	21	8.7467	0.013528	0.035551	0
N-acetyl-S-[2-carboxy-1-(1H-imidazol-4-yl)ethyl]-L-cysteine (C_c)	21	10.717	0.0098893	0.022112	-10.717	0.9902	1	8.7467	0.0068838	0.018863	21	8.7467	0.013528	0.035551	0
NH4+ (C_c)	22	10.689	0.010648	0.023256	-10.689	0.98947	1	8.8106	0.0072273	0.019595	22	8.8106	0.01301	0.034784	0
S-[2-carboxy-1-(1H-imidazol-4-yl)ethyl]-3-thiolactate (C_c)	14	9.6524	0.0026369	0.0074104	-9.6524	0.99738	1	8.1884	0.012211	0.030041	14	8.1884	0.013864	0.03621	0
imidazole-4-acetaldehyde (C_c)	8	7.7432	0.0096378	0.021805	-7.7432	0.9904	1	4.228	0.14018	0.15715	8	4.228	0.17668	0.19716	0
imidazole-4-acetate (C_c)	5	5.7591	0.04447	0.066532	-5.7591	0.95579	1	5.1944	0.071765	0.09169	5	5.1944	0.090672	0.1154	0
2-oxoadipate (C_m)	8	6.3084	0.103	0.12451	-6.3084	0.89716	1	5.3449	0.073822	0.093801	8	5.3449	0.093937	0.11819	0
glutaryl-CoA (C_m)	7	6.9629	0.023819	0.040817	-6.9629	0.97619	1	6.3032	0.04102	0.069421	7	6.3032	0.047564	0.083237	0
histone-N6-methyl-L-lysine (C_n)	26	11.997	0.0024776	0.0070398	-11.997	0.99753	1	10.599	0.0018704	0.008624	26	10.599	0.0034337	0.013132	0
SAH (C_n)	31	12.865	0.0023722	0.0067903	-12.865	0.99765	1	9.7044	0.0045568	0.013969	30	11.364	0.0013193	0.0077152	0
histone-L-lysine (C_n)	26	11.997	0.0024776	0.0070398	-11.997	0.99753	1	10.599	0.0018704	0.008624	26	10.599	0.0034337	0.013132	0
SAM (C_n)	31	12.865	0.0023722	0.0067903	-12.865	0.99765	1	9.7044	0.0045568	0.013969	30	11.364	0.0013193	0.0077152	0
[protein]-N6-methyl-L-lysine (C_c)	24	11.359	0.0031367	0.0086776	-11.359	0.9969	1	10.006	0.003913	0.012348	24	10.006	0.0060213	0.01908	0
[protein]-N6,N6-dimethyl-L-lysine (C_c)	24	11.359	0.0031367	0.0086776	-11.359	0.9969	1	10.006	0.003913	0.012348	24	10.006	0.0060213	0.01908	0
[protein]-N6,N6,N6-trimethyl-L-lysine (C_c)	29	12.693	0.0015285	0.0045973	-12.693	0.99848	1	11.225	0.00070517	0.0046943	29	11.225	0.0017893	0.0099118	0
N6,N6,N6-trimethyl-L-lysine (C_c)	6	6.1089	0.052389	0.074848	-6.1089	0.9477	1	5.4749	0.066748	0.086574	6	5.4749	0.07157	0.09826	0
L-carnitine (C_c)	30	12.011	0.012913	0.027141	-12.011	0.98716	1	8.6463	0.0088693	0.023229	30	8.6463	0.020836	0.048717	0
procollagen-5-hydroxy-L-lysine (C_c)	6	3.952	0.50916	0.52066	-3.952	0.49092	1	2.9546	0.23955	0.25291	6	2.9546	0.27537	0.29086	0
[protein]-L-lysine (C_n)	25	11.794	0.0034865	0.009464	-11.794	0.99655	1	10.426	0.0022115	0.0095489	25	10.426	0.0030026	0.012327	0
[protein]-N6,N6-dimethyl-L-lysine (C_n)	25	11.794	0.0034865	0.009464	-11.794	0.99655	1	10.426	0.0022115	0.0095489	25	10.426	0.0030026	0.012327	0
[protein]-N6,N6,N6-trimethyl-L-lysine (C_n)	25	11.794	0.0034865	0.009464	-11.794	0.99655	1	10.426	0.0022115	0.0095489	25	10.426	0.0030026	0.012327	0
[protein]-N6,N6,N6-trimethyl-L-lysine (C_r)	5	5.6823	0.050389	0.074093	-5.6823	0.94989	1	5.1128	0.075564	0.095541	5	5.1128	0.095225	0.11948	0
N6,N6,N6-trimethyl-L-lysine (C_r)	5	5.6823	0.050389	0.074093	-5.6823	0.94989	1	5.1128	0.075564	0.095541	5	5.1128	0.095225	0.11948	0
peptide sans lysine (C_r)	5	5.6823	0.050389	0.074093	-5.6823	0.94989	1	5.1128	0.075564	0.095541	5	5.1128	0.095225	0.11948	0
acetoacetyl-CoA (C_m)	9	10.423	1.1876e-05	7.3353e-05	-10.327	0.99998	1	9.7772	0.0018313	0.0084774	9	9.7772	0.0029972	0.012327	0
3-hydroxy-L-kynurenine (C_c)	6	7.5082	0.0035792	0.0096928	-7.4916	0.9963	1	6.7999	0.027605	0.055114	6	6.7999	0.02741	0.059902	0
kynurenine (C_c)	6	5.3557	0.1474	0.17232	-5.3557	0.85273	1	4.5919	0.11072	0.13163	6	4.5919	0.12298	0.14881	0
melatonin (C_c)	7	4.7084	0.38316	0.40068	-4.7084	0.61687	1	3.6507	0.18255	0.19732	7	3.6507	0.22797	0.24482	0
6-hydroxymelatonin (C_c)	29	13.541	0.00015193	0.00066342	-13.541	0.99985	1	11.717	0.00039479	0.002886	29	11.717	0.0010124	0.0061544	0
phenylalanine (C_c)	36	15.592	8.1779e-06	5.4376e-05	-15.585	0.99999	1	13.345	0.00010263	0.001113	36	13.345	0.00017842	0.0020505	0
phenethylamine (C_c)	6	8.9836	6.8186e-05	0.0003309	-8.967	0.99993	1	5.1307	0.081932	0.10186	6	5.1307	0.089199	0.11454	0
phenylacetaldehyde (C_c)	9	6.9339	0.056014	0.076465	-6.9339	0.94414	1	3.0825	0.22974	0.24321	9	3.0825	0.29906	0.31316	0
phenylacetate (C_c)	5	5.1429	0.11112	0.13362	-5.1429	0.88929	1	4.0917	0.13677	0.15412	5	4.0917	0.16688	0.19018	0
iodide (C_c)	7	7.099	0.018661	0.0365	-7.099	0.98135	1	6.4031	0.038334	0.065935	7	6.4031	0.044215	0.079185	0
dopamine (C_c)	29	13.842	6.0947e-05	0.00029765	-13.834	0.99994	1	10.3	0.001962	0.0087157	29	10.3	0.0048438	0.01655	0
PAP (C_c)	41	17.087	7.2325e-07	9.6573e-06	-17.087	1	1	15.121	1.2521e-05	0.00022956	41	15.121	2.9493e-05	0.00053226	0
noradrenaline (C_c)	18	9.6052	0.02429	0.041502	-9.6052	0.97577	1	7.8291	0.021612	0.046658	18	7.8291	0.025142	0.055524	0
methylamine (C_c)	5	6.1514	0.022384	0.039219	-6.1514	0.97779	1	1.968	0.34953	0.35805	5	1.968	0.3998	0.40882	0
formylglutathione (C_c)	9	9.2445	0.00042581	0.0015086	-9.2445	0.99958	1	8.4917	0.0063885	0.018019	9	8.4917	0.010126	0.028183	0
L-dopachrome (C_c)	23	11.98	0.0010506	0.0033894	-11.98	0.99896	1	8.4505	0.013259	0.032039	22	10.391	0.0026404	0.011673	0
triiodothyronine (C_c)	34	23.776	0	0	-23.665	1	1	20.668	4.689e-10	3.9971e-08	34	20.668	2.0842e-09	6.5952e-08	0
3,5,3-triiodothyronine-4-sulfate (C_c)	8	11.999	1.596e-08	3.4136e-07	-11.999	1	1	11.476	0.0002599	0.0021993	8	11.476	0.00027905	0.002743	0
tyramine (C_c)	13	12.008	2.3739e-06	2.7147e-05	-11.997	1	1	8.9089	0.0058934	0.016849	13	8.9089	0.0068774	0.021615	0
tetrahydrobiopterin (C_c)	6	6.571	0.02416	0.04134	-6.571	0.97589	1	5.7931	0.054739	0.078389	6	5.7931	0.057775	0.093564	0
tyrosine (C_c)	34	14.846	3.6318e-05	0.00019601	-14.839	0.99996	1	11.116	0.0011913	0.0064686	33	12.713	0.00026481	0.0026142	0
4alpha-hydroxytetrahydrobiopterin (C_c)	6	6.8382	0.01469	0.03019	-6.8382	0.98535	1	6.0683	0.045793	0.073341	6	6.0683	0.047614	0.083261	0
L-dopa (C_c)	6	7.6016	0.0028849	0.0080194	-7.5834	0.997	1	3.058	0.22957	0.24321	5	7.0213	0.025605	0.056439	0
L-dopaquinone (C_c)	21	11.955	0.00056551	0.0019497	-11.955	0.99944	1	8.4608	0.0089634	0.023449	20	10.505	0.0026961	0.011673	0
valine (C_c)	22	11.138	0.0040404	0.010878	-11.138	0.99601	1	9.1631	0.0052049	0.015258	22	9.1631	0.0093458	0.026168	0
isoleucine (C_c)	23	11.6	0.0026547	0.0074511	-11.6	0.99736	1	9.4482	0.0056312	0.016179	23	9.4482	0.0070776	0.022154	0
2-methyl-3-oxopropanoate (C_c)	6	6.4884	0.027969	0.045886	-6.4884	0.97209	1	5.8843	0.051632	0.075025	6	5.8843	0.054233	0.090518	0
methylmalonate (C_c)	6	6.4884	0.027969	0.045886	-6.4884	0.97209	1	5.8843	0.051632	0.075025	6	5.8843	0.054233	0.090518	0
leucine (C_c)	31	14.316	4.5089e-05	0.00022742	-14.316	0.99996	1	12.283	0.00029981	0.002324	31	12.283	0.0006814	0.0046431	0
4-methyl-2-oxopentanoate (C_c)	30	14.262	5.2432e-05	0.0002633	-14.262	0.99995	1	12.598	0.0001122	0.0012055	30	12.598	0.00028265	0.0027622	0
alpha-hydroxyisocaproic acid (C_c)	26	13.474	4.1586e-05	0.0002121	-13.474	0.99996	1	11.942	0.0004339	0.003019	26	11.942	0.0007618	0.0047819	0
arachidonyl-CoA (C_m)	9	7.1678	0.038706	0.060209	-7.1678	0.96142	1	6.2461	0.038924	0.066801	9	6.2461	0.057441	0.093564	0
dihydrobiopterin (C_c)	5	3.9808	0.37655	0.39431	-3.9808	0.6238	1	3.1307	0.21934	0.23296	5	3.1307	0.25977	0.27576	0
tryptophan (C_c)	26	13.911	9.8647e-06	6.1588e-05	-13.903	0.99999	1	11.73	0.0005526	0.0037324	26	11.73	0.00097893	0.0059665	0
L-formylkynurenine (C_c)	5	3.7085	0.45926	0.47637	-3.7085	0.541	1	2.4089	0.29679	0.30634	5	2.4089	0.3439	0.35497	0
formate (C_c)	50	17.42	6.9346e-06	5.3243e-05	-17.42	0.99999	1	13.665	6.9285e-05	0.00084682	50	13.665	0.00055904	0.004061	0
tryptamine (C_c)	5	9.9146	3.8914e-07	5.9139e-06	-9.8964	1	1	9.3783	0.0021294	0.0092809	5	9.3783	0.0030652	0.012327	0
beta-carboline (C_c)	79	20.442	8.7892e-06	5.7515e-05	-20.442	0.99999	1	17.709	7.0283e-07	1.6912e-05	78	17.87	1.3326e-06	3.4982e-05	0
harman (C_c)	79	20.442	8.7892e-06	5.7515e-05	-20.442	0.99999	1	17.709	7.0283e-07	1.6912e-05	78	17.87	1.3326e-06	3.4982e-05	0
indole-3-acetaldehyde (C_c)	8	8.8637	0.00073627	0.0024685	-8.8637	0.99927	1	8.1462	0.008847	0.023197	8	8.1462	0.010951	0.030223	0
indoleacetate (C_c)	8	7.5163	0.015	0.030746	-7.5163	0.98505	1	6.7939	0.027059	0.054072	8	6.7939	0.034279	0.068204	0
5-hydroxy-L-tryptophan (C_c)	7	11.252	1.0894e-07	1.9713e-06	-11.237	1	1	10.704	0.0008996	0.0055268	7	10.704	0.00068459	0.0046512	0
3-hydroxykynurenine-O-beta-D-glucoside (C_c)	21	11.668	0.001177	0.0036557	-11.668	0.99884	1	9.6989	0.0026883	0.011039	21	9.6989	0.0053738	0.017887	0
glutathionyl-3-hydroxykynurenine glucoside (C_c)	20	11.955	0.00028785	0.0010656	-11.955	0.99972	1	10.505	0.0017193	0.008007	20	10.505	0.0026961	0.011673	0
phenylpyruvate (C_c)	5	5.4311	0.074187	0.095632	-5.4311	0.92616	1	4.7565	0.093967	0.114	5	4.7565	0.11709	0.1425	0
salsolinol (C_c)	81	20.624	3.5238e-06	3.0148e-05	-20.624	1	1	17.855	5.5474e-07	1.3779e-05	80	18.014	3.8545e-06	9.0856e-05	0
(R)-1,2-dimethyl-5,6-dihydroxy-tetrahydroisoquinoline (C_c)	79	20.442	8.7892e-06	5.7515e-05	-20.442	0.99999	1	17.709	7.0283e-07	1.6912e-05	78	17.87	1.3326e-06	3.4982e-05	0
ascorbate (C_c)	6	5.6144	0.10657	0.12856	-5.6144	0.89355	1	4.8248	0.097492	0.11803	6	4.8248	0.10741	0.13318	0
dehydroascorbic acid (C_c)	7	4.6262	0.40678	0.42403	-4.6262	0.59325	1	3.6118	0.1858	0.20065	7	3.6118	0.23208	0.249	0
adrenaline (C_c)	10	8.1442	0.017209	0.034248	-8.1442	0.98285	1	7.0532	0.023122	0.04838	10	7.0532	0.03462	0.068656	0
3,4-dihydroxymandelaldehyde (C_c)	14	9.9427	0.0012718	0.0039015	-9.9427	0.99874	1	8.6442	0.0082698	0.021958	14	8.6442	0.009092	0.025707	0
3-methoxy-4-hydroxyphenylglycolaldehyde (C_c)	6	4.8085	0.26427	0.28864	-4.8085	0.73587	1	3.635	0.17832	0.1933	6	3.635	0.20302	0.22311	0
vanillylmandelate (C_c)	6	4.4805	0.35193	0.37003	-4.4805	0.6482	1	3.3256	0.20485	0.21867	6	3.3256	0.23443	0.25082	0
3,4-dihydroxymandelate (C_c)	6	4.4805	0.35193	0.37003	-4.4805	0.6482	1	3.3256	0.20485	0.21867	6	3.3256	0.23443	0.25082	0
3,4-dihydroxyphenylethyleneglycol (C_c)	10	9.282	0.0015903	0.0047463	-9.282	0.99842	1	8.4555	0.0069927	0.019116	10	8.4555	0.010905	0.030133	0
3,4-dihydroxyphenylacetaldehyde (C_c)	9	6.9339	0.056014	0.076465	-6.9339	0.94414	1	3.0825	0.22974	0.24321	9	3.0825	0.29906	0.31316	0
3,4-dihydroxyphenylacetate (C_c)	6	4.4805	0.35193	0.37003	-4.4805	0.6482	1	3.3256	0.20485	0.21867	6	3.3256	0.23443	0.25082	0
homovanillate (C_c)	6	4.4805	0.35193	0.37003	-4.4805	0.6482	1	3.3256	0.20485	0.21867	6	3.3256	0.23443	0.25082	0
3-methoxy-4-hydroxyphenylacetaldehyde (C_c)	6	4.8085	0.26427	0.28864	-4.8085	0.73587	1	3.635	0.17832	0.1933	6	3.635	0.20302	0.22311	0
4-hydroxyphenylpyruvate (C_c)	6	5.2813	0.16088	0.1848	-5.2813	0.83926	1	4.4158	0.12153	0.14122	6	4.4158	0.13575	0.1595	0
4-hydroxyphenylacetaldehyde (C_c)	9	6.9339	0.056014	0.076465	-6.9339	0.94414	1	3.0825	0.22974	0.24321	9	3.0825	0.29906	0.31316	0
3,5,3-triiodo-L-thyronine-beta-D-glucuronoside (C_c)	20	22.772	0	0	-22.628	1	1	20.115	1.2112e-09	3.9971e-08	20	20.115	6.2905e-10	2.1688e-08	0
triiodothyronine (C_r)	23	23.095	0	0	-22.96	1	1	20.473	8.4291e-10	3.9971e-08	23	20.473	7.3853e-11	1.4165e-08	0
UDP-glucuronate (C_r)	22	22.852	0	0	-22.715	1	1	20.213	2.7784e-10	3.0562e-08	22	20.213	1.5656e-10	1.9034e-08	0
3,5,3-triiodo-L-thyronine-beta-D-glucuronoside (C_r)	20	22.772	0	0	-22.628	1	1	20.115	1.2112e-09	3.9971e-08	20	20.115	6.2905e-10	2.1688e-08	0
3,5,3,5-tetraiodo-L-thyronine-beta-D-glucuronoside (C_c)	20	22.772	0	0	-22.628	1	1	20.115	1.2112e-09	3.9971e-08	20	20.115	6.2905e-10	2.1688e-08	0
thyroxine (C_c)	29	22.035	0	0	-21.915	1	1	18.833	5.0975e-09	1.613e-07	29	18.833	1.0966e-08	3.2897e-07	0
thyroxine (C_r)	22	23.098	0	0	-22.96	1	1	20.473	1.6073e-10	2.9586e-08	22	20.473	8.5847e-11	1.4165e-08	0
3,5,3,5-tetraiodo-L-thyronine-beta-D-glucuronoside (C_r)	20	22.772	0	0	-22.628	1	1	20.115	1.2112e-09	3.9971e-08	20	20.115	6.2905e-10	2.1688e-08	0
dopamine-O-quinone (C_c)	27	12.329	0.0016098	0.0047984	-12.329	0.99841	1	10.476	0.0018047	0.0083714	27	10.476	0.0031804	0.012368	0
5-S-glutathionyl-dopamine (C_c)	20	11.955	0.00028785	0.0010656	-11.955	0.99972	1	10.505	0.0017193	0.008007	20	10.505	0.0026961	0.011673	0
dopaminochrome (C_c)	26	12.481	0.00073879	0.0024722	-12.481	0.99926	1	10.714	0.0016619	0.008007	26	10.714	0.0030427	0.012327	0
5-S-glutathionyl-aminochrome reduced (C_c)	20	11.955	0.00028785	0.0010656	-11.955	0.99972	1	10.505	0.0017193	0.008007	20	10.505	0.0026961	0.011673	0
adrenochrome (C_c)	21	12.113	0.00036997	0.0013375	-12.113	0.99964	1	10.633	0.00097518	0.0056734	21	10.633	0.0019612	0.010487	0
5-S-glutathionyl-adrenochrome hydroquinone (C_c)	20	11.955	0.00028785	0.0010656	-11.955	0.99972	1	10.505	0.0017193	0.008007	20	10.505	0.0026961	0.011673	0
noradrenochrome (C_c)	21	12.113	0.00036997	0.0013375	-12.113	0.99964	1	10.633	0.00097518	0.0056734	21	10.633	0.0019612	0.010487	0
5-S-glutathionyl-noradrenochrome hydroquinone (C_c)	20	11.955	0.00028785	0.0010656	-11.955	0.99972	1	10.505	0.0017193	0.008007	20	10.505	0.0026961	0.011673	0
3,3-diiodo-L-thyronine (C_c)	49	25.359	0	0	-25.267	1	1	22.299	3.7953e-11	1.0391e-08	49	22.299	5.1712e-11	1.4165e-08	0
3,3-diiodo-L-thyronine (C_r)	23	23.095	0	0	-22.96	1	1	20.473	8.4291e-10	3.9971e-08	23	20.473	7.3853e-11	1.4165e-08	0
3,3-diiodo-L-thyronine-beta-D-glucuronoside (C_c)	20	22.772	0	0	-22.628	1	1	20.115	1.2112e-09	3.9971e-08	20	20.115	6.2905e-10	2.1688e-08	0
3,3-diiodo-L-thyronine-4-O-sulfate (C_c)	26	13.092	0.00013405	0.00058984	-13.092	0.99987	1	11.357	0.0008377	0.0052441	26	11.357	0.001505	0.0084999	0
3,3-diiodo-L-thyronine-beta-D-glucuronoside (C_r)	20	22.772	0	0	-22.628	1	1	20.115	1.2112e-09	3.9971e-08	20	20.115	6.2905e-10	2.1688e-08	0
reverse triiodthyronine (C_c)	30	24.081	0	0	-23.963	1	1	21.015	4.0486e-11	1.0391e-08	30	21.015	5.4839e-11	1.4165e-08	0
reverse triiodthyronine (C_r)	22	23.098	0	0	-22.96	1	1	20.473	1.6073e-10	2.9586e-08	22	20.473	8.5847e-11	1.4165e-08	0
3,3,5-triiodo-L-thyronine-beta-D-glucuronoside (C_c)	20	22.772	0	0	-22.628	1	1	20.115	1.2112e-09	3.9971e-08	20	20.115	6.2905e-10	2.1688e-08	0
3,3,5-triiodo-L-thyronine-beta-D-glucuronoside (C_r)	20	22.772	0	0	-22.628	1	1	20.115	1.2112e-09	3.9971e-08	20	20.115	6.2905e-10	2.1688e-08	0
3,5-diiodo-L-thyronine (C_c)	26	24.837	0	0	-24.71	1	1	22.28	1.4798e-11	5.6971e-09	26	22.28	6.6461e-12	3.8381e-09	0
3,5-diiodo-L-thyronine (C_r)	22	23.098	0	0	-22.96	1	1	20.473	1.6073e-10	2.9586e-08	22	20.473	8.5847e-11	1.4165e-08	0
3,5-diiodo-L-thyronine-beta-D-glucuronoside (C_c)	20	22.772	0	0	-22.628	1	1	20.115	1.2112e-09	3.9971e-08	20	20.115	6.2905e-10	2.1688e-08	0
3,5-diiodo-L-thyronine-beta-D-glucuronoside (C_r)	20	22.772	0	0	-22.628	1	1	20.115	1.2112e-09	3.9971e-08	20	20.115	6.2905e-10	2.1688e-08	0
3-monoiodo-L-thyronine (C_c)	6	10.125	1.398e-06	1.7647e-05	-10.125	1	1	9.6549	0.0024374	0.010388	6	9.6549	0.0018477	0.010048	0
5-S-glutathionyl-L-dopa (C_c)	20	11.955	0.00028785	0.0010656	-11.955	0.99972	1	10.505	0.0017193	0.008007	20	10.505	0.0026961	0.011673	0
5-S-glutathionyl-dopachrome hydroquinone (C_c)	20	11.955	0.00028785	0.0010656	-11.955	0.99972	1	10.505	0.0017193	0.008007	20	10.505	0.0026961	0.011673	0
2-phenylacetamide (C_c)	6	4.6308	0.3104	0.33396	-4.6308	0.68974	1	3.56	0.18455	0.19939	6	3.56	0.2104	0.23089	0
cysteine (C_c)	44	16.342	3.9932e-05	0.0002121	-16.342	0.99996	1	14.054	3.8017e-05	0.00051057	44	14.054	0.00012995	0.0016315	0
mercaptopyruvate (C_c)	9	7.912	0.0099465	0.022145	-7.912	0.9901	1	7.1328	0.02017	0.044248	9	7.1328	0.030685	0.064733	0
5-methyl-THF (C_c)	6	4.7269	0.285	0.30851	-4.7269	0.71514	1	3.2217	0.21425	0.22765	6	3.2217	0.24554	0.2615	0
sulfite (C_c)	28	14.44	7.3242e-06	5.3243e-05	-14.44	0.99999	1	12.718	0.00017494	0.0017724	28	12.718	0.00031251	0.0029954	0
cystine (C_c)	9	7.2388	0.034412	0.053929	-7.2388	0.9657	1	5.9761	0.046874	0.073341	9	5.9761	0.0685	0.097898	0
DNA-5-methylcytosine (C_c)	5	4.6464	0.20229	0.22861	-4.6464	0.79817	1	-0.0051541	0.60701	0.61258	4	4.099	0.14334	0.16706	0
H2O2 (C_m)	51	19.073	4.3148e-09	1.0275e-07	-19.073	1	1	17.214	3.6857e-07	9.9e-06	51	17.214	1.3962e-06	3.5559e-05	0
thiocyanate (C_c)	12	7.6156	0.066177	0.08627	-7.6156	0.934	1	6.3612	0.044965	0.073341	12	6.3612	0.064653	0.097561	0
3-mercaptolactate (C_c)	5	4.711	0.18838	0.21405	-4.711	0.81207	1	4.0305	0.14129	0.15805	5	4.0305	0.17207	0.19267	0
hypothiocyanite (C_c)	10	6.0362	0.28475	0.30838	-6.0362	0.71546	1	4.7796	0.10747	0.12837	10	4.7796	0.14829	0.17188	0
L-cysteate (C_c)	5	4.1541	0.32648	0.34611	-4.1541	0.67392	1	-0.049379	0.61267	0.61803	5	-0.049379	0.6639	0.67058	0
DNA (C_n)	5	4.6464	0.20229	0.22861	-4.6464	0.79817	1	-0.0051541	0.60701	0.61258	4	4.099	0.14334	0.16706	0
DNA-5-methylcytosine (C_n)	5	4.6464	0.20229	0.22861	-4.6464	0.79817	1	-0.0051541	0.60701	0.61258	4	4.099	0.14334	0.16706	0
H+ (C_n)	13	6.6224	0.29799	0.32152	-6.6224	0.70224	1	2.741	0.29869	0.30817	12	5.2228	0.12819	0.15398	0
GSH (C_s)	23	11.629	0.0024814	0.0070417	-11.629	0.99754	1	9.0352	0.0081159	0.021599	23	9.0352	0.010579	0.029321	0
GSSG (C_s)	11	8.6881	0.0066425	0.015983	-8.6881	0.99337	1	7.7523	0.014022	0.03374	11	7.7523	0.015717	0.039636	0
cys-gly (C_s)	12	9.6918	0.0010142	0.0032765	-9.6918	0.99899	1	7.5262	0.019104	0.042432	12	7.5262	0.028221	0.060813	0
glutamate (C_s)	19	11.616	0.00034243	0.0012516	-11.616	0.99966	1	7.7101	0.020485	0.044601	18	9.8564	0.0037968	0.014238	0
gamma-glutamyl-cysteine (C_c)	5	6.2327	0.019215	0.036949	-6.2327	0.98094	1	5.7011	0.051361	0.075025	5	5.7011	0.065945	0.097561	0
cysteine (C_s)	25	12.96	0.0001814	0.00078472	-12.96	0.99982	1	11.063	0.0011534	0.0063435	25	11.063	0.0014926	0.0084713	0
glycine (C_s)	32	13.162	0.001305	0.0039982	-13.162	0.99871	1	9.1295	0.010171	0.025998	32	9.1295	0.015816	0.039841	0
(5-L-glutamyl)-L-amino acid (C_s)	7	7.0171	0.021638	0.039219	-7.0171	0.97837	1	5.5589	0.066142	0.085836	7	5.5589	0.079293	0.10663	0
3-amino-propanal (C_c)	8	7.7432	0.0096378	0.021805	-7.7432	0.9904	1	4.228	0.14018	0.15715	8	4.228	0.17668	0.19716	0
beta-alanine (C_c)	15	7.8553	0.13509	0.15897	-7.8553	0.86531	1	4.5716	0.13039	0.1497	15	4.5716	0.19225	0.21259	0
selenide (C_c)	6	5.5658	0.11354	0.13632	-5.5658	0.88658	1	4.873	0.094904	0.11508	6	4.873	0.10438	0.12986	0
pyridoxal-phosphate (C_c)	8	5.8953	0.16981	0.19409	-5.8953	0.83038	1	4.1928	0.14279	0.15943	8	4.1928	0.17988	0.20044	0
pyridoxine-phosphate (C_c)	5	5.1411	0.11139	0.13387	-5.1411	0.88902	1	4.5214	0.10781	0.1287	5	4.5214	0.13334	0.15699	0
selenohomocysteine (C_c)	5	5.6015	0.057265	0.076465	-5.6015	0.94303	1	4.9952	0.081307	0.1012	5	4.9952	0.10208	0.12753	0
selenomethionine (C_c)	13	7.9868	0.059968	0.078619	-7.9868	0.9402	1	4.6972	0.12314	0.14302	13	4.6972	0.16753	0.19083	0
selenomethionine-se-oxide (C_c)	6	5.015	0.21542	0.24238	-5.015	0.78473	1	0.96922	0.46681	0.47378	6	0.96922	0.53457	0.54113	0
se-adenosylselenomethionine (C_n)	5	4.6464	0.20229	0.22861	-4.6464	0.79817	1	-0.0051541	0.60701	0.61258	4	4.099	0.14334	0.16706	0
se-adenosyl-L-selenohomocysteine (C_n)	5	4.6464	0.20229	0.22861	-4.6464	0.79817	1	-0.0051541	0.60701	0.61258	4	4.099	0.14334	0.16706	0
methylmalonate (C_m)	7	7.0634	0.019908	0.036949	-7.0634	0.9801	1	6.4165	0.037986	0.065532	7	6.4165	0.043782	0.078584	0
HMG-CoA (C_m)	5	8.2044	0.00015465	0.00067406	-8.0749	0.99978	1	7.6046	0.011704	0.029041	5	7.6046	0.015958	0.040067	0
N-acetylglucosamine (C_l)	7	7.2287	0.014663	0.030188	-7.2287	0.98535	1	6.5981	0.033504	0.062191	7	6.5981	0.038228	0.073588	0
UDP-N-acetylglucosamine (C_c)	25	13.549	3.1165e-05	0.0001774	-13.549	0.99997	1	12.228	0.00031773	0.0024465	25	12.228	0.00036892	0.0033838	0
UDP-N-acetyl-D-galactosamine (C_c)	8	6.6182	0.067222	0.087335	-6.6182	0.93291	1	5.4883	0.067429	0.087359	8	5.4883	0.08584	0.11152	0
N-acetylglucosamine (C_c)	7	4.6313	0.40531	0.42288	-4.6313	0.59472	1	2.9047	0.251	0.26295	7	2.9047	0.31354	0.32699	0
UDP-N-acetylglucosamine (C_r)	9	7.1247	0.041517	0.063235	-7.1247	0.95861	1	6.2825	0.03794	0.065501	9	6.2825	0.056062	0.0929	0
N-acetylneuraminate (C_c)	7	8.6557	0.00058802	0.0020153	-8.6557	0.99941	1	8.0803	0.010803	0.027094	7	8.0803	0.01108	0.030506	0
CMP-N-acetylneuraminate (C_c)	15	7.5496	0.191	0.21681	-7.5496	0.80943	1	6.1972	0.049786	0.075021	15	6.1972	0.075287	0.10176	0
UDP-glucuronate (C_g)	10	6.3329	0.2158	0.24269	-6.3329	0.78442	1	5.0932	0.08948	0.10995	10	5.0932	0.12498	0.151	0
CMP-N-acetylneuraminate (C_g)	17	9.207	0.028302	0.046335	-9.207	0.97179	1	7.8441	0.018114	0.04079	17	7.8441	0.022131	0.050763	0
T-antigen (C_g)	9	8.7974	0.0013608	0.0041525	-8.7974	0.99865	1	7.9792	0.010061	0.025765	9	7.9792	0.015715	0.039636	0
CMP (C_g)	17	9.207	0.028302	0.046335	-9.207	0.97179	1	7.8441	0.018114	0.04079	17	7.8441	0.022131	0.050763	0
Tn-antigen (C_g)	28	15.338	2.7267e-07	4.3439e-06	-15.338	1	1	10.527	0.0020185	0.0088476	28	10.527	0.0040122	0.014973	0
UDP-N-acetylglucosamine (C_g)	32	15.9	1.9875e-07	3.2698e-06	-15.9	1	1	11.523	0.001042	0.0058293	32	11.523	0.0013434	0.0078338	0
core 4 (C_g)	6	9.5548	1.0671e-05	6.6443e-05	-9.555	0.99999	1	9.0009	0.0045339	0.013946	6	9.0009	0.0037039	0.013958	0
[protein]-L-serine (C_g)	21	10.868	0.0072702	0.017331	-10.868	0.9928	1	5.634	0.078347	0.097881	21	5.634	0.13588	0.15957	0
UDP-N-acetyl-D-galactosamine (C_g)	28	12.008	0.0061189	0.014847	-12.008	0.99391	1	6.8987	0.043077	0.072018	28	6.8987	0.084292	0.10976	0
core 2 (C_g)	7	7.8995	0.0036818	0.009924	-7.8995	0.99632	1	7.1505	0.022473	0.047496	7	7.1505	0.024769	0.054857	0
dimethylallyl-PP (C_c)	6	5.4828	0.12619	0.14941	-5.4828	0.87394	1	4.6009	0.11018	0.13113	6	4.6009	0.12235	0.1482	0
farnesyl-PP (C_c)	9	7.4202	0.025191	0.042788	-7.4202	0.9749	1	6.5806	0.030633	0.058385	9	6.5806	0.045742	0.081406	0
isopentenyl-pPP (C_c)	9	7.7235	0.01441	0.029774	-7.7235	0.98565	1	6.8023	0.02599	0.052618	9	6.8023	0.039105	0.075152	0
dolichyl-phosphate (C_c)	8	5.9347	0.16244	0.1865	-5.9347	0.83775	1	2.3663	0.32084	0.32983	8	2.3663	0.38974	0.40048	0
dolichyl-phosphate (C_r)	14	9.806	0.0018034	0.0053287	-9.806	0.99821	1	8.8623	0.0068163	0.018767	14	8.8623	0.0073695	0.02285	0
dolichyl-phosphate-D-mannose (C_c)	5	4.0511	0.35592	0.37371	-4.0511	0.64446	1	-0.12041	0.62172	0.6266	5	-0.12041	0.67255	0.67902	0
dolichyl-phosphate-D-mannose (C_r)	8	7.5268	0.014706	0.030197	-7.5268	0.98534	1	6.816	0.026608	0.053541	8	6.816	0.0337	0.067168	0
dolichyl-D-glucosyl-phosphate (C_r)	5	5.4929	0.067659	0.087707	-5.4929	0.93267	1	4.9068	0.085835	0.1058	5	4.9068	0.10746	0.13318	0
(Glc)3 (GlcNAc)2 (Man)9 (PP-Dol)1 (C_r)	9	7.1003	0.043176	0.065231	-7.1003	0.95696	1	6.2792	0.038029	0.065557	9	6.2792	0.056186	0.092973	0
[protein]-L-asparagine (C_r)	7	6.3805	0.061084	0.079991	-6.3805	0.93894	1	5.6648	0.061973	0.08088	7	5.6648	0.073989	0.10024	0
(alpha-D-Glucosyl)3-(alpha-D-mannosyl)8-beta-D-mannosyl-diacetylchitobiosyl-L-asparagine (protein) (C_r)	8	6.9519	0.040321	0.06152	-6.9519	0.95978	1	6.2	0.041818	0.070407	8	6.2	0.053202	0.089396	0
dolichyl-diphosphate (C_r)	8	7.0713	0.033145	0.052731	-7.0713	0.96694	1	6.3274	0.038197	0.065748	8	6.3274	0.048565	0.084668	0
(alpha-D-Glucosyl)-(alpha-D-mannosyl)8-beta-D-mannosyl-diacetylchitobiosyl-L-asparagine (protein) (C_r)	5	4.923	0.14706	0.172	-4.923	0.85338	1	4.2405	0.12619	0.1451	5	4.2405	0.1547	0.17859	0
mannose (C_g)	6	4.6113	0.31565	0.33792	-4.6113	0.68448	1	3.6795	0.1747	0.19046	6	3.6795	0.19873	0.21892	0
(alpha-D-mannosyl)4-beta-D-mannosyl-diacetylchitobiosyl-L-asparagine (protein) (C_g)	5	4.8215	0.16603	0.19014	-4.8215	0.83442	1	4.1291	0.13405	0.15308	5	4.1291	0.16376	0.18718	0
n2m2masn (C_g)	6	6.0015	0.061761	0.080786	-6.0015	0.93833	1	2.1908	0.32006	0.32918	6	2.1908	0.36929	0.37981	0
GDP-L-fucose (C_g)	7	8.6392	0.00061403	0.0020982	-8.6392	0.99939	1	7.6518	0.015284	0.035484	7	7.6518	0.01624	0.040643	0
fn2m2masn (C_g)	5	5.1519	0.1098	0.13217	-5.1519	0.89061	1	4.5194	0.10793	0.12877	5	4.5194	0.13347	0.15707	0
GDP (C_g)	9	8.9544	0.00091603	0.002993	-8.9544	0.99909	1	7.8829	0.010925	0.027373	9	7.8829	0.017017	0.042161	0
l2fn2m2masn (C_g)	8	6.662	0.063048	0.082376	-6.662	0.93708	1	5.8489	0.053247	0.076636	8	5.8489	0.067804	0.097898	0
(alpha-D-mannosyl)2-beta-D-mannosyl-N-acetylglucosamine (C_l)	6	6.4351	0.030682	0.049494	-6.4351	0.96938	1	5.8339	0.05333	0.07666	6	5.8339	0.056167	0.092973	0
de-Fuc, GlcNAc removed PA6 (wo peptide linkage) (C_l)	6	8.1807	0.00068164	0.002292	-8.1807	0.99932	1	7.6661	0.014275	0.034091	6	7.6661	0.013262	0.035187	0
l2n2m2mn (C_l)	6	8.2513	0.00056469	0.0019497	-8.2513	0.99944	1	7.7424	0.013427	0.032375	6	7.7424	0.012393	0.033444	0
N-acetylneuraminate (C_l)	8	9.0393	0.00046373	0.0016404	-9.0393	0.99954	1	8.424	0.0068777	0.018863	8	8.424	0.0084526	0.024076	0
n2m2mn (C_l)	7	7.4504	0.0095242	0.021591	-7.4504	0.99048	1	6.8365	0.028292	0.055152	7	6.8365	0.031826	0.065019	0
[protein]-L-arginine (C_c)	10	7.6236	0.041527	0.063235	-7.6236	0.95859	1	6.4697	0.035939	0.063507	10	6.4697	0.052783	0.089326	0
[protein]-omega-N-(ADP-D-ribosyl)-L-arginine (C_c)	6	3.928	0.51649	0.52722	-3.928	0.48359	1	2.8615	0.24874	0.26105	6	2.8615	0.28617	0.30103	0
N(omega)-(ADP-D-ribosyl)-L-arginine (C_c)	6	3.928	0.51649	0.52722	-3.928	0.48359	1	2.8615	0.24874	0.26105	6	2.8615	0.28617	0.30103	0
albumin (C_l)	18	12.345	3.2408e-05	0.0001774	-12.345	0.99997	1	11.291	0.00097995	0.0056734	18	11.291	0.00075293	0.0047819	0
ATP (C_l)	18	12.345	3.2408e-05	0.0001774	-12.345	0.99997	1	11.291	0.00097995	0.0056734	18	11.291	0.00075293	0.0047819	0
ADP (C_l)	18	12.345	3.2408e-05	0.0001774	-12.345	0.99997	1	11.291	0.00097995	0.0056734	18	11.291	0.00075293	0.0047819	0
alanine (C_l)	19	12.819	8.2388e-06	5.4376e-05	-12.819	0.99999	1	11.75	0.00040854	0.002886	19	11.75	0.00049525	0.003763	0
arginine (C_l)	19	12.819	8.2388e-06	5.4376e-05	-12.819	0.99999	1	11.75	0.00040854	0.002886	19	11.75	0.00049525	0.003763	0
asparagine (C_l)	19	12.819	8.2388e-06	5.4376e-05	-12.819	0.99999	1	11.75	0.00040854	0.002886	19	11.75	0.00049525	0.003763	0
aspartate (C_l)	19	12.819	8.2388e-06	5.4376e-05	-12.819	0.99999	1	11.75	0.00040854	0.002886	19	11.75	0.00049525	0.003763	0
cysteine (C_l)	19	12.819	8.2388e-06	5.4376e-05	-12.819	0.99999	1	11.75	0.00040854	0.002886	19	11.75	0.00049525	0.003763	0
glutamate (C_l)	20	13.384	3.1271e-06	2.9672e-05	-13.384	1	1	12.304	0.0002374	0.0021338	20	12.304	0.0003391	0.0032054	0
glutamine (C_l)	19	12.819	8.2388e-06	5.4376e-05	-12.819	0.99999	1	11.75	0.00040854	0.002886	19	11.75	0.00049525	0.003763	0
glycine (C_l)	19	12.819	8.2388e-06	5.4376e-05	-12.819	0.99999	1	11.75	0.00040854	0.002886	19	11.75	0.00049525	0.003763	0
histidine (C_l)	19	12.819	8.2388e-06	5.4376e-05	-12.819	0.99999	1	11.75	0.00040854	0.002886	19	11.75	0.00049525	0.003763	0
isoleucine (C_l)	19	12.819	8.2388e-06	5.4376e-05	-12.819	0.99999	1	11.75	0.00040854	0.002886	19	11.75	0.00049525	0.003763	0
leucine (C_l)	19	12.819	8.2388e-06	5.4376e-05	-12.819	0.99999	1	11.75	0.00040854	0.002886	19	11.75	0.00049525	0.003763	0
lysine (C_l)	19	12.819	8.2388e-06	5.4376e-05	-12.819	0.99999	1	11.75	0.00040854	0.002886	19	11.75	0.00049525	0.003763	0
methionine (C_l)	19	12.819	8.2388e-06	5.4376e-05	-12.819	0.99999	1	11.75	0.00040854	0.002886	19	11.75	0.00049525	0.003763	0
phenylalanine (C_l)	19	12.819	8.2388e-06	5.4376e-05	-12.819	0.99999	1	11.75	0.00040854	0.002886	19	11.75	0.00049525	0.003763	0
proline (C_l)	19	12.819	8.2388e-06	5.4376e-05	-12.819	0.99999	1	11.75	0.00040854	0.002886	19	11.75	0.00049525	0.003763	0
serine (C_l)	19	12.819	8.2388e-06	5.4376e-05	-12.819	0.99999	1	11.75	0.00040854	0.002886	19	11.75	0.00049525	0.003763	0
threonine (C_l)	19	12.819	8.2388e-06	5.4376e-05	-12.819	0.99999	1	11.75	0.00040854	0.002886	19	11.75	0.00049525	0.003763	0
tryptophan (C_l)	19	12.819	8.2388e-06	5.4376e-05	-12.819	0.99999	1	11.75	0.00040854	0.002886	19	11.75	0.00049525	0.003763	0
tyrosine (C_l)	20	13.145	7.1985e-06	5.3243e-05	-13.144	0.99999	1	12.052	0.00031897	0.0024479	20	12.052	0.00046301	0.003763	0
valine (C_l)	19	12.819	8.2388e-06	5.4376e-05	-12.819	0.99999	1	11.75	0.00040854	0.002886	19	11.75	0.00049525	0.003763	0
antichymotrypsin (C_l)	18	12.345	3.2408e-05	0.0001774	-12.345	0.99997	1	11.291	0.00097995	0.0056734	18	11.291	0.00075293	0.0047819	0
antitrypsin (C_l)	18	12.345	3.2408e-05	0.0001774	-12.345	0.99997	1	11.291	0.00097995	0.0056734	18	11.291	0.00075293	0.0047819	0
apoB100 (C_l)	18	12.345	3.2408e-05	0.0001774	-12.345	0.99997	1	11.291	0.00097995	0.0056734	18	11.291	0.00075293	0.0047819	0
fibrinogen (C_l)	18	12.345	3.2408e-05	0.0001774	-12.345	0.99997	1	11.291	0.00097995	0.0056734	18	11.291	0.00075293	0.0047819	0
haptoglobin (C_l)	18	12.345	3.2408e-05	0.0001774	-12.345	0.99997	1	11.291	0.00097995	0.0056734	18	11.291	0.00075293	0.0047819	0
plasminogen (C_l)	18	12.345	3.2408e-05	0.0001774	-12.345	0.99997	1	11.291	0.00097995	0.0056734	18	11.291	0.00075293	0.0047819	0
prothrombin (C_l)	18	12.345	3.2408e-05	0.0001774	-12.345	0.99997	1	11.291	0.00097995	0.0056734	18	11.291	0.00075293	0.0047819	0
[apotransferin] (C_l)	18	12.345	3.2408e-05	0.0001774	-12.345	0.99997	1	11.291	0.00097995	0.0056734	18	11.291	0.00075293	0.0047819	0
apoE (C_l)	18	12.345	3.2408e-05	0.0001774	-12.345	0.99997	1	11.291	0.00097995	0.0056734	18	11.291	0.00075293	0.0047819	0
apoA1 (C_l)	18	12.345	3.2408e-05	0.0001774	-12.345	0.99997	1	11.291	0.00097995	0.0056734	18	11.291	0.00075293	0.0047819	0
STAR (C_l)	18	12.345	3.2408e-05	0.0001774	-12.345	0.99997	1	11.291	0.00097995	0.0056734	18	11.291	0.00075293	0.0047819	0
GM2A (C_l)	22	13.399	5.7118e-06	4.7461e-05	-13.399	0.99999	1	12.235	0.00017582	0.0017736	22	12.235	0.0002834	0.0027622	0
apocytochrome-C (C_l)	18	12.345	3.2408e-05	0.0001774	-12.345	0.99997	1	11.291	0.00097995	0.0056734	18	11.291	0.00075293	0.0047819	0
PPARA (C_l)	18	12.345	3.2408e-05	0.0001774	-12.345	0.99997	1	11.291	0.00097995	0.0056734	18	11.291	0.00075293	0.0047819	0
apoB48 (C_l)	18	12.345	3.2408e-05	0.0001774	-12.345	0.99997	1	11.291	0.00097995	0.0056734	18	11.291	0.00075293	0.0047819	0
carbonate (C_s)	14	12.499	2.4698e-07	3.962e-06	-12.499	1	1	9.3999	0.0041521	0.012961	14	9.3999	0.0042905	0.015858	0
3-sulfinoalanine (C_c)	7	5.0343	0.2944	0.31794	-5.0343	0.70563	1	1.2214	0.44332	0.45193	7	1.2214	0.5399	0.54628	0
isocitrate (C_c)	6	6.8759	0.013653	0.028594	-6.8759	0.98638	1	6.3002	0.0392	0.067175	6	6.3002	0.040207	0.076695	0
isocitrate (C_m)	8	7.9652	0.0060959	0.014807	-7.9652	0.99393	1	7.3044	0.018117	0.04079	8	7.3044	0.022802	0.051239	0
citrate (C_m)	5	5.0838	0.1201	0.14367	-5.0838	0.88031	1	4.2144	0.128	0.14703	5	4.2144	0.15679	0.18001	0
citrate (C_c)	8	8.3621	0.0025234	0.0071346	-8.3591	0.99747	1	7.5865	0.014359	0.034091	8	7.5865	0.017987	0.043644	0
fumarate (C_m)	7	8.4481	0.0010023	0.0032426	-8.4481	0.999	1	7.8833	0.012697	0.031016	7	7.8833	0.013243	0.035187	0
NADPH (C_p)	40	16.866	5.4279e-07	7.8858e-06	-16.866	1	1	14.439	1.8204e-05	0.00031511	40	14.439	5.2847e-05	0.00083045	0
NADP+ (C_p)	40	16.866	5.4279e-07	7.8858e-06	-16.866	1	1	14.439	1.8204e-05	0.00031511	40	14.439	5.2847e-05	0.00083045	0
glycolaldehyde (C_c)	10	7.0363	0.09638	0.11785	-7.0363	0.9038	1	5.856	0.055175	0.07887	10	5.856	0.079301	0.10663	0
glycolaldehyde (C_m)	5	5.7591	0.04447	0.066532	-5.7591	0.95579	1	5.1944	0.071765	0.09169	5	5.1944	0.090672	0.1154	0
glycolate (C_m)	5	5.7591	0.04447	0.066532	-5.7591	0.95579	1	5.1944	0.071765	0.09169	5	5.1944	0.090672	0.1154	0
oxalate (C_c)	12	12.066	4.9303e-07	7.3007e-06	-12.066	1	1	11.299	0.00049568	0.003418	12	11.299	0.00075451	0.0047819	0
PPi (C_r)	15	9.1551	0.019035	0.036949	-9.1551	0.98109	1	7.717	0.016368	0.03751	15	7.717	0.02451	0.054337	0
PPi (C_p)	16	9.1999	0.020651	0.038042	-9.1999	0.97942	1	7.7012	0.021702	0.046739	16	7.7012	0.021942	0.050535	0
H+ (C_s)	65	19.783	9.0185e-07	1.177e-05	-19.783	1	1	15.569	2.7686e-05	0.00040997	65	15.569	6.4142e-05	0.00092661	0
O2 (C_n)	8	4.0369	0.66934	0.67577	-4.0369	0.3307	1	2.2309	0.33699	0.34613	8	2.2309	0.40793	0.41696	0
butyryl-CoA (C_c)	27	11.408	0.012668	0.026748	-11.408	0.98745	1	9.5512	0.0045964	0.014045	27	9.5512	0.0081376	0.023325	0
butyrate (C_c)	26	11.159	0.014918	0.030605	-11.159	0.98511	1	8.9089	0.0092154	0.023999	26	8.9089	0.017191	0.042479	0
pentanoyl-CoA (C_c)	6	4.1012	0.46382	0.47982	-4.1012	0.53627	1	2.9227	0.24267	0.2555	6	2.9227	0.27905	0.29393	0
valeric acid (C_c)	19	9.3369	0.047741	0.070603	-9.3368	0.95237	1	7.1956	0.030201	0.0578	19	7.1956	0.042936	0.077365	0
hexanoyl-CoA (C_c)	6	4.1012	0.46382	0.47982	-4.1012	0.53627	1	2.9227	0.24267	0.2555	6	2.9227	0.27905	0.29393	0
hexanoic acid (C_c)	19	9.3369	0.047741	0.070603	-9.3368	0.95237	1	7.1956	0.030201	0.0578	19	7.1956	0.042936	0.077365	0
heptanoyl-CoA (C_c)	6	4.1012	0.46382	0.47982	-4.1012	0.53627	1	2.9227	0.24267	0.2555	6	2.9227	0.27905	0.29393	0
heptylic acid (C_c)	19	9.3369	0.047741	0.070603	-9.3368	0.95237	1	7.1956	0.030201	0.0578	19	7.1956	0.042936	0.077365	0
octanoyl-CoA (C_c)	9	5.4114	0.3305	0.34951	-5.4114	0.66973	1	4.0781	0.14416	0.16064	9	4.0781	0.19562	0.21569	0
octanoic acid (C_c)	19	9.3369	0.047741	0.070603	-9.3368	0.95237	1	7.1956	0.030201	0.0578	19	7.1956	0.042936	0.077365	0
nonanoyl-CoA (C_c)	6	4.1012	0.46382	0.47982	-4.1012	0.53627	1	2.9227	0.24267	0.2555	6	2.9227	0.27905	0.29393	0
nonanoic acid (C_c)	19	9.3369	0.047741	0.070603	-9.3368	0.95237	1	7.1956	0.030201	0.0578	19	7.1956	0.042936	0.077365	0
decanoyl-CoA (C_c)	6	4.1012	0.46382	0.47982	-4.1012	0.53627	1	2.9227	0.24267	0.2555	6	2.9227	0.27905	0.29393	0
decanoic acid (C_c)	19	9.3369	0.047741	0.070603	-9.3368	0.95237	1	7.1956	0.030201	0.0578	19	7.1956	0.042936	0.077365	0
undecanoyl-CoA (C_c)	6	4.1012	0.46382	0.47982	-4.1012	0.53627	1	2.9227	0.24267	0.2555	6	2.9227	0.27905	0.29393	0
undecylic acid (C_c)	19	9.3369	0.047741	0.070603	-9.3368	0.95237	1	7.1956	0.030201	0.0578	19	7.1956	0.042936	0.077365	0
lauroyl-CoA (C_c)	22	10.447	0.017137	0.034186	-10.447	0.98302	1	8.6863	0.0080901	0.021555	22	8.6863	0.01457	0.037437	0
lauric acid (C_c)	48	17.343	4.5817e-06	3.8486e-05	-17.343	1	1	13.239	0.00015454	0.0015796	48	13.239	0.00045947	0.003763	0
tridecanoyl-CoA (C_c)	22	10.447	0.017137	0.034186	-10.447	0.98302	1	8.6863	0.0080901	0.021555	22	8.6863	0.01457	0.037437	0
tridecylic acid (C_c)	31	12.515	0.0052287	0.012863	-12.514	0.99482	1	10.087	0.0031652	0.01111	31	10.087	0.007191	0.022327	0
myristoyl-CoA (C_c)	26	11.082	0.017281	0.034355	-11.082	0.98275	1	9.189	0.0072081	0.019566	26	9.189	0.013451	0.03547	0
myristic acid (C_c)	33	12.296	0.012041	0.025898	-12.296	0.98804	1	9.4051	0.0052793	0.015417	33	9.4051	0.012296	0.033343	0
(9E)-tetradecenoic acid (C_c)	29	12.17	0.0052082	0.012854	-12.17	0.99481	1	9.7778	0.0033619	0.01111	29	9.7778	0.0081386	0.023325	0
(9E)-tetradecenoyl-CoA (C_c)	24	10.703	0.01389	0.028802	-10.703	0.98621	1	8.8574	0.01067	0.02682	24	8.8574	0.017437	0.042624	0
(7Z)-tetradecenoic acid (C_c)	29	12.17	0.0052082	0.012854	-12.17	0.99481	1	9.7778	0.0033619	0.01111	29	9.7778	0.0081386	0.023325	0
(7Z)-tetradecenoyl-CoA (C_c)	24	10.703	0.01389	0.028802	-10.703	0.98621	1	8.8574	0.01067	0.02682	24	8.8574	0.017437	0.042624	0
5-tetradecenoyl-CoA (C_c)	24	10.703	0.01389	0.028802	-10.703	0.98621	1	8.8574	0.01067	0.02682	24	8.8574	0.017437	0.042624	0
physeteric acid (C_c)	29	12.17	0.0052082	0.012854	-12.17	0.99481	1	9.7778	0.0033619	0.01111	29	9.7778	0.0081386	0.023325	0
pentadecanoyl-CoA (C_c)	22	10.447	0.017137	0.034186	-10.447	0.98302	1	8.6863	0.0080901	0.021555	22	8.6863	0.01457	0.037437	0
pentadecylic acid (C_c)	31	12.515	0.0052287	0.012863	-12.514	0.99482	1	10.087	0.0031652	0.01111	31	10.087	0.007191	0.022327	0
palmitoyl-CoA (C_c)	50	13.975	0.03933	0.060388	-13.975	0.96089	1	9.9472	0.0051516	0.015121	50	9.9472	0.021737	0.050314	0
palmitate (C_c)	35	12.631	0.010387	0.022721	-12.631	0.98971	1	9.7193	0.006882	0.018863	35	9.7193	0.012364	0.033444	0
palmitoleoyl-CoA (C_c)	24	10.703	0.01389	0.028802	-10.703	0.98621	1	8.8574	0.01067	0.02682	24	8.8574	0.017437	0.042624	0
palmitolate (C_c)	29	12.17	0.0052082	0.012854	-12.17	0.99481	1	9.7778	0.0033619	0.01111	29	9.7778	0.0081386	0.023325	0
7-hexadecenoyl-CoA (C_c)	24	10.703	0.01389	0.028802	-10.703	0.98621	1	8.8574	0.01067	0.02682	24	8.8574	0.017437	0.042624	0
7-palmitoleic acid (C_c)	29	12.17	0.0052082	0.012854	-12.17	0.99481	1	9.7778	0.0033619	0.01111	29	9.7778	0.0081386	0.023325	0
heptadecanoyl-CoA (C_c)	31	11.751	0.023512	0.040381	-11.751	0.97663	1	9.4897	0.0055564	0.016004	31	9.4897	0.012479	0.033518	0
margaric acid (C_c)	31	12.515	0.0052287	0.012863	-12.514	0.99482	1	10.087	0.0031652	0.01111	31	10.087	0.007191	0.022327	0
(10Z)-heptadecenoic acid (C_c)	29	12.17	0.0052082	0.012854	-12.17	0.99481	1	9.7778	0.0033619	0.01111	29	9.7778	0.0081386	0.023325	0
(10Z)-heptadecenoyl-CoA (C_c)	24	10.703	0.01389	0.028802	-10.703	0.98621	1	8.8574	0.01067	0.02682	24	8.8574	0.017437	0.042624	0
9-heptadecenoyl-CoA (C_c)	24	10.703	0.01389	0.028802	-10.703	0.98621	1	8.8574	0.01067	0.02682	24	8.8574	0.017437	0.042624	0
9-heptadecylenic acid (C_c)	29	12.17	0.0052082	0.012854	-12.17	0.99481	1	9.7778	0.0033619	0.01111	29	9.7778	0.0081386	0.023325	0
stearoyl-CoA (C_c)	34	12.422	0.01633	0.03309	-12.422	0.98371	1	9.9954	0.003723	0.01183	34	9.9954	0.011263	0.0309	0
stearate (C_c)	29	12.17	0.0052082	0.012854	-12.17	0.99481	1	9.7778	0.0033619	0.01111	29	9.7778	0.0081386	0.023325	0
(13Z)-octadecenoic acid (C_c)	29	12.17	0.0052082	0.012854	-12.17	0.99481	1	9.7778	0.0033619	0.01111	29	9.7778	0.0081386	0.023325	0
(13Z)-octadecenoyl-CoA (C_c)	24	10.703	0.01389	0.028802	-10.703	0.98621	1	8.8574	0.01067	0.02682	24	8.8574	0.017437	0.042624	0
cis-vaccenoyl-CoA (C_c)	31	11.751	0.023512	0.040381	-11.751	0.97663	1	9.4897	0.0055564	0.016004	31	9.4897	0.012479	0.033518	0
cis-vaccenic acid (C_c)	29	12.17	0.0052082	0.012854	-12.17	0.99481	1	9.7778	0.0033619	0.01111	29	9.7778	0.0081386	0.023325	0
oleate (C_c)	29	12.17	0.0052082	0.012854	-12.17	0.99481	1	9.7778	0.0033619	0.01111	29	9.7778	0.0081386	0.023325	0
oleoyl-CoA (C_c)	35	12.394	0.016763	0.033761	-12.394	0.98338	1	10.012	0.0053277	0.01552	35	10.012	0.0094342	0.026384	0
(9E)-octadecenoyl-CoA (C_c)	24	10.703	0.01389	0.028802	-10.703	0.98621	1	8.8574	0.01067	0.02682	24	8.8574	0.017437	0.042624	0
elaidate (C_c)	29	12.17	0.0052082	0.012854	-12.17	0.99481	1	9.7778	0.0033619	0.01111	29	9.7778	0.0081386	0.023325	0
(7Z)-octadecenoic acid (C_c)	29	12.17	0.0052082	0.012854	-12.17	0.99481	1	9.7778	0.0033619	0.01111	29	9.7778	0.0081386	0.023325	0
(6Z,9Z)-octadecadienoic acid (C_c)	29	12.17	0.0052082	0.012854	-12.17	0.99481	1	9.7778	0.0033619	0.01111	29	9.7778	0.0081386	0.023325	0
(6Z,9Z)-octadecadienoyl-CoA (C_c)	32	11.643	0.030968	0.049748	-11.643	0.96916	1	9.3189	0.0086569	0.022776	32	9.3189	0.013329	0.035187	0
nonadecanoyl-CoA (C_c)	31	11.669	0.027156	0.044647	-11.669	0.973	1	9.2978	0.00661	0.018321	31	9.2978	0.014775	0.037506	0
nonadecylic acid (C_c)	29	12.17	0.0052082	0.012854	-12.17	0.99481	1	9.7778	0.0033619	0.01111	29	9.7778	0.0081386	0.023325	0
eicosanoyl-CoA (C_c)	31	11.669	0.027156	0.044647	-11.669	0.973	1	9.2978	0.00661	0.018321	31	9.2978	0.014775	0.037506	0
eicosanoate (C_c)	29	12.17	0.0052082	0.012854	-12.17	0.99481	1	9.7778	0.0033619	0.01111	29	9.7778	0.0081386	0.023325	0
(13Z)-eicosenoic acid (C_c)	29	12.17	0.0052082	0.012854	-12.17	0.99481	1	9.7778	0.0033619	0.01111	29	9.7778	0.0081386	0.023325	0
(13Z)-eicosenoyl-CoA (C_c)	35	11.696	0.05724	0.076465	-11.696	0.94307	1	7.9927	0.026843	0.053919	35	7.9927	0.050467	0.086291	0
(11Z)-eicosenoyl-CoA (C_c)	31	11.669	0.027156	0.044647	-11.669	0.973	1	9.2978	0.00661	0.018321	31	9.2978	0.014775	0.037506	0
cis-gondoic acid (C_c)	29	12.17	0.0052082	0.012854	-12.17	0.99481	1	9.7778	0.0033619	0.01111	29	9.7778	0.0081386	0.023325	0
9-eicosenoic acid (C_c)	29	12.17	0.0052082	0.012854	-12.17	0.99481	1	9.7778	0.0033619	0.01111	29	9.7778	0.0081386	0.023325	0
9-eicosenoyl-CoA (C_c)	31	11.669	0.027156	0.044647	-11.669	0.973	1	9.2978	0.00661	0.018321	31	9.2978	0.014775	0.037506	0
(8Z,11Z)-eicosadienoyl-CoA (C_c)	27	10.746	0.042161	0.063948	-10.746	0.95811	1	8.6319	0.010692	0.026847	27	8.6319	0.018815	0.045086	0
8,11-eicosadienoic acid (C_c)	29	12.17	0.0052082	0.012854	-12.17	0.99481	1	9.7778	0.0033619	0.01111	29	9.7778	0.0081386	0.023325	0
(5Z,8Z,11Z)-eicosatrienoyl-CoA (C_c)	25	10.573	0.036817	0.057425	-10.573	0.96341	1	8.6543	0.011122	0.027836	25	8.6543	0.016568	0.041286	0
mead acid (C_c)	29	12.17	0.0052082	0.012854	-12.17	0.99481	1	9.7778	0.0033619	0.01111	29	9.7778	0.0081386	0.023325	0
heneicosanoyl-CoA (C_c)	31	11.669	0.027156	0.044647	-11.669	0.973	1	9.2978	0.00661	0.018321	31	9.2978	0.014775	0.037506	0
henicosanoic acid (C_c)	29	12.17	0.0052082	0.012854	-12.17	0.99481	1	9.7778	0.0033619	0.01111	29	9.7778	0.0081386	0.023325	0
docosanoyl-CoA (C_c)	31	11.669	0.027156	0.044647	-11.669	0.973	1	9.2978	0.00661	0.018321	31	9.2978	0.014775	0.037506	0
behenic acid (C_c)	29	12.17	0.0052082	0.012854	-12.17	0.99481	1	9.7778	0.0033619	0.01111	29	9.7778	0.0081386	0.023325	0
(13Z)-docosenoyl-CoA (C_c)	31	11.669	0.027156	0.044647	-11.669	0.973	1	9.2978	0.00661	0.018321	31	9.2978	0.014775	0.037506	0
cis-erucic acid (C_c)	29	12.17	0.0052082	0.012854	-12.17	0.99481	1	9.7778	0.0033619	0.01111	29	9.7778	0.0081386	0.023325	0
(11Z)-docosenoyl-CoA (C_c)	24	10.609	0.016807	0.033761	-10.609	0.98331	1	8.6393	0.012742	0.031016	24	8.6393	0.020995	0.04889	0
cis-cetoleic acid (C_c)	29	12.17	0.0052082	0.012854	-12.17	0.99481	1	9.7778	0.0033619	0.01111	29	9.7778	0.0081386	0.023325	0
tricosanoyl-CoA (C_c)	24	11.021	0.0069621	0.016683	-11.021	0.9931	1	9.2302	0.0078029	0.021008	24	9.2302	0.012544	0.033577	0
tricosanoic acid (C_c)	29	12.17	0.0052082	0.012854	-12.17	0.99481	1	9.7778	0.0033619	0.01111	29	9.7778	0.0081386	0.023325	0
tetracosanoyl-CoA (C_c)	32	11.881	0.020368	0.037595	-11.881	0.97973	1	9.4975	0.0074143	0.020055	32	9.4975	0.011301	0.030929	0
lignocerate (C_c)	29	12.17	0.0052082	0.012854	-12.17	0.99481	1	9.7778	0.0033619	0.01111	29	9.7778	0.0081386	0.023325	0
(15Z)-tetracosenoyl-CoA (C_c)	32	11.881	0.020368	0.037595	-11.881	0.97973	1	9.4975	0.0074143	0.020055	32	9.4975	0.011301	0.030929	0
nervonic acid (C_c)	29	12.17	0.0052082	0.012854	-12.17	0.99481	1	9.7778	0.0033619	0.01111	29	9.7778	0.0081386	0.023325	0
hexacosanoyl-CoA (C_c)	25	10.843	0.02331	0.040153	-10.843	0.97686	1	8.8563	0.0093857	0.024252	25	8.8563	0.013875	0.03621	0
cerotic acid (C_c)	29	12.17	0.0052082	0.012854	-12.17	0.99481	1	9.7778	0.0033619	0.01111	29	9.7778	0.0081386	0.023325	0
hexacosenoyl-CoA (C_c)	25	10.843	0.02331	0.040153	-10.843	0.97686	1	8.8563	0.0093857	0.024252	25	8.8563	0.013875	0.03621	0
ximenic acid (C_c)	29	12.17	0.0052082	0.012854	-12.17	0.99481	1	9.7778	0.0033619	0.01111	29	9.7778	0.0081386	0.023325	0
linolenoyl-CoA (C_c)	32	11.643	0.030968	0.049748	-11.643	0.96916	1	9.3189	0.0086569	0.022776	32	9.3189	0.013329	0.035187	0
linolenate (C_c)	29	12.17	0.0052082	0.012854	-12.17	0.99481	1	9.7778	0.0033619	0.01111	29	9.7778	0.0081386	0.023325	0
(6Z,9Z,12Z,15Z)-octadecatetraenoyl-CoA (C_c)	32	11.643	0.030968	0.049748	-11.643	0.96916	1	9.3189	0.0086569	0.022776	32	9.3189	0.013329	0.035187	0
stearidonic acid (C_c)	29	12.17	0.0052082	0.012854	-12.17	0.99481	1	9.7778	0.0033619	0.01111	29	9.7778	0.0081386	0.023325	0
(8Z,11Z,14Z,17Z)-eicosatetraenoyl-CoA (C_c)	34	11.805	0.04745	0.070498	-11.805	0.95264	1	9.3118	0.0070314	0.019154	34	9.3118	0.020131	0.047355	0
omega-3-arachidonic acid (C_c)	29	12.17	0.0052082	0.012854	-12.17	0.99481	1	9.7778	0.0033619	0.01111	29	9.7778	0.0081386	0.023325	0
(5Z,8Z,11Z,14Z,17Z)-eicosapentaenoyl-CoA (C_c)	32	11.643	0.030968	0.049748	-11.643	0.96916	1	9.3189	0.0086569	0.022776	32	9.3189	0.013329	0.035187	0
EPA (C_c)	33	12.474	0.0083452	0.019671	-12.474	0.99171	1	9.8159	0.0035709	0.011434	33	9.8159	0.0082202	0.02353	0
(7Z,10Z,13Z,16Z,19Z)-docosapentaenoyl-CoA (C_c)	31	11.669	0.027156	0.044647	-11.669	0.973	1	9.2978	0.00661	0.018321	31	9.2978	0.014775	0.037506	0
DPA (C_c)	29	12.17	0.0052082	0.012854	-12.17	0.99481	1	9.7778	0.0033619	0.01111	29	9.7778	0.0081386	0.023325	0
(9Z,12Z,15Z,18Z,21Z)-TPA (C_c)	29	12.17	0.0052082	0.012854	-12.17	0.99481	1	9.7778	0.0033619	0.01111	29	9.7778	0.0081386	0.023325	0
(9Z,12Z,15Z,18Z,21Z)-tetracosapentaenoyl-CoA (C_c)	28	10.976	0.041953	0.063673	-10.976	0.95817	1	8.8463	0.0096851	0.024914	28	8.8463	0.01966	0.046621	0
(6Z,9Z,12Z,15Z,18Z,21Z)-THA (C_c)	29	12.17	0.0052082	0.012854	-12.17	0.99481	1	9.7778	0.0033619	0.01111	29	9.7778	0.0081386	0.023325	0
(6Z,9Z,12Z,15Z,18Z,21Z)-tetracosahexaenoyl-CoA (C_c)	26	10.807	0.028473	0.046533	-10.807	0.97158	1	8.8702	0.0095285	0.024566	26	8.8702	0.017773	0.043208	0
(4Z,7Z,10Z,13Z,16Z,19Z)-docosahexaenoyl-CoA (C_c)	22	10.447	0.017137	0.034186	-10.447	0.98302	1	8.6863	0.0080901	0.021555	22	8.6863	0.01457	0.037437	0
DHA (C_c)	29	12.17	0.0052082	0.012854	-12.17	0.99481	1	9.7778	0.0033619	0.01111	29	9.7778	0.0081386	0.023325	0
(11Z,14Z,17Z)-eicosatrienoic acid (C_c)	29	12.17	0.0052082	0.012854	-12.17	0.99481	1	9.7778	0.0033619	0.01111	29	9.7778	0.0081386	0.023325	0
(11Z,14Z,17Z)-eicosatrienoyl-CoA (C_c)	31	11.669	0.027156	0.044647	-11.669	0.973	1	9.2978	0.00661	0.018321	31	9.2978	0.014775	0.037506	0
13,16,19-docosatrienoic acid (C_c)	29	12.17	0.0052082	0.012854	-12.17	0.99481	1	9.7778	0.0033619	0.01111	29	9.7778	0.0081386	0.023325	0
13,16,19-docosatrienoyl-CoA (C_c)	24	10.609	0.016807	0.033761	-10.609	0.98331	1	8.6393	0.012742	0.031016	24	8.6393	0.020995	0.04889	0
10,13,16,19-docosatetraenoic acid (C_c)	29	12.17	0.0052082	0.012854	-12.17	0.99481	1	9.7778	0.0033619	0.01111	29	9.7778	0.0081386	0.023325	0
10,13,16,19-docosatetraenoyl-CoA (C_c)	31	11.669	0.027156	0.044647	-11.669	0.973	1	9.2978	0.00661	0.018321	31	9.2978	0.014775	0.037506	0
12,15,18,21-tetracosatetraenoic acid (C_c)	29	12.17	0.0052082	0.012854	-12.17	0.99481	1	9.7778	0.0033619	0.01111	29	9.7778	0.0081386	0.023325	0
12,15,18,21-tetracosatetraenoyl-CoA (C_c)	25	10.843	0.02331	0.040153	-10.843	0.97686	1	8.8563	0.0093857	0.024252	25	8.8563	0.013875	0.03621	0
linoleoyl-CoA (C_c)	43	12.67	0.067471	0.087512	-12.67	0.93273	1	8.7957	0.016278	0.037362	43	8.7957	0.035601	0.069952	0
linoleate (C_c)	59	18.758	1.1395e-06	1.4705e-05	-18.758	1	1	15.382	1.8279e-05	0.00031511	59	15.382	5.8166e-05	0.00090785	0
gamma-linolenoyl-CoA (C_c)	32	11.643	0.030968	0.049748	-11.643	0.96916	1	9.3189	0.0086569	0.022776	32	9.3189	0.013329	0.035187	0
gamma-linolenate (C_c)	29	12.17	0.0052082	0.012854	-12.17	0.99481	1	9.7778	0.0033619	0.01111	29	9.7778	0.0081386	0.023325	0
dihomo-gamma-linolenoyl-CoA (C_c)	34	11.805	0.04745	0.070498	-11.805	0.95264	1	9.3118	0.0070314	0.019154	34	9.3118	0.020131	0.047355	0
dihomo-gamma-linolenate (C_c)	33	12.055	0.019252	0.036949	-12.055	0.98086	1	9.16	0.0066147	0.018321	33	9.16	0.015481	0.039169	0
arachidonyl-CoA (C_c)	43	12.67	0.067471	0.087512	-12.67	0.93273	1	8.7957	0.016278	0.037362	43	8.7957	0.035601	0.069952	0
arachidonate (C_c)	69	19.43	5.9636e-06	4.8336e-05	-19.43	0.99999	1	15.243	1.0671e-05	0.0002004	69	15.243	7.5964e-05	0.0010322	0
(7Z,10Z,13Z,16Z)-docosatetraenoyl-CoA (C_c)	29	11.512	0.019804	0.036949	-11.512	0.98026	1	9.3194	0.0052715	0.015414	29	9.3194	0.012513	0.033571	0
adrenic acid (C_c)	29	12.17	0.0052082	0.012854	-12.17	0.99481	1	9.7778	0.0033619	0.01111	29	9.7778	0.0081386	0.023325	0
(9Z,12Z,15Z,18Z)-TTA (C_c)	29	12.17	0.0052082	0.012854	-12.17	0.99481	1	9.7778	0.0033619	0.01111	29	9.7778	0.0081386	0.023325	0
(9Z,12Z,15Z,18Z)-tetracosatetraenoyl-CoA (C_c)	25	10.843	0.02331	0.040153	-10.843	0.97686	1	8.8563	0.0093857	0.024252	25	8.8563	0.013875	0.03621	0
(6Z,9Z,12Z,15Z,18Z)-TPA (C_c)	29	12.17	0.0052082	0.012854	-12.17	0.99481	1	9.7778	0.0033619	0.01111	29	9.7778	0.0081386	0.023325	0
(6Z,9Z,12Z,15Z,18Z)-tetracosapentaenoyl-CoA (C_c)	23	10.684	0.018163	0.035708	-10.684	0.98191	1	8.9036	0.0090879	0.023721	23	8.9036	0.011973	0.032655	0
(4Z,7Z,10Z,13Z,16Z)-DPA (C_c)	29	12.17	0.0052082	0.012854	-12.17	0.99481	1	9.7778	0.0033619	0.01111	29	9.7778	0.0081386	0.023325	0
(4Z,7Z,10Z,13Z,16Z)-docosapentaenoyl-CoA (C_c)	22	10.447	0.017137	0.034186	-10.447	0.98302	1	8.6863	0.0080901	0.021555	22	8.6863	0.01457	0.037437	0
(11Z,14Z)-eicosadienoic acid (C_c)	29	12.17	0.0052082	0.012854	-12.17	0.99481	1	9.7778	0.0033619	0.01111	29	9.7778	0.0081386	0.023325	0
(11Z,14Z)-eicosadienoyl-CoA (C_c)	31	11.669	0.027156	0.044647	-11.669	0.973	1	9.2978	0.00661	0.018321	31	9.2978	0.014775	0.037506	0
(13Z,16Z)-docosadienoic acid (C_c)	29	12.17	0.0052082	0.012854	-12.17	0.99481	1	9.7778	0.0033619	0.01111	29	9.7778	0.0081386	0.023325	0
(13Z,16Z)-docosadienoyl-CoA (C_c)	24	10.609	0.016807	0.033761	-10.609	0.98331	1	8.6393	0.012742	0.031016	24	8.6393	0.020995	0.04889	0
10,13,16-docosatrienoyl-CoA (C_c)	24	10.609	0.016807	0.033761	-10.609	0.98331	1	8.6393	0.012742	0.031016	24	8.6393	0.020995	0.04889	0
10,13,16-docosatriynoic acid (C_c)	29	12.17	0.0052082	0.012854	-12.17	0.99481	1	9.7778	0.0033619	0.01111	29	9.7778	0.0081386	0.023325	0
AMP (C_r)	11	7.7644	0.03874	0.060221	-7.7644	0.9613	1	6.41	0.038983	0.066853	11	6.41	0.04734	0.083024	0
lauroyl-CoA (C_r)	11	7.5239	0.056996	0.076465	-7.5239	0.94306	1	6.1088	0.047934	0.073341	11	6.1088	0.058974	0.093564	0
ATP (C_r)	21	10.477	0.015727	0.031952	-10.477	0.9844	1	8.779	0.0066778	0.018474	21	8.779	0.013133	0.035012	0
CoA (C_r)	14	8.4664	0.03165	0.050736	-8.4664	0.96846	1	6.98	0.031275	0.05951	14	6.98	0.037947	0.07317	0
lauric acid (C_r)	10	7.4008	0.058226	0.076465	-7.4008	0.94191	1	6.0667	0.047818	0.073341	10	6.0667	0.069249	0.097898	0
tridecanoyl-CoA (C_r)	11	7.5239	0.056996	0.076465	-7.5239	0.94306	1	6.1088	0.047934	0.073341	11	6.1088	0.058974	0.093564	0
tridecylic acid (C_r)	10	7.4008	0.058226	0.076465	-7.4008	0.94191	1	6.0667	0.047818	0.073341	10	6.0667	0.069249	0.097898	0
myristoyl-CoA (C_r)	11	7.5239	0.056996	0.076465	-7.5239	0.94306	1	6.1088	0.047934	0.073341	11	6.1088	0.058974	0.093564	0
myristic acid (C_r)	10	7.4008	0.058226	0.076465	-7.4008	0.94191	1	6.0667	0.047818	0.073341	10	6.0667	0.069249	0.097898	0
5-tetradecenoyl-CoA (C_r)	11	7.5239	0.056996	0.076465	-7.5239	0.94306	1	6.1088	0.047934	0.073341	11	6.1088	0.058974	0.093564	0
physeteric acid (C_r)	10	7.4008	0.058226	0.076465	-7.4008	0.94191	1	6.0667	0.047818	0.073341	10	6.0667	0.069249	0.097898	0
(9E)-tetradecenoic acid (C_r)	10	7.4008	0.058226	0.076465	-7.4008	0.94191	1	6.0667	0.047818	0.073341	10	6.0667	0.069249	0.097898	0
(9E)-tetradecenoyl-CoA (C_r)	11	7.5239	0.056996	0.076465	-7.5239	0.94306	1	6.1088	0.047934	0.073341	11	6.1088	0.058974	0.093564	0
(7Z)-tetradecenoic acid (C_r)	10	7.4008	0.058226	0.076465	-7.4008	0.94191	1	6.0667	0.047818	0.073341	10	6.0667	0.069249	0.097898	0
(7Z)-tetradecenoyl-CoA (C_r)	11	7.5239	0.056996	0.076465	-7.5239	0.94306	1	6.1088	0.047934	0.073341	11	6.1088	0.058974	0.093564	0
pentadecanoyl-CoA (C_r)	11	7.5239	0.056996	0.076465	-7.5239	0.94306	1	6.1088	0.047934	0.073341	11	6.1088	0.058974	0.093564	0
pentadecylic acid (C_r)	10	7.4008	0.058226	0.076465	-7.4008	0.94191	1	6.0667	0.047818	0.073341	10	6.0667	0.069249	0.097898	0
palmitoyl-CoA (C_r)	11	7.5239	0.056996	0.076465	-7.5239	0.94306	1	6.1088	0.047934	0.073341	11	6.1088	0.058974	0.093564	0
palmitate (C_r)	12	8.2111	0.025093	0.042652	-8.2111	0.975	1	6.8459	0.031973	0.060539	12	6.8459	0.046535	0.081934	0
7-hexadecenoyl-CoA (C_r)	11	7.5239	0.056996	0.076465	-7.5239	0.94306	1	6.1088	0.047934	0.073341	11	6.1088	0.058974	0.093564	0
7-palmitoleic acid (C_r)	10	7.4008	0.058226	0.076465	-7.4008	0.94191	1	6.0667	0.047818	0.073341	10	6.0667	0.069249	0.097898	0
palmitoleoyl-CoA (C_r)	11	7.5239	0.056996	0.076465	-7.5239	0.94306	1	6.1088	0.047934	0.073341	11	6.1088	0.058974	0.093564	0
palmitolate (C_r)	10	7.4008	0.058226	0.076465	-7.4008	0.94191	1	6.0667	0.047818	0.073341	10	6.0667	0.069249	0.097898	0
heptadecanoyl-CoA (C_r)	11	7.5239	0.056996	0.076465	-7.5239	0.94306	1	6.1088	0.047934	0.073341	11	6.1088	0.058974	0.093564	0
margaric acid (C_r)	10	7.4008	0.058226	0.076465	-7.4008	0.94191	1	6.0667	0.047818	0.073341	10	6.0667	0.069249	0.097898	0
(10Z)-heptadecenoic acid (C_r)	10	7.4008	0.058226	0.076465	-7.4008	0.94191	1	6.0667	0.047818	0.073341	10	6.0667	0.069249	0.097898	0
(10Z)-heptadecenoyl-CoA (C_r)	11	7.5239	0.056996	0.076465	-7.5239	0.94306	1	6.1088	0.047934	0.073341	11	6.1088	0.058974	0.093564	0
9-heptadecenoyl-CoA (C_r)	11	7.5239	0.056996	0.076465	-7.5239	0.94306	1	6.1088	0.047934	0.073341	11	6.1088	0.058974	0.093564	0
9-heptadecylenic acid (C_r)	10	7.4008	0.058226	0.076465	-7.4008	0.94191	1	6.0667	0.047818	0.073341	10	6.0667	0.069249	0.097898	0
stearoyl-CoA (C_r)	13	8.3293	0.034967	0.054762	-8.3293	0.96515	1	6.8875	0.031007	0.059048	13	6.8875	0.040591	0.076881	0
stearate (C_r)	12	8.2219	0.024612	0.04199	-8.2219	0.97548	1	6.8581	0.031691	0.060154	12	6.8581	0.046139	0.081606	0
oleate (C_r)	10	7.4008	0.058226	0.076465	-7.4008	0.94191	1	6.0667	0.047818	0.073341	10	6.0667	0.069249	0.097898	0
oleoyl-CoA (C_r)	11	7.5239	0.056996	0.076465	-7.5239	0.94306	1	6.1088	0.047934	0.073341	11	6.1088	0.058974	0.093564	0
(9E)-octadecenoyl-CoA (C_r)	11	7.5239	0.056996	0.076465	-7.5239	0.94306	1	6.1088	0.047934	0.073341	11	6.1088	0.058974	0.093564	0
elaidate (C_r)	10	7.4008	0.058226	0.076465	-7.4008	0.94191	1	6.0667	0.047818	0.073341	10	6.0667	0.069249	0.097898	0
(13Z)-octadecenoic acid (C_r)	10	7.4008	0.058226	0.076465	-7.4008	0.94191	1	6.0667	0.047818	0.073341	10	6.0667	0.069249	0.097898	0
(13Z)-octadecenoyl-CoA (C_r)	11	7.5239	0.056996	0.076465	-7.5239	0.94306	1	6.1088	0.047934	0.073341	11	6.1088	0.058974	0.093564	0
cis-vaccenoyl-CoA (C_r)	11	7.5239	0.056996	0.076465	-7.5239	0.94306	1	6.1088	0.047934	0.073341	11	6.1088	0.058974	0.093564	0
cis-vaccenic acid (C_r)	10	7.4008	0.058226	0.076465	-7.4008	0.94191	1	6.0667	0.047818	0.073341	10	6.0667	0.069249	0.097898	0
(6Z,9Z)-octadecadienoic acid (C_r)	10	7.4008	0.058226	0.076465	-7.4008	0.94191	1	6.0667	0.047818	0.073341	10	6.0667	0.069249	0.097898	0
(6Z,9Z)-octadecadienoyl-CoA (C_r)	11	7.5239	0.056996	0.076465	-7.5239	0.94306	1	6.1088	0.047934	0.073341	11	6.1088	0.058974	0.093564	0
nonadecanoyl-CoA (C_r)	11	7.5239	0.056996	0.076465	-7.5239	0.94306	1	6.1088	0.047934	0.073341	11	6.1088	0.058974	0.093564	0
nonadecylic acid (C_r)	10	7.4008	0.058226	0.076465	-7.4008	0.94191	1	6.0667	0.047818	0.073341	10	6.0667	0.069249	0.097898	0
eicosanoyl-CoA (C_r)	11	7.5239	0.056996	0.076465	-7.5239	0.94306	1	6.1088	0.047934	0.073341	11	6.1088	0.058974	0.093564	0
eicosanoate (C_r)	10	7.4008	0.058226	0.076465	-7.4008	0.94191	1	6.0667	0.047818	0.073341	10	6.0667	0.069249	0.097898	0
(11Z)-eicosenoyl-CoA (C_r)	11	7.5239	0.056996	0.076465	-7.5239	0.94306	1	6.1088	0.047934	0.073341	11	6.1088	0.058974	0.093564	0
cis-gondoic acid (C_r)	10	7.4008	0.058226	0.076465	-7.4008	0.94191	1	6.0667	0.047818	0.073341	10	6.0667	0.069249	0.097898	0
(13Z)-eicosenoic acid (C_r)	10	7.4008	0.058226	0.076465	-7.4008	0.94191	1	6.0667	0.047818	0.073341	10	6.0667	0.069249	0.097898	0
(13Z)-eicosenoyl-CoA (C_r)	11	7.5239	0.056996	0.076465	-7.5239	0.94306	1	6.1088	0.047934	0.073341	11	6.1088	0.058974	0.093564	0
9-eicosenoic acid (C_r)	10	7.4008	0.058226	0.076465	-7.4008	0.94191	1	6.0667	0.047818	0.073341	10	6.0667	0.069249	0.097898	0
9-eicosenoyl-CoA (C_r)	11	7.5239	0.056996	0.076465	-7.5239	0.94306	1	6.1088	0.047934	0.073341	11	6.1088	0.058974	0.093564	0
(8Z,11Z)-eicosadienoyl-CoA (C_r)	11	7.5239	0.056996	0.076465	-7.5239	0.94306	1	6.1088	0.047934	0.073341	11	6.1088	0.058974	0.093564	0
8,11-eicosadienoic acid (C_r)	10	7.4008	0.058226	0.076465	-7.4008	0.94191	1	6.0667	0.047818	0.073341	10	6.0667	0.069249	0.097898	0
(5Z,8Z,11Z)-eicosatrienoyl-CoA (C_r)	11	7.5239	0.056996	0.076465	-7.5239	0.94306	1	6.1088	0.047934	0.073341	11	6.1088	0.058974	0.093564	0
mead acid (C_r)	10	7.4008	0.058226	0.076465	-7.4008	0.94191	1	6.0667	0.047818	0.073341	10	6.0667	0.069249	0.097898	0
heneicosanoyl-CoA (C_r)	11	7.5239	0.056996	0.076465	-7.5239	0.94306	1	6.1088	0.047934	0.073341	11	6.1088	0.058974	0.093564	0
henicosanoic acid (C_r)	10	7.4008	0.058226	0.076465	-7.4008	0.94191	1	6.0667	0.047818	0.073341	10	6.0667	0.069249	0.097898	0
docosanoyl-CoA (C_r)	11	7.5239	0.056996	0.076465	-7.5239	0.94306	1	6.1088	0.047934	0.073341	11	6.1088	0.058974	0.093564	0
behenic acid (C_r)	10	7.4008	0.058226	0.076465	-7.4008	0.94191	1	6.0667	0.047818	0.073341	10	6.0667	0.069249	0.097898	0
(13Z)-docosenoyl-CoA (C_r)	11	7.5239	0.056996	0.076465	-7.5239	0.94306	1	6.1088	0.047934	0.073341	11	6.1088	0.058974	0.093564	0
cis-erucic acid (C_r)	10	7.4008	0.058226	0.076465	-7.4008	0.94191	1	6.0667	0.047818	0.073341	10	6.0667	0.069249	0.097898	0
(11Z)-docosenoyl-CoA (C_r)	11	7.5239	0.056996	0.076465	-7.5239	0.94306	1	6.1088	0.047934	0.073341	11	6.1088	0.058974	0.093564	0
cis-cetoleic acid (C_r)	10	7.4008	0.058226	0.076465	-7.4008	0.94191	1	6.0667	0.047818	0.073341	10	6.0667	0.069249	0.097898	0
tricosanoyl-CoA (C_r)	11	7.5239	0.056996	0.076465	-7.5239	0.94306	1	6.1088	0.047934	0.073341	11	6.1088	0.058974	0.093564	0
tricosanoic acid (C_r)	10	7.4008	0.058226	0.076465	-7.4008	0.94191	1	6.0667	0.047818	0.073341	10	6.0667	0.069249	0.097898	0
tetracosanoyl-CoA (C_r)	11	7.5239	0.056996	0.076465	-7.5239	0.94306	1	6.1088	0.047934	0.073341	11	6.1088	0.058974	0.093564	0
lignocerate (C_r)	10	7.4008	0.058226	0.076465	-7.4008	0.94191	1	6.0667	0.047818	0.073341	10	6.0667	0.069249	0.097898	0
(15Z)-tetracosenoyl-CoA (C_r)	11	7.5239	0.056996	0.076465	-7.5239	0.94306	1	6.1088	0.047934	0.073341	11	6.1088	0.058974	0.093564	0
nervonic acid (C_r)	10	7.4008	0.058226	0.076465	-7.4008	0.94191	1	6.0667	0.047818	0.073341	10	6.0667	0.069249	0.097898	0
hexacosanoyl-CoA (C_r)	11	7.5239	0.056996	0.076465	-7.5239	0.94306	1	6.1088	0.047934	0.073341	11	6.1088	0.058974	0.093564	0
cerotic acid (C_r)	10	7.4008	0.058226	0.076465	-7.4008	0.94191	1	6.0667	0.047818	0.073341	10	6.0667	0.069249	0.097898	0
hexacosenoyl-CoA (C_r)	11	7.5239	0.056996	0.076465	-7.5239	0.94306	1	6.1088	0.047934	0.073341	11	6.1088	0.058974	0.093564	0
ximenic acid (C_r)	10	7.4008	0.058226	0.076465	-7.4008	0.94191	1	6.0667	0.047818	0.073341	10	6.0667	0.069249	0.097898	0
linolenoyl-CoA (C_r)	11	7.5239	0.056996	0.076465	-7.5239	0.94306	1	6.1088	0.047934	0.073341	11	6.1088	0.058974	0.093564	0
linolenate (C_r)	10	7.4008	0.058226	0.076465	-7.4008	0.94191	1	6.0667	0.047818	0.073341	10	6.0667	0.069249	0.097898	0
(6Z,9Z,12Z,15Z)-octadecatetraenoyl-CoA (C_r)	11	7.5239	0.056996	0.076465	-7.5239	0.94306	1	6.1088	0.047934	0.073341	11	6.1088	0.058974	0.093564	0
stearidonic acid (C_r)	10	7.4008	0.058226	0.076465	-7.4008	0.94191	1	6.0667	0.047818	0.073341	10	6.0667	0.069249	0.097898	0
(8Z,11Z,14Z,17Z)-eicosatetraenoyl-CoA (C_r)	11	7.5239	0.056996	0.076465	-7.5239	0.94306	1	6.1088	0.047934	0.073341	11	6.1088	0.058974	0.093564	0
omega-3-arachidonic acid (C_r)	10	7.4008	0.058226	0.076465	-7.4008	0.94191	1	6.0667	0.047818	0.073341	10	6.0667	0.069249	0.097898	0
(5Z,8Z,11Z,14Z,17Z)-eicosapentaenoyl-CoA (C_r)	11	7.5239	0.056996	0.076465	-7.5239	0.94306	1	6.1088	0.047934	0.073341	11	6.1088	0.058974	0.093564	0
EPA (C_r)	12	7.1937	0.11829	0.14158	-7.1937	0.88194	1	5.4515	0.080533	0.10034	12	5.4515	0.11281	0.13839	0
(7Z,10Z,13Z,16Z,19Z)-docosapentaenoyl-CoA (C_r)	11	7.5239	0.056996	0.076465	-7.5239	0.94306	1	6.1088	0.047934	0.073341	11	6.1088	0.058974	0.093564	0
DPA (C_r)	10	7.4008	0.058226	0.076465	-7.4008	0.94191	1	6.0667	0.047818	0.073341	10	6.0667	0.069249	0.097898	0
(9Z,12Z,15Z,18Z,21Z)-TPA (C_r)	10	7.4008	0.058226	0.076465	-7.4008	0.94191	1	6.0667	0.047818	0.073341	10	6.0667	0.069249	0.097898	0
(9Z,12Z,15Z,18Z,21Z)-tetracosapentaenoyl-CoA (C_r)	11	7.5239	0.056996	0.076465	-7.5239	0.94306	1	6.1088	0.047934	0.073341	11	6.1088	0.058974	0.093564	0
(6Z,9Z,12Z,15Z,18Z,21Z)-THA (C_r)	10	7.4008	0.058226	0.076465	-7.4008	0.94191	1	6.0667	0.047818	0.073341	10	6.0667	0.069249	0.097898	0
(6Z,9Z,12Z,15Z,18Z,21Z)-tetracosahexaenoyl-CoA (C_r)	11	7.5239	0.056996	0.076465	-7.5239	0.94306	1	6.1088	0.047934	0.073341	11	6.1088	0.058974	0.093564	0
(4Z,7Z,10Z,13Z,16Z,19Z)-docosahexaenoyl-CoA (C_r)	11	7.5239	0.056996	0.076465	-7.5239	0.94306	1	6.1088	0.047934	0.073341	11	6.1088	0.058974	0.093564	0
DHA (C_r)	10	7.4008	0.058226	0.076465	-7.4008	0.94191	1	6.0667	0.047818	0.073341	10	6.0667	0.069249	0.097898	0
(11Z,14Z,17Z)-eicosatrienoic acid (C_r)	10	7.4008	0.058226	0.076465	-7.4008	0.94191	1	6.0667	0.047818	0.073341	10	6.0667	0.069249	0.097898	0
(11Z,14Z,17Z)-eicosatrienoyl-CoA (C_r)	11	7.5239	0.056996	0.076465	-7.5239	0.94306	1	6.1088	0.047934	0.073341	11	6.1088	0.058974	0.093564	0
13,16,19-docosatrienoic acid (C_r)	10	7.4008	0.058226	0.076465	-7.4008	0.94191	1	6.0667	0.047818	0.073341	10	6.0667	0.069249	0.097898	0
13,16,19-docosatrienoyl-CoA (C_r)	11	7.5239	0.056996	0.076465	-7.5239	0.94306	1	6.1088	0.047934	0.073341	11	6.1088	0.058974	0.093564	0
linoleoyl-CoA (C_r)	11	7.5239	0.056996	0.076465	-7.5239	0.94306	1	6.1088	0.047934	0.073341	11	6.1088	0.058974	0.093564	0
linoleate (C_r)	38	16.182	2.2118e-06	2.5419e-05	-16.182	1	1	13.693	8.8845e-05	0.00099094	38	13.693	9.9121e-05	0.0012792	0
gamma-linolenoyl-CoA (C_r)	11	7.5239	0.056996	0.076465	-7.5239	0.94306	1	6.1088	0.047934	0.073341	11	6.1088	0.058974	0.093564	0
gamma-linolenate (C_r)	10	7.4008	0.058226	0.076465	-7.4008	0.94191	1	6.0667	0.047818	0.073341	10	6.0667	0.069249	0.097898	0
dihomo-gamma-linolenoyl-CoA (C_r)	11	7.5239	0.056996	0.076465	-7.5239	0.94306	1	6.1088	0.047934	0.073341	11	6.1088	0.058974	0.093564	0
dihomo-gamma-linolenate (C_r)	12	7.1937	0.11829	0.14158	-7.1937	0.88194	1	5.4515	0.080533	0.10034	12	5.4515	0.11281	0.13839	0
arachidonyl-CoA (C_r)	11	7.5239	0.056996	0.076465	-7.5239	0.94306	1	6.1088	0.047934	0.073341	11	6.1088	0.058974	0.093564	0
arachidonate (C_r)	43	15.953	3.2618e-05	0.00017813	-15.953	0.99997	1	12.969	0.00028573	0.0022374	43	12.969	0.00055724	0.0040606	0
(7Z,10Z,13Z,16Z)-docosatetraenoyl-CoA (C_r)	11	7.5239	0.056996	0.076465	-7.5239	0.94306	1	6.1088	0.047934	0.073341	11	6.1088	0.058974	0.093564	0
adrenic acid (C_r)	10	7.4008	0.058226	0.076465	-7.4008	0.94191	1	6.0667	0.047818	0.073341	10	6.0667	0.069249	0.097898	0
(9Z,12Z,15Z,18Z)-TTA (C_r)	10	7.4008	0.058226	0.076465	-7.4008	0.94191	1	6.0667	0.047818	0.073341	10	6.0667	0.069249	0.097898	0
(9Z,12Z,15Z,18Z)-tetracosatetraenoyl-CoA (C_r)	11	7.5239	0.056996	0.076465	-7.5239	0.94306	1	6.1088	0.047934	0.073341	11	6.1088	0.058974	0.093564	0
(6Z,9Z,12Z,15Z,18Z)-TPA (C_r)	10	7.4008	0.058226	0.076465	-7.4008	0.94191	1	6.0667	0.047818	0.073341	10	6.0667	0.069249	0.097898	0
(6Z,9Z,12Z,15Z,18Z)-tetracosapentaenoyl-CoA (C_r)	11	7.5239	0.056996	0.076465	-7.5239	0.94306	1	6.1088	0.047934	0.073341	11	6.1088	0.058974	0.093564	0
(4Z,7Z,10Z,13Z,16Z)-DPA (C_r)	10	7.4008	0.058226	0.076465	-7.4008	0.94191	1	6.0667	0.047818	0.073341	10	6.0667	0.069249	0.097898	0
(4Z,7Z,10Z,13Z,16Z)-docosapentaenoyl-CoA (C_r)	11	7.5239	0.056996	0.076465	-7.5239	0.94306	1	6.1088	0.047934	0.073341	11	6.1088	0.058974	0.093564	0
(11Z,14Z)-eicosadienoic acid (C_r)	10	7.4008	0.058226	0.076465	-7.4008	0.94191	1	6.0667	0.047818	0.073341	10	6.0667	0.069249	0.097898	0
(11Z,14Z)-eicosadienoyl-CoA (C_r)	11	7.5239	0.056996	0.076465	-7.5239	0.94306	1	6.1088	0.047934	0.073341	11	6.1088	0.058974	0.093564	0
(13Z,16Z)-docosadienoic acid (C_r)	10	7.4008	0.058226	0.076465	-7.4008	0.94191	1	6.0667	0.047818	0.073341	10	6.0667	0.069249	0.097898	0
(13Z,16Z)-docosadienoyl-CoA (C_r)	11	7.5239	0.056996	0.076465	-7.5239	0.94306	1	6.1088	0.047934	0.073341	11	6.1088	0.058974	0.093564	0
[ACP] (C_c)	6	5.784	0.084677	0.10508	-5.784	0.91543	1	5.1033	0.083242	0.10328	6	5.1033	0.090727	0.11541	0
3-oxo-11-cis-eicosenoyl-CoA (C_c)	8	5.6244	0.22607	0.24927	-5.6244	0.77413	1	4.2895	0.13572	0.15308	8	4.2895	0.17118	0.19186	0
3(S)-hydroxy-11-cis-eicosenoyl-CoA (C_c)	6	5.314	0.15486	0.1785	-5.314	0.84528	1	4.4895	0.11692	0.13634	6	4.4895	0.13029	0.15401	0
trans,cis-2,11-eicosadienoyl-CoA (C_c)	7	4.9431	0.31831	0.33792	-4.9431	0.68172	1	3.738	0.17537	0.19046	7	3.738	0.21889	0.23599	0
3-oxo-13cis-docosenoyl-CoA (C_c)	8	5.6244	0.22607	0.24927	-5.6244	0.77413	1	4.2895	0.13572	0.15308	8	4.2895	0.17118	0.19186	0
3(S)-hydroxy-13-cis-docosenoyl-CoA (C_c)	6	5.314	0.15486	0.1785	-5.314	0.84528	1	4.4895	0.11692	0.13634	6	4.4895	0.13029	0.15401	0
trans,cis-2,13-docosadienoyl-CoA (C_c)	7	4.9431	0.31831	0.33792	-4.9431	0.68172	1	3.738	0.17537	0.19046	7	3.738	0.21889	0.23599	0
3-oxo-cis-15-tetracosaenoyl-CoA (C_c)	8	5.6244	0.22607	0.24927	-5.6244	0.77413	1	4.2895	0.13572	0.15308	8	4.2895	0.17118	0.19186	0
3(S)-hydroxy-cis-15-tetracosaenoyl-CoA (C_c)	6	5.314	0.15486	0.1785	-5.314	0.84528	1	4.4895	0.11692	0.13634	6	4.4895	0.13029	0.15401	0
trans,cis-2,15-tetracosadienoyl-CoA (C_c)	7	4.9431	0.31831	0.33792	-4.9431	0.68172	1	3.738	0.17537	0.19046	7	3.738	0.21889	0.23599	0
3-oxo-hexacosenoyl-CoA (C_c)	8	5.6244	0.22607	0.24927	-5.6244	0.77413	1	4.2895	0.13572	0.15308	8	4.2895	0.17118	0.19186	0
3(S)-hydroxy-hexacosenoyl-CoA (C_c)	6	5.314	0.15486	0.1785	-5.314	0.84528	1	4.4895	0.11692	0.13634	6	4.4895	0.13029	0.15401	0
trans,cis-2,17-hexacosadienoyl-CoA (C_c)	7	4.9431	0.31831	0.33792	-4.9431	0.68172	1	3.738	0.17537	0.19046	7	3.738	0.21889	0.23599	0
3-oxo-13-cis-eicosenoyl-CoA (C_c)	8	5.6244	0.22607	0.24927	-5.6244	0.77413	1	4.2895	0.13572	0.15308	8	4.2895	0.17118	0.19186	0
3(S)-hydroxy-13-cis-eicosenoyl-CoA (C_c)	6	5.314	0.15486	0.1785	-5.314	0.84528	1	4.4895	0.11692	0.13634	6	4.4895	0.13029	0.15401	0
trans,cis-2,13-eicosadienoyl-CoA (C_c)	7	4.9431	0.31831	0.33792	-4.9431	0.68172	1	3.738	0.17537	0.19046	7	3.738	0.21889	0.23599	0
(7Z)-octadecenoyl-CoA (C_c)	23	9.6751	0.092036	0.11297	-9.6751	0.90817	1	7.8053	0.021993	0.04726	23	7.8053	0.031159	0.065019	0
3-oxo-9-cis-eicosenoyl-CoA (C_c)	8	5.6244	0.22607	0.24927	-5.6244	0.77413	1	4.2895	0.13572	0.15308	8	4.2895	0.17118	0.19186	0
3(S)-hydroxy-9-cis-eicosenoyl-CoA (C_c)	6	5.314	0.15486	0.1785	-5.314	0.84528	1	4.4895	0.11692	0.13634	6	4.4895	0.13029	0.15401	0
trans,cis-2,9-eicosadienoyl-CoA (C_c)	7	4.9431	0.31831	0.33792	-4.9431	0.68172	1	3.738	0.17537	0.19046	7	3.738	0.21889	0.23599	0
3-oxo-11cis-docosenoyl-CoA (C_c)	8	5.6244	0.22607	0.24927	-5.6244	0.77413	1	4.2895	0.13572	0.15308	8	4.2895	0.17118	0.19186	0
3(S)-hydroxy-11-cis-docosenoyl-CoA (C_c)	6	5.314	0.15486	0.1785	-5.314	0.84528	1	4.4895	0.11692	0.13634	6	4.4895	0.13029	0.15401	0
trans,cis-2,11-docosadienoyl-CoA (C_c)	7	4.9431	0.31831	0.33792	-4.9431	0.68172	1	3.738	0.17537	0.19046	7	3.738	0.21889	0.23599	0
3-oxo-eicosadienoyl-CoA (C_c)	8	5.6244	0.22607	0.24927	-5.6244	0.77413	1	4.2895	0.13572	0.15308	8	4.2895	0.17118	0.19186	0
3(S)-hydroxy-3-oxo-eicosadienoyl-CoA (C_c)	6	5.314	0.15486	0.1785	-5.314	0.84528	1	4.4895	0.11692	0.13634	6	4.4895	0.13029	0.15401	0
trans,cis-2,8,11-eicosatrienoyl-CoA (C_c)	7	4.9431	0.31831	0.33792	-4.9431	0.68172	1	3.738	0.17537	0.19046	7	3.738	0.21889	0.23599	0
3-oxooctadecanoyl-CoA (C_c)	8	5.6244	0.22607	0.24927	-5.6244	0.77413	1	4.2895	0.13572	0.15308	8	4.2895	0.17118	0.19186	0
3-hydroxyoctadecanoyl-CoA (C_c)	6	5.314	0.15486	0.1785	-5.314	0.84528	1	4.4895	0.11692	0.13634	6	4.4895	0.13029	0.15401	0
(2E)-octadecenoyl-CoA (C_c)	7	4.9431	0.31831	0.33792	-4.9431	0.68172	1	3.738	0.17537	0.19046	7	3.738	0.21889	0.23599	0
3-oxoeicosanoyl-CoA (C_c)	8	5.6244	0.22607	0.24927	-5.6244	0.77413	1	4.2895	0.13572	0.15308	8	4.2895	0.17118	0.19186	0
3-hydroxyeicosanoyl-CoA (C_c)	6	5.314	0.15486	0.1785	-5.314	0.84528	1	4.4895	0.11692	0.13634	6	4.4895	0.13029	0.15401	0
(2E)-eicosenoyl-CoA (C_c)	7	4.9431	0.31831	0.33792	-4.9431	0.68172	1	3.738	0.17537	0.19046	7	3.738	0.21889	0.23599	0
3-oxodocosanoyl-CoA (C_c)	8	5.6244	0.22607	0.24927	-5.6244	0.77413	1	4.2895	0.13572	0.15308	8	4.2895	0.17118	0.19186	0
3-hydroxydocosanoyl-CoA (C_c)	6	5.314	0.15486	0.1785	-5.314	0.84528	1	4.4895	0.11692	0.13634	6	4.4895	0.13029	0.15401	0
(2E)-docosenoyl-CoA (C_c)	7	4.9431	0.31831	0.33792	-4.9431	0.68172	1	3.738	0.17537	0.19046	7	3.738	0.21889	0.23599	0
3-oxotetracosanoyl-CoA (C_c)	8	5.6244	0.22607	0.24927	-5.6244	0.77413	1	4.2895	0.13572	0.15308	8	4.2895	0.17118	0.19186	0
3-hydroxytetracosanoyl-CoA (C_c)	6	5.314	0.15486	0.1785	-5.314	0.84528	1	4.4895	0.11692	0.13634	6	4.4895	0.13029	0.15401	0
(2E)-tetracosenoyl-CoA (C_c)	7	4.9431	0.31831	0.33792	-4.9431	0.68172	1	3.738	0.17537	0.19046	7	3.738	0.21889	0.23599	0
3-oxohexacosanoyl-CoA (C_c)	8	5.6244	0.22607	0.24927	-5.6244	0.77413	1	4.2895	0.13572	0.15308	8	4.2895	0.17118	0.19186	0
3-hydroxyhexacosanoyl-CoA (C_c)	6	5.314	0.15486	0.1785	-5.314	0.84528	1	4.4895	0.11692	0.13634	6	4.4895	0.13029	0.15401	0
(2E)-hexacosenoyl-CoA (C_c)	7	4.9431	0.31831	0.33792	-4.9431	0.68172	1	3.738	0.17537	0.19046	7	3.738	0.21889	0.23599	0
3-oxononadecanoyl-CoA (C_c)	8	5.6244	0.22607	0.24927	-5.6244	0.77413	1	4.2895	0.13572	0.15308	8	4.2895	0.17118	0.19186	0
3-hydroxynonadecanoyl-CoA (C_c)	6	5.314	0.15486	0.1785	-5.314	0.84528	1	4.4895	0.11692	0.13634	6	4.4895	0.13029	0.15401	0
(2E)-nonadecenoyl-CoA (C_c)	7	4.9431	0.31831	0.33792	-4.9431	0.68172	1	3.738	0.17537	0.19046	7	3.738	0.21889	0.23599	0
3-oxoheneicosanoyl-CoA (C_c)	8	5.6244	0.22607	0.24927	-5.6244	0.77413	1	4.2895	0.13572	0.15308	8	4.2895	0.17118	0.19186	0
3-hydroxyheneicosanoyl-CoA (C_c)	6	5.314	0.15486	0.1785	-5.314	0.84528	1	4.4895	0.11692	0.13634	6	4.4895	0.13029	0.15401	0
(2E)-heneicosenoyl-CoA (C_c)	7	4.9431	0.31831	0.33792	-4.9431	0.68172	1	3.738	0.17537	0.19046	7	3.738	0.21889	0.23599	0
3-oxotricosanoyl-CoA (C_c)	8	5.6244	0.22607	0.24927	-5.6244	0.77413	1	4.2895	0.13572	0.15308	8	4.2895	0.17118	0.19186	0
3-hydroxytricosanoyl-CoA (C_c)	6	5.314	0.15486	0.1785	-5.314	0.84528	1	4.4895	0.11692	0.13634	6	4.4895	0.13029	0.15401	0
(2E)-tricosenoyl-CoA (C_c)	6	5.2492	0.16693	0.19108	-5.2492	0.83321	1	4.42	0.12127	0.14098	6	4.42	0.13543	0.15921	0
palmitoyl-CoA (C_p)	27	11.057	0.024658	0.042036	-11.057	0.97553	1	7.8065	0.021257	0.045976	27	7.8065	0.036878	0.071528	0
palmitate (C_p)	11	6.8774	0.13934	0.16339	-6.8774	0.86074	1	5.7806	0.059487	0.079032	11	5.7806	0.074087	0.10028	0
13(S)-HPODE (C_c)	9	6.9998	0.050612	0.074373	-6.9998	0.94953	1	5.6692	0.057437	0.079032	9	5.6692	0.082989	0.10825	0
13(S)-HODE (C_c)	7	7.1076	0.01837	0.035992	-7.1076	0.98164	1	6.328	0.040339	0.068668	7	6.328	0.046713	0.081996	0
9(10)-EpOME (C_c)	30	14.947	5.887e-06	4.7884e-05	-14.947	0.99999	1	12.828	8.2815e-05	0.0009576	30	12.828	0.00020807	0.002149	0
O2 (C_r)	49	16.823	5.5432e-05	0.00027537	-16.823	0.99995	1	13.749	9.0618e-05	0.00099094	49	13.749	0.00028961	0.0027991	0
9(10)-EpOME (C_r)	30	14.947	5.887e-06	4.7884e-05	-14.947	0.99999	1	12.828	8.2815e-05	0.0009576	30	12.828	0.00020807	0.002149	0
12(13)-EpOME (C_c)	30	14.947	5.887e-06	4.7884e-05	-14.947	0.99999	1	12.828	8.2815e-05	0.0009576	30	12.828	0.00020807	0.002149	0
12(13)-EpOME (C_r)	30	14.947	5.887e-06	4.7884e-05	-14.947	0.99999	1	12.828	8.2815e-05	0.0009576	30	12.828	0.00020807	0.002149	0
9,10-hydroxyoctadec-12(Z)-enoate (C_c)	22	22.89	0	0	-22.752	1	1	20.252	2.5616e-10	2.9586e-08	22	20.252	1.432e-10	1.8378e-08	0
9,10-hydroxyoctadec-12(Z)-enoate (C_r)	22	22.89	0	0	-22.752	1	1	20.252	2.5616e-10	2.9586e-08	22	20.252	1.432e-10	1.8378e-08	0
9-hydroxy-10-O-D-glucuronoside-(12Z)-octadecenoate (C_c)	20	22.772	0	0	-22.628	1	1	20.115	1.2112e-09	3.9971e-08	20	20.115	6.2905e-10	2.1688e-08	0
9-hydroxy-10-O-D-glucuronoside-(12Z)-octadecenoate (C_r)	20	22.772	0	0	-22.628	1	1	20.115	1.2112e-09	3.9971e-08	20	20.115	6.2905e-10	2.1688e-08	0
10-hydroxy-octadec-(12Z)-enoate-9-beta-D-glucuronide (C_c)	20	22.772	0	0	-22.628	1	1	20.115	1.2112e-09	3.9971e-08	20	20.115	6.2905e-10	2.1688e-08	0
10-hydroxy-octadec-(12Z)-enoate-9-beta-D-glucuronide (C_r)	20	22.772	0	0	-22.628	1	1	20.115	1.2112e-09	3.9971e-08	20	20.115	6.2905e-10	2.1688e-08	0
12,13-hydroxyoctadec-9(z)-enoate (C_c)	22	22.89	0	0	-22.752	1	1	20.252	2.5616e-10	2.9586e-08	22	20.252	1.432e-10	1.8378e-08	0
12,13-hydroxyoctadec-9(z)-enoate (C_r)	22	22.89	0	0	-22.752	1	1	20.252	2.5616e-10	2.9586e-08	22	20.252	1.432e-10	1.8378e-08	0
12-hydroxy-13-O-D-glucuronoside-octadec-(9Z)-enoate (C_c)	20	22.772	0	0	-22.628	1	1	20.115	1.2112e-09	3.9971e-08	20	20.115	6.2905e-10	2.1688e-08	0
12-hydroxy-13-O-D-glucuronoside-octadec-(9Z)-enoate (C_r)	20	22.772	0	0	-22.628	1	1	20.115	1.2112e-09	3.9971e-08	20	20.115	6.2905e-10	2.1688e-08	0
12-O-D-glucuronoside-13-hydroxyoctadec-(9Z)-enoate (C_c)	20	22.772	0	0	-22.628	1	1	20.115	1.2112e-09	3.9971e-08	20	20.115	6.2905e-10	2.1688e-08	0
12-O-D-glucuronoside-13-hydroxyoctadec-(9Z)-enoate (C_r)	20	22.772	0	0	-22.628	1	1	20.115	1.2112e-09	3.9971e-08	20	20.115	6.2905e-10	2.1688e-08	0
lipoic acid (C_c)	5	5.1186	0.11475	0.13763	-5.1186	0.88566	1	4.4772	0.11056	0.13151	5	4.4772	0.13655	0.16012	0
3-keto-eicosa-8,11,14,17-all-cis-tetraenoyl-CoA (C_c)	8	5.6244	0.22607	0.24927	-5.6244	0.77413	1	4.2895	0.13572	0.15308	8	4.2895	0.17118	0.19186	0
3(S)-hydroxy-all-cis-8,11,14,17-eicosatetraenoyl-CoA (C_c)	6	5.314	0.15486	0.1785	-5.314	0.84528	1	4.4895	0.11692	0.13634	6	4.4895	0.13029	0.15401	0
eicosa-(2E,8Z,11Z,14Z,17Z)-pentaenoyl-CoA (C_c)	7	4.9431	0.31831	0.33792	-4.9431	0.68172	1	3.738	0.17537	0.19046	7	3.738	0.21889	0.23599	0
3-oxo-docosa-7,10,13,16,19-all-cis-pentaenoyl-CoA (C_c)	8	5.6244	0.22607	0.24927	-5.6244	0.77413	1	4.2895	0.13572	0.15308	8	4.2895	0.17118	0.19186	0
3(S)-hydroxy-docosa-7,10,13,16,19-all-cis-pentaenoyl-CoA (C_c)	6	5.314	0.15486	0.1785	-5.314	0.84528	1	4.4895	0.11692	0.13634	6	4.4895	0.13029	0.15401	0
2-trans-7,10,13,16,19-all-cis-docosahexaenoyl-CoA (C_c)	7	4.9431	0.31831	0.33792	-4.9431	0.68172	1	3.738	0.17537	0.19046	7	3.738	0.21889	0.23599	0
3-oxo-tetracosa-9,12,15,18,21-all-cis-pentaenoyl-CoA (C_c)	8	5.6244	0.22607	0.24927	-5.6244	0.77413	1	4.2895	0.13572	0.15308	8	4.2895	0.17118	0.19186	0
3(S)-hydroxy-tetracosa-9,12,15,18,21-all-cis-pentaenoyl-CoA (C_c)	6	5.314	0.15486	0.1785	-5.314	0.84528	1	4.4895	0.11692	0.13634	6	4.4895	0.13029	0.15401	0
2-trans-9,12,15,18,21-all-cis-tetracosahexaenoyl-CoA (C_c)	7	4.9431	0.31831	0.33792	-4.9431	0.68172	1	3.738	0.17537	0.19046	7	3.738	0.21889	0.23599	0
3-oxo-docosa-10,13,16,19-all-cis-tetraenoyl-CoA (C_c)	8	5.6244	0.22607	0.24927	-5.6244	0.77413	1	4.2895	0.13572	0.15308	8	4.2895	0.17118	0.19186	0
3(S)-hydroxy-docosa-10,13,16,19-all-cis-tetraenoyl-CoA (C_c)	6	5.314	0.15486	0.1785	-5.314	0.84528	1	4.4895	0.11692	0.13634	6	4.4895	0.13029	0.15401	0
trans,cis,cis,cis,cis-2,10,13,16,19-docosapentaenoyl-CoA (C_c)	7	4.9431	0.31831	0.33792	-4.9431	0.68172	1	3.738	0.17537	0.19046	7	3.738	0.21889	0.23599	0
3-oxo-tetracosa-12,15,18,21-all-cis-tetraenoyl-CoA (C_c)	8	5.6244	0.22607	0.24927	-5.6244	0.77413	1	4.2895	0.13572	0.15308	8	4.2895	0.17118	0.19186	0
3(S)-hydroxy-tetracosa-12,15,18,21-all-cis-tetraenoyl-CoA (C_c)	6	5.314	0.15486	0.1785	-5.314	0.84528	1	4.4895	0.11692	0.13634	6	4.4895	0.13029	0.15401	0
trans,cis,cis,cis,cis-2,12,15,18,21-tetracosapentaenoyl-CoA (C_c)	7	4.9431	0.31831	0.33792	-4.9431	0.68172	1	3.738	0.17537	0.19046	7	3.738	0.21889	0.23599	0
3-oxoeicosa-cis,cis,cis-11,14,17-trienoyl-CoA (C_c)	8	5.6244	0.22607	0.24927	-5.6244	0.77413	1	4.2895	0.13572	0.15308	8	4.2895	0.17118	0.19186	0
(3S)-hydroxy-eicosa-cis,cis,cis-11,14,17-trienoyl-CoA (C_c)	6	5.314	0.15486	0.1785	-5.314	0.84528	1	4.4895	0.11692	0.13634	6	4.4895	0.13029	0.15401	0
trans,cis,cis,cis-2,11,14,17-eicosatetraenoyl-CoA (C_c)	7	4.9431	0.31831	0.33792	-4.9431	0.68172	1	3.738	0.17537	0.19046	7	3.738	0.21889	0.23599	0
3-oxo-docosa-13,16,19-all-cis-trienoyl-CoA (C_c)	8	5.6244	0.22607	0.24927	-5.6244	0.77413	1	4.2895	0.13572	0.15308	8	4.2895	0.17118	0.19186	0
3(S)-hydroxy-docosa-13,16,19-all-cis-trienoyl-CoA (C_c)	6	5.314	0.15486	0.1785	-5.314	0.84528	1	4.4895	0.11692	0.13634	6	4.4895	0.13029	0.15401	0
trans,cis,cis,cis-2,13,16,19-docosatetraenoyl-CoA (C_c)	7	4.9431	0.31831	0.33792	-4.9431	0.68172	1	3.738	0.17537	0.19046	7	3.738	0.21889	0.23599	0
leukotriene B5 (C_c)	6	9.5477	1.0934e-05	6.7712e-05	-9.5477	0.99999	1	9.0405	0.0043715	0.01349	6	9.0405	0.0035559	0.01351	0
leukotriene C5 (C_c)	7	6.9784	0.023175	0.040041	-6.9784	0.97684	1	5.4063	0.072529	0.092412	7	5.4063	0.087437	0.11328	0
20-hydroxy-LTB5 (C_c)	5	9.3467	3.4297e-06	2.9672e-05	-9.3467	1	1	8.9062	0.0034582	0.01111	5	8.9062	0.0049076	0.01655	0
leukotriene B5 (C_r)	5	9.3467	3.4297e-06	2.9672e-05	-9.3467	1	1	8.9062	0.0034582	0.01111	5	8.9062	0.0049076	0.01655	0
20-hydroxy-LTB5 (C_r)	5	9.3467	3.4297e-06	2.9672e-05	-9.3467	1	1	8.9062	0.0034582	0.01111	5	8.9062	0.0049076	0.01655	0
leukotriene D5 (C_c)	6	6.6477	0.021024	0.038575	-6.6477	0.97902	1	5.0672	0.084995	0.10505	6	5.0672	0.092774	0.11685	0
PGH3 (C_c)	6	4.0861	0.46841	0.48391	-4.0861	0.53169	1	2.8473	0.25016	0.26231	6	2.8473	0.28784	0.30251	0
NADPH (C_n)	6	3.7639	0.56611	0.57456	-3.7639	0.43395	1	2.4658	0.28979	0.29965	6	2.4658	0.33419	0.3454	0
NADP+ (C_n)	8	4.917	0.41232	0.42961	-4.917	0.58784	1	3.5989	0.19161	0.20592	8	3.5989	0.23913	0.25514	0
PGH3 (C_n)	6	4.0861	0.46841	0.48391	-4.0861	0.53169	1	2.8473	0.25016	0.26231	6	2.8473	0.28784	0.30251	0
prostaglandin E3 (C_c)	5	4.3458	0.27454	0.29802	-4.3458	0.7259	1	2.6605	0.26842	0.28069	5	2.6605	0.31338	0.32699	0
3-oxo-dihomo-gamma-linolenoyl-CoA (C_c)	7	4.912	0.32663	0.34611	-4.912	0.6734	1	3.5695	0.18937	0.20394	7	3.5695	0.2366	0.25268	0
3-oxo-docosa-7,10,13,16-all-cis-tetraenoyl-CoA (C_c)	8	5.6244	0.22607	0.24927	-5.6244	0.77413	1	4.2895	0.13572	0.15308	8	4.2895	0.17118	0.19186	0
3(S)-hydroxy-docosa-7,10,13,16-all-cis-tetraenoyl-CoA (C_c)	6	5.314	0.15486	0.1785	-5.314	0.84528	1	4.4895	0.11692	0.13634	6	4.4895	0.13029	0.15401	0
(2E,7Z,10Z,13Z,16Z)-docosapentaenoyl-CoA (C_c)	5	4.5189	0.23145	0.25496	-4.5189	0.769	1	3.7158	0.16613	0.18309	5	3.7158	0.20034	0.22058	0
3-oxo-tetracosa-9,12,15,18-all-cis-tetraenoyl-CoA (C_c)	8	5.6244	0.22607	0.24927	-5.6244	0.77413	1	4.2895	0.13572	0.15308	8	4.2895	0.17118	0.19186	0
2-trans-9,12,15,18-all-cis-tetracosapentaenoyl-CoA (C_c)	7	4.9431	0.31831	0.33792	-4.9431	0.68172	1	3.738	0.17537	0.19046	7	3.738	0.21889	0.23599	0
3-oxo-docosa-cis,cis,cis-10,13,16-trienoyl-CoA (C_c)	8	5.6244	0.22607	0.24927	-5.6244	0.77413	1	4.2895	0.13572	0.15308	8	4.2895	0.17118	0.19186	0
3(S)-hydroxy-10,13,16-all-cis-docosatrienoyl-CoA (C_c)	6	5.314	0.15486	0.1785	-5.314	0.84528	1	4.4895	0.11692	0.13634	6	4.4895	0.13029	0.15401	0
trans,cis,cis,cis-2,10,13,16-docosatetraenoyl-CoA (C_c)	7	4.9431	0.31831	0.33792	-4.9431	0.68172	1	3.738	0.17537	0.19046	7	3.738	0.21889	0.23599	0
3-oxoeicosa-cis,cis-11,14-dienoyl-CoA (C_c)	8	5.6244	0.22607	0.24927	-5.6244	0.77413	1	4.2895	0.13572	0.15308	8	4.2895	0.17118	0.19186	0
(3S)-hydroxy-eicosa-cis,cis-11,14-dienoyl-CoA (C_c)	6	5.314	0.15486	0.1785	-5.314	0.84528	1	4.4895	0.11692	0.13634	6	4.4895	0.13029	0.15401	0
trans,cis,cis-2,11,14-eicosatrienoyl-CoA (C_c)	7	4.9431	0.31831	0.33792	-4.9431	0.68172	1	3.738	0.17537	0.19046	7	3.738	0.21889	0.23599	0
3-oxodocasa-cis,cis-13,16-dienoyl-CoA (C_c)	8	5.6244	0.22607	0.24927	-5.6244	0.77413	1	4.2895	0.13572	0.15308	8	4.2895	0.17118	0.19186	0
(3S)-hydroxy-docasa-cis,cis-13,16-dienoyl-CoA (C_c)	6	5.314	0.15486	0.1785	-5.314	0.84528	1	4.4895	0.11692	0.13634	6	4.4895	0.13029	0.15401	0
trans,cis,cis-2,13,16-docasatrienoyl-CoA (C_c)	7	4.9431	0.31831	0.33792	-4.9431	0.68172	1	3.738	0.17537	0.19046	7	3.738	0.21889	0.23599	0
2-trans-cis,cis,cis,cis-4,8,11,14-eicosapentaenoyl-CoA (C_m)	8	7.6405	0.011813	0.025456	-7.6405	0.98823	1	6.9435	0.02412	0.049882	8	6.9435	0.030506	0.064473	0
trans-3-cis-8,11,14-eicosatetraenoyl-CoA (C_m)	5	6.6423	0.0084337	0.019839	-6.6423	0.99165	1	6.1488	0.037447	0.064747	5	6.1488	0.048768	0.084703	0
trans-2-cis,cis,cis-8,11,14-eicosatetraenoyl-CoA (C_m)	9	7.9513	0.0091846	0.021409	-7.9513	0.99086	1	7.2053	0.019055	0.042364	9	7.2053	0.029057	0.061977	0
dihomo-gamma-linolenoyl-CoA (C_m)	6	6.6098	0.022527	0.039219	-6.6098	0.97752	1	5.9935	0.0481	0.073341	6	5.9935	0.050223	0.086073	0
3-oxo-dihomo-gamma-linolenoyl-CoA (C_m)	5	6.2121	0.019978	0.036949	-6.2121	0.98018	1	5.6849	0.051933	0.075025	5	5.6849	0.066645	0.097561	0
gamma-linolenoyl-CoA (C_m)	9	8.2681	0.0046953	0.012311	-8.2681	0.99533	1	7.5373	0.014587	0.034091	9	7.5373	0.022481	0.050763	0
(2E,6Z,9Z,12Z)-octadecatetraenoyl-CoA (C_m)	6	6.2855	0.039475	0.060388	-6.2855	0.9606	1	5.6543	0.059747	0.079032	6	5.6543	0.06351	0.097034	0
3-oxo-(6Z,9Z,12Z)-octadecatrienoyl-CoA (C_m)	5	6.2121	0.019978	0.036949	-6.2121	0.98018	1	5.6849	0.051933	0.075025	5	5.6849	0.066645	0.097561	0
(4Z,7Z,10Z)-hexadecatrienoyl-CoA (C_m)	7	6.897	0.026718	0.04437	-6.897	0.9733	1	6.2256	0.043211	0.072018	7	6.2256	0.050302	0.086073	0
(2E,4Z,7Z,10Z)-hexadecatetraenoyl-CoA (C_m)	6	6.5439	0.025358	0.042976	-6.5439	0.9747	1	5.9293	0.050152	0.075025	6	5.9293	0.05255	0.089049	0
trans,cis,cis-2,7,10-hexadecatrienoyl-CoA (C_m)	8	7.4167	0.018067	0.035579	-7.4167	0.98199	1	6.7054	0.028934	0.056261	8	6.7054	0.036686	0.071334	0
arachidonyl-CoA (C_p)	22	8.7283	0.21354	0.24074	-8.7283	0.78705	1	5.3558	0.095515	0.11576	22	5.3558	0.16013	0.18321	0
2-trans-cis,cis,cis,cis-4,8,11,14-eicosapentaenoyl-CoA (C_p)	7	8.0363	0.0027005	0.0075613	-8.0363	0.9973	1	7.4584	0.017782	0.040193	7	7.4584	0.019174	0.045616	0
trans-3-cis-8,11,14-eicosatetraenoyl-CoA (C_p)	5	7.0557	0.0033453	0.0091778	-7.0557	0.9967	1	6.5849	0.027016	0.054041	5	6.5849	0.035673	0.069952	0
(3Z,7Z,10Z)-hexadecatrienoyl-CoA (C_p)	5	7.0557	0.0033453	0.0091778	-7.0557	0.9967	1	6.5849	0.027016	0.054041	5	6.5849	0.035673	0.069952	0
trans,cis,cis-2,7,10-hexadecatrienoyl-CoA (C_p)	5	6.6487	0.0083209	0.019634	-6.6487	0.99176	1	6.1489	0.037443	0.064747	5	6.1489	0.048764	0.084703	0
7-HETE (C_c)	28	14.429	7.6061e-06	5.3243e-05	-14.429	0.99999	1	12.327	0.00027991	0.0021993	28	12.327	0.00051314	0.003763	0
8-HETE (C_c)	28	14.429	7.6061e-06	5.3243e-05	-14.429	0.99999	1	12.327	0.00027991	0.0021993	28	12.327	0.00051314	0.003763	0
9-HETE (C_c)	28	14.429	7.6061e-06	5.3243e-05	-14.429	0.99999	1	12.327	0.00027991	0.0021993	28	12.327	0.00051314	0.003763	0
10-HETE (C_c)	28	14.429	7.6061e-06	5.3243e-05	-14.429	0.99999	1	12.327	0.00027991	0.0021993	28	12.327	0.00051314	0.003763	0
11-HETE (C_c)	28	14.429	7.6061e-06	5.3243e-05	-14.429	0.99999	1	12.327	0.00027991	0.0021993	28	12.327	0.00051314	0.003763	0
13-HETE (C_c)	28	14.429	7.6061e-06	5.3243e-05	-14.429	0.99999	1	12.327	0.00027991	0.0021993	28	12.327	0.00051314	0.003763	0
16(R)-HETE (C_c)	28	14.429	7.6061e-06	5.3243e-05	-14.429	0.99999	1	12.327	0.00027991	0.0021993	28	12.327	0.00051314	0.003763	0
17-HETE (C_c)	28	14.429	7.6061e-06	5.3243e-05	-14.429	0.99999	1	12.327	0.00027991	0.0021993	28	12.327	0.00051314	0.003763	0
18-HETE (C_c)	28	14.429	7.6061e-06	5.3243e-05	-14.429	0.99999	1	12.327	0.00027991	0.0021993	28	12.327	0.00051314	0.003763	0
19(S)-HETE (C_c)	28	14.429	7.6061e-06	5.3243e-05	-14.429	0.99999	1	12.327	0.00027991	0.0021993	28	12.327	0.00051314	0.003763	0
5,6-EET (C_c)	30	14.947	5.887e-06	4.7884e-05	-14.947	0.99999	1	12.828	8.2815e-05	0.0009576	30	12.828	0.00020807	0.002149	0
FADH2 (C_r)	28	14.429	7.6061e-06	5.3243e-05	-14.429	0.99999	1	12.327	0.00027991	0.0021993	28	12.327	0.00051314	0.003763	0
5,6-EET (C_r)	28	14.429	7.6061e-06	5.3243e-05	-14.429	0.99999	1	12.327	0.00027991	0.0021993	28	12.327	0.00051314	0.003763	0
FAD (C_r)	28	14.429	7.6061e-06	5.3243e-05	-14.429	0.99999	1	12.327	0.00027991	0.0021993	28	12.327	0.00051314	0.003763	0
8,9-EET (C_c)	30	14.947	5.887e-06	4.7884e-05	-14.947	0.99999	1	12.828	8.2815e-05	0.0009576	30	12.828	0.00020807	0.002149	0
8,9-EET (C_r)	28	14.429	7.6061e-06	5.3243e-05	-14.429	0.99999	1	12.327	0.00027991	0.0021993	28	12.327	0.00051314	0.003763	0
11,12-EET (C_c)	55	20.414	1.0991e-10	2.9521e-09	-20.414	1	1	18.007	2.6629e-07	7.4113e-06	55	18.007	7.7624e-07	2.1604e-05	0
14,15-EET (C_c)	55	20.414	1.0991e-10	2.9521e-09	-20.414	1	1	18.007	2.6629e-07	7.4113e-06	55	18.007	7.7624e-07	2.1604e-05	0
14,15-EET (C_r)	28	14.429	7.6061e-06	5.3243e-05	-14.429	0.99999	1	12.327	0.00027991	0.0021993	28	12.327	0.00051314	0.003763	0
5(S)-HPETE (C_c)	8	7.6448	0.011714	0.025268	-7.6448	0.98833	1	6.8341	0.026242	0.053011	8	6.8341	0.03323	0.06646	0
leukotriene A4 (C_c)	7	5.6461	0.1593	0.18307	-5.6461	0.84074	1	4.0045	0.15461	0.17163	7	4.0045	0.1925	0.21276	0
5(S)-HETE (C_c)	17	12.142	1.281e-05	7.8907e-05	-12.142	0.99999	1	11.001	0.00095071	0.0056734	17	11.001	0.00083885	0.005209	0
leukotriene B4 (C_c)	14	10.705	0.00014858	0.00065005	-10.705	0.99985	1	9.1048	0.0054687	0.01585	14	9.1048	0.0057971	0.018547	0
5(S)-HPETE (C_m)	7	7.1076	0.01837	0.035992	-7.1076	0.98164	1	6.328	0.040339	0.068668	7	6.328	0.046713	0.081996	0
5(S)-HETE (C_m)	8	7.0531	0.034167	0.053581	-7.0531	0.96592	1	6.1549	0.043163	0.072018	8	6.1549	0.054923	0.09121	0
leukotriene B4 (C_m)	9	9.4802	0.00022103	0.00093343	-9.4802	0.99978	1	8.6767	0.0053894	0.01564	9	8.6767	0.0085859	0.024395	0
leukotriene B4 (C_r)	10	9.8848	0.000347	0.0012603	-9.8848	0.99966	1	9.0497	0.0039719	0.012483	10	9.0497	0.0062859	0.019864	0
20-hydroxy-5S-HETE (C_c)	5	9.3467	3.4297e-06	2.9672e-05	-9.3467	1	1	8.9062	0.0034582	0.01111	5	8.9062	0.0049076	0.01655	0
5,12-DiHETE (C_c)	8	9.6508	8.1599e-05	0.00039107	-9.6508	0.99992	1	8.9674	0.0041105	0.012884	8	8.9674	0.0049695	0.016734	0
5,12,20-TriHETE (C_c)	5	9.3467	3.4297e-06	2.9672e-05	-9.3467	1	1	8.9062	0.0034582	0.01111	5	8.9062	0.0049076	0.01655	0
15(S)-HPETE (C_c)	39	16.223	3.204e-06	2.9672e-05	-16.223	1	1	13.689	4.7737e-05	0.00060924	39	13.689	0.00014168	0.0017408	0
arachidonate (C_p)	14	6.1701	0.47956	0.49351	-6.1701	0.52066	1	4.2179	0.16467	0.18157	14	4.2179	0.21154	0.23181	0
15(S)-HETE (C_c)	7	7.1076	0.01837	0.035992	-7.1076	0.98164	1	6.328	0.040339	0.068668	7	6.328	0.046713	0.081996	0
15H-11,12-EETA (C_c)	28	14.429	7.6061e-06	5.3243e-05	-14.429	0.99999	1	12.327	0.00027991	0.0021993	28	12.327	0.00051314	0.003763	0
11,12,15-THETA (C_c)	28	14.429	7.6061e-06	5.3243e-05	-14.429	0.99999	1	12.327	0.00027991	0.0021993	28	12.327	0.00051314	0.003763	0
11h-14,15-EETA (C_c)	28	14.429	7.6061e-06	5.3243e-05	-14.429	0.99999	1	12.327	0.00027991	0.0021993	28	12.327	0.00051314	0.003763	0
11,14,15-THETA (C_c)	28	14.429	7.6061e-06	5.3243e-05	-14.429	0.99999	1	12.327	0.00027991	0.0021993	28	12.327	0.00051314	0.003763	0
H2O2 (C_r)	6	4.4702	0.35487	0.37295	-4.4702	0.64526	1	3.4664	0.1925	0.20644	6	3.4664	0.21981	0.23661	0
12(S)-HPETE (C_c)	8	7.0531	0.034167	0.053581	-7.0531	0.96592	1	6.1549	0.043163	0.072018	8	6.1549	0.054923	0.09121	0
arachidonate (C_s)	17	8.8589	0.051213	0.074848	-8.8588	0.94891	1	6.3934	0.051563	0.075025	17	6.3934	0.067826	0.097898	0
12(S)-HPETE (C_s)	8	7.0531	0.034167	0.053581	-7.0531	0.96592	1	6.1549	0.043163	0.072018	8	6.1549	0.054923	0.09121	0
12(S)-HPETE (C_r)	8	7.0531	0.034167	0.053581	-7.0531	0.96592	1	6.1549	0.043163	0.072018	8	6.1549	0.054923	0.09121	0
12(S)-HPETE (C_p)	8	7.0531	0.034167	0.053581	-7.0531	0.96592	1	6.1549	0.043163	0.072018	8	6.1549	0.054923	0.09121	0
12(S)-HETE (C_c)	10	9.6404	0.00065755	0.0022305	-9.6404	0.99935	1	8.587	0.0061884	0.017519	10	8.587	0.009684	0.027017	0
GSH (C_r)	23	12.239	0.00053525	0.0018593	-12.239	0.99947	1	10.66	0.0017601	0.008181	23	10.66	0.0019384	0.010413	0
12(S)-HETE (C_r)	7	9.3969	7.2915e-05	0.00035311	-9.3969	0.99993	1	8.7569	0.0060399	0.017183	7	8.7569	0.005815	0.018579	0
hepoxilin A3 (C_c)	35	17.004	4.6147e-09	1.0768e-07	-17.004	1	1	15.256	1.4852e-05	0.00026596	35	15.256	1.4163e-05	0.00027964	0
hepoxilin A3 (C_s)	7	7.1076	0.01837	0.035992	-7.1076	0.98164	1	6.328	0.040339	0.068668	7	6.328	0.046713	0.081996	0
hepoxilin A3 (C_p)	30	14.55	2.151e-05	0.0001274	-14.55	0.99998	1	12.842	8.1195e-05	0.0009576	30	12.842	0.00020396	0.002149	0
hepoxilin A3 (C_r)	35	17.004	4.6147e-09	1.0768e-07	-17.004	1	1	15.256	1.4852e-05	0.00026596	35	15.256	1.4163e-05	0.00027964	0
hepoxilin A3-c (C_c)	21	12.083	0.00040205	0.0014266	-12.083	0.9996	1	10.598	0.0010143	0.005701	21	10.598	0.0020399	0.010589	0
hepoxilin A3-c (C_r)	21	12.083	0.00040205	0.0014266	-12.083	0.9996	1	10.598	0.0010143	0.005701	21	10.598	0.0020399	0.010589	0
GSH (C_p)	21	12.083	0.00040205	0.0014266	-12.083	0.9996	1	10.598	0.0010143	0.005701	21	10.598	0.0020399	0.010589	0
hepoxilin A3-c (C_p)	21	12.083	0.00040205	0.0014266	-12.083	0.9996	1	10.598	0.0010143	0.005701	21	10.598	0.0020399	0.010589	0
20-OH-hepoxilin A3 (C_c)	5	9.3467	3.4297e-06	2.9672e-05	-9.3467	1	1	8.9062	0.0034582	0.01111	5	8.9062	0.0049076	0.01655	0
20-OH-hepoxilin A3 (C_r)	5	9.3467	3.4297e-06	2.9672e-05	-9.3467	1	1	8.9062	0.0034582	0.01111	5	8.9062	0.0049076	0.01655	0
9,10-epoxy-(6Z,12Z)-octadecadienoic acid (C_c)	25	13.905	9.8217e-06	6.1588e-05	-13.905	0.99999	1	12.657	0.00019142	0.0017902	25	12.657	0.00021211	0.002149	0
7,8-epoxy-(4Z,10Z)-hexadecadienoic acid (C_c)	25	13.905	9.8217e-06	6.1588e-05	-13.905	0.99999	1	12.657	0.00019142	0.0017902	25	12.657	0.00021211	0.002149	0
5,6-epoxy-(8Z)-tetradecenoic acid (C_c)	25	13.905	9.8217e-06	6.1588e-05	-13.905	0.99999	1	12.657	0.00019142	0.0017902	25	12.657	0.00021211	0.002149	0
12,13-epoxy-(6Z,9Z)-octadecadienoic acid (C_c)	25	13.905	9.8217e-06	6.1588e-05	-13.905	0.99999	1	12.657	0.00019142	0.0017902	25	12.657	0.00021211	0.002149	0
10,11-epoxy-(4Z,7Z)-hexadecadienoic acid (C_c)	25	13.905	9.8217e-06	6.1588e-05	-13.905	0.99999	1	12.657	0.00019142	0.0017902	25	12.657	0.00021211	0.002149	0
8,9-epoxy-(5Z)-tetradecenoic acid (C_c)	25	13.905	9.8217e-06	6.1588e-05	-13.905	0.99999	1	12.657	0.00019142	0.0017902	25	12.657	0.00021211	0.002149	0
12,20-diHETE (C_c)	5	9.3467	3.4297e-06	2.9672e-05	-9.3467	1	1	8.9062	0.0034582	0.01111	5	8.9062	0.0049076	0.01655	0
12,20-diHETE (C_r)	5	9.3467	3.4297e-06	2.9672e-05	-9.3467	1	1	8.9062	0.0034582	0.01111	5	8.9062	0.0049076	0.01655	0
glycerol (C_c)	23	14.274	7.3876e-07	9.8077e-06	-14.274	1	1	12.978	0.00013003	0.0013716	23	12.978	9.9873e-05	0.0012817	0
leukotriene C4 (C_c)	10	7.6717	0.038487	0.059908	-7.6717	0.96162	1	5.3536	0.07633	0.095919	10	5.3536	0.10768	0.13334	0
leukotriene C4 (C_s)	8	6.6177	0.067267	0.087345	-6.6177	0.93287	1	4.2992	0.13502	0.15308	8	4.2992	0.17033	0.19186	0
5-L-gamma-glutamyl (C_s)	5	5.7784	0.043081	0.065129	-5.7784	0.95717	1	4.2637	0.12459	0.14433	5	4.2637	0.15285	0.17671	0
LTD4 (C_s)	10	7.6472	0.040014	0.061132	-7.6472	0.9601	1	5.4279	0.072862	0.092733	10	5.4279	0.10308	0.12857	0
N-acetyl-LTE4 (C_c)	58	17.277	0.00012305	0.00054876	-17.277	0.99988	1	14.423	2.6138e-05	0.00039724	58	14.423	0.00013865	0.0017128	0
leukotriene E4 (C_c)	59	17.131	0.00025159	0.0010449	-17.131	0.99975	1	13.953	0.00011848	0.001257	59	13.953	0.00038743	0.0035374	0
CoA (C_n)	59	17.372	0.00012438	0.00055254	-17.372	0.99988	1	14.498	5.9389e-05	0.00073363	59	14.498	0.00019297	0.002149	0
N-acetyl-LTE4 (C_n)	58	17.277	0.00012305	0.00054876	-17.277	0.99988	1	14.423	2.6138e-05	0.00039724	58	14.423	0.00013865	0.0017128	0
acetyl-CoA (C_n)	59	17.372	0.00012438	0.00055254	-17.372	0.99988	1	14.498	5.9389e-05	0.00073363	59	14.498	0.00019297	0.002149	0
leukotriene E4 (C_n)	58	17.277	0.00012305	0.00054876	-17.277	0.99988	1	14.423	2.6138e-05	0.00039724	58	14.423	0.00013865	0.0017128	0
15-oxo-lipoxin A4 (C_c)	27	13.866	1.8114e-05	0.00010897	-13.866	0.99998	1	12.325	0.00021501	0.0019631	27	12.325	0.00036297	0.0033673	0
13,14-dihydro-15-oxo-lipoxin A4 (C_c)	27	13.866	1.8114e-05	0.00010897	-13.866	0.99998	1	12.325	0.00021501	0.0019631	27	12.325	0.00036297	0.0033673	0
12-keto-LTB4 (C_c)	32	15.608	6.1647e-07	8.845e-06	-15.608	1	1	13.774	7.5048e-05	0.00091242	32	13.774	7.1423e-05	0.00098206	0
12-keto-LTB4 (C_m)	27	12.969	0.00029175	0.0010766	-12.969	0.99971	1	11.162	0.00085342	0.0052994	27	11.162	0.0014881	0.0084666	0
12-keto-LTB4 (C_r)	29	15.351	2.8948e-07	4.5802e-06	-15.351	1	1	13.728	2.8288e-05	0.00041621	29	13.728	7.3544e-05	0.0010053	0
12-keto-LTB4 (C_p)	27	12.969	0.00029175	0.0010766	-12.969	0.99971	1	11.162	0.00085342	0.0052994	27	11.162	0.0014881	0.0084666	0
12-oxo-20-hydroxy-LTB4 (C_c)	5	9.3467	3.4297e-06	2.9672e-05	-9.3467	1	1	8.9062	0.0034582	0.01111	5	8.9062	0.0049076	0.01655	0
12-oxo-20-hydroxy-LTB4 (C_r)	5	9.3467	3.4297e-06	2.9672e-05	-9.3467	1	1	8.9062	0.0034582	0.01111	5	8.9062	0.0049076	0.01655	0
12-oxo-20-dihydroxy-LTB4 (C_c)	5	9.3467	3.4297e-06	2.9672e-05	-9.3467	1	1	8.9062	0.0034582	0.01111	5	8.9062	0.0049076	0.01655	0
12-oxo-20-dihydroxy-LTB4 (C_r)	5	9.3467	3.4297e-06	2.9672e-05	-9.3467	1	1	8.9062	0.0034582	0.01111	5	8.9062	0.0049076	0.01655	0
12-oxo-20-trihydroxy-LTB4 (C_c)	5	9.3467	3.4297e-06	2.9672e-05	-9.3467	1	1	8.9062	0.0034582	0.01111	5	8.9062	0.0049076	0.01655	0
12-oxo-20-trihydroxy-LTB4 (C_r)	5	9.3467	3.4297e-06	2.9672e-05	-9.3467	1	1	8.9062	0.0034582	0.01111	5	8.9062	0.0049076	0.01655	0
12-oxo-c-LTB3 (C_c)	24	12.608	8.943e-05	0.00040696	-12.608	0.99991	1	11.026	0.0014543	0.00767	24	11.026	0.0020699	0.010673	0
12-oxo-c-LTB3 (C_m)	24	12.608	8.943e-05	0.00040696	-12.608	0.99991	1	11.026	0.0014543	0.00767	24	11.026	0.0020699	0.010673	0
12-oxo-c-LTB3 (C_r)	21	12.083	0.00040205	0.0014266	-12.083	0.9996	1	10.598	0.0010143	0.005701	21	10.598	0.0020399	0.010589	0
12-oxo-c-LTB3 (C_p)	24	12.608	8.943e-05	0.00040696	-12.608	0.99991	1	11.026	0.0014543	0.00767	24	11.026	0.0020699	0.010673	0
20-OH-LTB4 (C_c)	13	12.848	9.6196e-08	1.7636e-06	-12.848	1	1	12.024	0.0002127	0.0019575	13	12.024	0.00017649	0.0020385	0
20-OH-LTB4 (C_m)	13	12.848	9.6196e-08	1.7636e-06	-12.848	1	1	12.024	0.0002127	0.0019575	13	12.024	0.00017649	0.0020385	0
20-OH-LTB4 (C_r)	13	12.848	9.6196e-08	1.7636e-06	-12.848	1	1	12.024	0.0002127	0.0019575	13	12.024	0.00017649	0.0020385	0
20-oxo-LTB4 (C_c)	13	10.623	0.0002037	0.00086339	-10.623	0.9998	1	9.7224	0.0027096	0.011039	13	9.7224	0.0029499	0.012327	0
20-oxo-LTB4 (C_m)	13	10.623	0.0002037	0.00086339	-10.623	0.9998	1	9.7224	0.0027096	0.011039	13	9.7224	0.0029499	0.012327	0
20-oxo-LTB4 (C_r)	13	10.623	0.0002037	0.00086339	-10.623	0.9998	1	9.7224	0.0027096	0.011039	13	9.7224	0.0029499	0.012327	0
20-COOH-LTB4 (C_c)	16	9.5754	0.0099075	0.022112	-9.5754	0.99014	1	8.1168	0.015792	0.036408	16	8.1168	0.015112	0.038278	0
20-COOH-LTB4 (C_m)	16	9.5754	0.0099075	0.022112	-9.5754	0.99014	1	8.1168	0.015792	0.036408	16	8.1168	0.015112	0.038278	0
20-COOH-LTB4 (C_r)	13	8.8488	0.013812	0.028802	-8.8488	0.98625	1	7.4936	0.019615	0.043235	13	7.4936	0.025017	0.055302	0
20-dihydroxy-LTB4 (C_c)	5	9.3467	3.4297e-06	2.9672e-05	-9.3467	1	1	8.9062	0.0034582	0.01111	5	8.9062	0.0049076	0.01655	0
20-dihydroxy-LTB4 (C_r)	5	9.3467	3.4297e-06	2.9672e-05	-9.3467	1	1	8.9062	0.0034582	0.01111	5	8.9062	0.0049076	0.01655	0
20-trihydroxy-LTB4 (C_c)	5	9.3467	3.4297e-06	2.9672e-05	-9.3467	1	1	8.9062	0.0034582	0.01111	5	8.9062	0.0049076	0.01655	0
20-trihydroxy-LTB4 (C_r)	5	9.3467	3.4297e-06	2.9672e-05	-9.3467	1	1	8.9062	0.0034582	0.01111	5	8.9062	0.0049076	0.01655	0
5-oxo-6-trans-LTB4 (C_c)	30	14.614	1.7549e-05	0.00010612	-14.614	0.99998	1	12.454	0.00013532	0.0014018	30	12.454	0.00034135	0.0032054	0
5-oxo-6-trans-LTB4 (C_m)	30	14.614	1.7549e-05	0.00010612	-14.614	0.99998	1	12.454	0.00013532	0.0014018	30	12.454	0.00034135	0.0032054	0
5-oxo-6-trans-LTB4 (C_p)	30	14.614	1.7549e-05	0.00010612	-14.614	0.99998	1	12.454	0.00013532	0.0014018	30	12.454	0.00034135	0.0032054	0
6,7-dihydro-5-oxo-LTB4 (C_c)	36	15.896	2.8724e-06	2.9672e-05	-15.896	1	1	13.439	9.0944e-05	0.00099094	36	13.439	0.00015713	0.0018519	0
6,7-dihydro-5-oxo-LTB4 (C_m)	36	15.896	2.8724e-06	2.9672e-05	-15.896	1	1	13.439	9.0944e-05	0.00099094	36	13.439	0.00015713	0.0018519	0
5-oxo-6-trans-LTB4 (C_r)	27	14.174	6.2893e-06	5.0621e-05	-14.174	0.99999	1	12.08	0.00029087	0.0022623	27	12.08	0.00049514	0.003763	0
6,7-dihydro-5-oxo-LTB4 (C_r)	36	15.896	2.8724e-06	2.9672e-05	-15.896	1	1	13.439	9.0944e-05	0.00099094	36	13.439	0.00015713	0.0018519	0
6,7-dihydro-5-oxo-LTB4 (C_p)	36	15.896	2.8724e-06	2.9672e-05	-15.896	1	1	13.439	9.0944e-05	0.00099094	36	13.439	0.00015713	0.0018519	0
6,7-dihydro-LTB4 (C_c)	28	14.429	7.6061e-06	5.3243e-05	-14.429	0.99999	1	12.327	0.00027991	0.0021993	28	12.327	0.00051314	0.003763	0
6,7-dihydro-LTB4 (C_m)	28	14.429	7.6061e-06	5.3243e-05	-14.429	0.99999	1	12.327	0.00027991	0.0021993	28	12.327	0.00051314	0.003763	0
6,7-dihydro-LTB4 (C_r)	28	14.429	7.6061e-06	5.3243e-05	-14.429	0.99999	1	12.327	0.00027991	0.0021993	28	12.327	0.00051314	0.003763	0
6,7-dihydro-LTB4 (C_p)	28	14.429	7.6061e-06	5.3243e-05	-14.429	0.99999	1	12.327	0.00027991	0.0021993	28	12.327	0.00051314	0.003763	0
5-oxo-12(R)-hydroxy-eicosa-(8E,10E,14Z)-trienoyl-CoA (C_c)	8	6.7271	0.057229	0.076465	-6.7271	0.94289	1	5.4459	0.069272	0.089296	8	5.4459	0.088176	0.11347	0
5-oxo-12(R)-hydroxy-eicosa-(8E,10E,14Z)-trienoyl-CoA (C_m)	10	7.7514	0.033851	0.053404	-7.7514	0.96625	1	6.4549	0.036328	0.063507	10	6.4549	0.053328	0.089396	0
5-oxo-12(R)-hydroxy-eicosa-(8E,10E,14Z)-trienoyl-CoA (C_r)	8	6.7271	0.057229	0.076465	-6.7271	0.94289	1	5.4459	0.069272	0.089296	8	5.4459	0.088176	0.11347	0
5-oxo-12(R)-hydroxy-eicosa-(8E,10E,14Z)-trienoyl-CoA (C_p)	10	7.7514	0.033851	0.053404	-7.7514	0.96625	1	6.4549	0.036328	0.063507	10	6.4549	0.053328	0.089396	0
AMP (C_p)	13	8.1788	0.044631	0.066687	-8.1788	0.95551	1	6.7414	0.034453	0.062191	13	6.7414	0.045339	0.080938	0
ATP (C_p)	13	8.1788	0.044631	0.066687	-8.1788	0.95551	1	6.7414	0.034453	0.062191	13	6.7414	0.045339	0.080938	0
3,5-dioxo-12(R)-hydroxy-eicosa-(8E,10E,14Z)-trienoyl-CoA (C_m)	5	6.2121	0.019978	0.036949	-6.2121	0.98018	1	5.6849	0.051933	0.075025	5	5.6849	0.066645	0.097561	0
3-oxo-10(R)-hydroxy-octadeca-(6E,8E,12Z)-trienoyl-CoA (C_m)	10	7.1954	0.077931	0.099514	-7.1954	0.92223	1	6.2009	0.043555	0.072279	10	6.2009	0.063375	0.097034	0
3-oxo-10(R)-hydroxy-octadeca-(6E,8E,12Z)-trienoyl-CoA (C_p)	9	7.3939	0.026386	0.044072	-7.3939	0.97371	1	6.4536	0.033589	0.062191	9	6.4536	0.049935	0.086073	0
3-oxo-10(R)-hydroxy-octadeca-(6E,8E,12Z)-trienoate (C_m)	10	7.1954	0.077931	0.099514	-7.1954	0.92223	1	6.2009	0.043555	0.072279	10	6.2009	0.063375	0.097034	0
3-oxo-10(R)-hydroxy-octadeca-(6E,8E,12Z)-trienoate (C_p)	7	5.3445	0.22001	0.246	-5.3445	0.78002	1	4.4138	0.12602	0.14504	7	4.4138	0.15596	0.17915	0
5-oxo-(6E)-12-epi-LTB4 (C_c)	31	14.862	7.5974e-06	5.3243e-05	-14.862	0.99999	1	12.694	0.00018317	0.0017902	31	12.694	0.00041316	0.0036992	0
5-oxo-(6E)-12-epi-LTB4 (C_m)	31	14.862	7.5974e-06	5.3243e-05	-14.862	0.99999	1	12.694	0.00018317	0.0017902	31	12.694	0.00041316	0.0036992	0
5-oxo-(6E)-12-epi-LTB4 (C_p)	31	14.862	7.5974e-06	5.3243e-05	-14.862	0.99999	1	12.694	0.00018317	0.0017902	31	12.694	0.00041316	0.0036992	0
6,7-dihydro-5-oxo-12-epi-LTB4 (C_c)	36	15.896	2.8724e-06	2.9672e-05	-15.896	1	1	13.439	9.0944e-05	0.00099094	36	13.439	0.00015713	0.0018519	0
6,7-dihydro-5-oxo-12-epi-LTB4 (C_m)	36	15.896	2.8724e-06	2.9672e-05	-15.896	1	1	13.439	9.0944e-05	0.00099094	36	13.439	0.00015713	0.0018519	0
5-oxo-(6E)-12-epi-LTB4 (C_r)	28	14.429	7.6061e-06	5.3243e-05	-14.429	0.99999	1	12.327	0.00027991	0.0021993	28	12.327	0.00051314	0.003763	0
6,7-dihydro-5-oxo-12-epi-LTB4 (C_r)	36	15.896	2.8724e-06	2.9672e-05	-15.896	1	1	13.439	9.0944e-05	0.00099094	36	13.439	0.00015713	0.0018519	0
6,7-dihydro-5-oxo-12-epi-LTB4 (C_p)	36	15.896	2.8724e-06	2.9672e-05	-15.896	1	1	13.439	9.0944e-05	0.00099094	36	13.439	0.00015713	0.0018519	0
5-oxo-12(S)-hydroxy-eicosa-(8E,10E,14Z)-trienoyl-CoA (C_c)	8	6.7271	0.057229	0.076465	-6.7271	0.94289	1	5.4459	0.069272	0.089296	8	5.4459	0.088176	0.11347	0
5-oxo-12(S)-hydroxy-eicosa-(8E,10E,14Z)-trienoyl-CoA (C_m)	10	7.7514	0.033851	0.053404	-7.7514	0.96625	1	6.4549	0.036328	0.063507	10	6.4549	0.053328	0.089396	0
5-oxo-12(S)-hydroxy-eicosa-(8E,10E,14Z)-trienoyl-CoA (C_r)	8	6.7271	0.057229	0.076465	-6.7271	0.94289	1	5.4459	0.069272	0.089296	8	5.4459	0.088176	0.11347	0
5-oxo-12(S)-hydroxy-eicosa-(8E,10E,14Z)-trienoyl-CoA (C_p)	10	7.7514	0.033851	0.053404	-7.7514	0.96625	1	6.4549	0.036328	0.063507	10	6.4549	0.053328	0.089396	0
3,5-dioxo-12(S)-hydroxy-eicosa-(8E,10E,14Z)-trienoyl-CoA (C_m)	5	6.2121	0.019978	0.036949	-6.2121	0.98018	1	5.6849	0.051933	0.075025	5	5.6849	0.066645	0.097561	0
3-oxo-10(S)-hydroxy-octadeca-(6E,8E,12Z)-trienoyl-CoA (C_m)	10	7.1954	0.077931	0.099514	-7.1954	0.92223	1	6.2009	0.043555	0.072279	10	6.2009	0.063375	0.097034	0
3-oxo-10(S)-hydroxy-octadeca-(6E,8E,12Z)-trienoyl-CoA (C_p)	9	7.3939	0.026386	0.044072	-7.3939	0.97371	1	6.4536	0.033589	0.062191	9	6.4536	0.049935	0.086073	0
3-oxo-10(S)-hydroxy-octadeca-(6E,8E,12Z)-trienoate (C_m)	10	7.1954	0.077931	0.099514	-7.1954	0.92223	1	6.2009	0.043555	0.072279	10	6.2009	0.063375	0.097034	0
3-oxo-10(S)-hydroxy-octadeca-(6E,8E,12Z)-trienoate (C_p)	7	5.3445	0.22001	0.246	-5.3445	0.78002	1	4.4138	0.12602	0.14504	7	4.4138	0.15596	0.17915	0
10,11-dihydro-12-oxo-LTB4 (C_c)	6	4.9073	0.2402	0.26385	-4.9073	0.75994	1	3.8518	0.1611	0.17781	6	3.8518	0.18261	0.20309	0
10,11-dihydro-12-oxo-LTB4 (C_m)	6	4.9073	0.2402	0.26385	-4.9073	0.75994	1	3.8518	0.1611	0.17781	6	3.8518	0.18261	0.20309	0
10,11-dihydro-12-oxo-LTB4 (C_p)	6	4.9073	0.2402	0.26385	-4.9073	0.75994	1	3.8518	0.1611	0.17781	6	3.8518	0.18261	0.20309	0
10,11-dihydro-LTB4 (C_c)	16	11.581	5.3278e-05	0.00026697	-11.581	0.99995	1	10.192	0.0025731	0.01078	16	10.192	0.0017187	0.0095898	0
10,11-dihydro-LTB4 (C_m)	11	7.6656	0.045562	0.067902	-7.6656	0.95449	1	6.2872	0.042452	0.071268	11	6.2872	0.051838	0.088178	0
10,11-dihydro-LTB4 (C_p)	11	7.6656	0.045562	0.067902	-7.6656	0.95449	1	6.2872	0.042452	0.071268	11	6.2872	0.051838	0.088178	0
20-OH-10,11-dihydro-LTB4 (C_c)	5	9.3467	3.4297e-06	2.9672e-05	-9.3467	1	1	8.9062	0.0034582	0.01111	5	8.9062	0.0049076	0.01655	0
10,11-dihydro-LTB4 (C_r)	13	11.074	5.3558e-05	0.00026779	-11.074	0.99995	1	9.7955	0.0025191	0.010677	13	9.7955	0.0027236	0.011673	0
20-OH-10,11-dihydro-LTB4 (C_r)	5	9.3467	3.4297e-06	2.9672e-05	-9.3467	1	1	8.9062	0.0034582	0.01111	5	8.9062	0.0049076	0.01655	0
10,11-dihydro-20-dihydroxy-LTB4 (C_c)	5	9.3467	3.4297e-06	2.9672e-05	-9.3467	1	1	8.9062	0.0034582	0.01111	5	8.9062	0.0049076	0.01655	0
10,11-dihydro-20-dihydroxy-LTB4 (C_r)	5	9.3467	3.4297e-06	2.9672e-05	-9.3467	1	1	8.9062	0.0034582	0.01111	5	8.9062	0.0049076	0.01655	0
10,11-dihydro-20-trihydroxy-LTB4 (C_c)	5	9.3467	3.4297e-06	2.9672e-05	-9.3467	1	1	8.9062	0.0034582	0.01111	5	8.9062	0.0049076	0.01655	0
10,11-dihydro-20-trihydroxy-LTB4 (C_r)	5	9.3467	3.4297e-06	2.9672e-05	-9.3467	1	1	8.9062	0.0034582	0.01111	5	8.9062	0.0049076	0.01655	0
20-COOH-LTB4 (C_p)	11	7.6656	0.045562	0.067902	-7.6656	0.95449	1	6.2872	0.042452	0.071268	11	6.2872	0.051838	0.088178	0
20-CoA-20-oxo-LTB4 (C_c)	8	6.7271	0.057229	0.076465	-6.7271	0.94289	1	5.4459	0.069272	0.089296	8	5.4459	0.088176	0.11347	0
20-CoA-20-oxo-LTB4 (C_m)	10	7.7514	0.033851	0.053404	-7.7514	0.96625	1	6.4549	0.036328	0.063507	10	6.4549	0.053328	0.089396	0
20-CoA-20-oxo-LTB4 (C_r)	8	6.7271	0.057229	0.076465	-6.7271	0.94289	1	5.4459	0.069272	0.089296	8	5.4459	0.088176	0.11347	0
20-CoA-20-oxo-LTB4 (C_p)	10	7.7514	0.033851	0.053404	-7.7514	0.96625	1	6.4549	0.036328	0.063507	10	6.4549	0.053328	0.089396	0
18,20-dioxo-20-CoA-LTB4 (C_m)	5	6.2121	0.019978	0.036949	-6.2121	0.98018	1	5.6849	0.051933	0.075025	5	5.6849	0.066645	0.097561	0
18-CoA-18-oxo-dinor-LTB4 (C_m)	10	7.1954	0.077931	0.099514	-7.1954	0.92223	1	6.2009	0.043555	0.072279	10	6.2009	0.063375	0.097034	0
18-CoA-18-oxo-dinor-LTB4 (C_p)	9	7.3939	0.026386	0.044072	-7.3939	0.97371	1	6.4536	0.033589	0.062191	9	6.4536	0.049935	0.086073	0
omega-carboxy-trinor-LTB4 (C_m)	7	5.3445	0.22001	0.246	-5.3445	0.78002	1	4.4138	0.12602	0.14504	7	4.4138	0.15596	0.17915	0
omega-carboxy-trinor-LTB4 (C_p)	7	5.3445	0.22001	0.246	-5.3445	0.78002	1	4.4138	0.12602	0.14504	7	4.4138	0.15596	0.17915	0
10,11-dihydro-LTB4-CoA (C_c)	8	6.7271	0.057229	0.076465	-6.7271	0.94289	1	5.4459	0.069272	0.089296	8	5.4459	0.088176	0.11347	0
10,11-dihydro-LTB4-CoA (C_m)	10	7.7514	0.033851	0.053404	-7.7514	0.96625	1	6.4549	0.036328	0.063507	10	6.4549	0.053328	0.089396	0
10,11-dihydro-LTB4-CoA (C_r)	8	6.7271	0.057229	0.076465	-6.7271	0.94289	1	5.4459	0.069272	0.089296	8	5.4459	0.088176	0.11347	0
10,11-dihydro-LTB4-CoA (C_p)	10	7.7514	0.033851	0.053404	-7.7514	0.96625	1	6.4549	0.036328	0.063507	10	6.4549	0.053328	0.089396	0
3-oxo-5(S),12(R)-dihydroxy-eicosa-8-trans-6,14-cis-trienoyl-CoA (C_m)	5	6.2121	0.019978	0.036949	-6.2121	0.98018	1	5.6849	0.051933	0.075025	5	5.6849	0.066645	0.097561	0
3(S),10(R)-OH-octadeca-6-trans-4,12-cis-trienoyl-CoA (C_m)	10	7.1954	0.077931	0.099514	-7.1954	0.92223	1	6.2009	0.043555	0.072279	10	6.2009	0.063375	0.097034	0
3(S),10(R)-OH-octadeca-6-trans-4,12-cis-trienoyl-CoA (C_p)	9	7.3939	0.026386	0.044072	-7.3939	0.97371	1	6.4536	0.033589	0.062191	9	6.4536	0.049935	0.086073	0
3(S),10(R)-OH-octadeca-6-trans-4,12-cis-trienoate (C_m)	7	5.3445	0.22001	0.246	-5.3445	0.78002	1	4.4138	0.12602	0.14504	7	4.4138	0.15596	0.17915	0
3(S),10(R)-OH-octadeca-6-trans-4,12-cis-trienoate (C_p)	7	5.3445	0.22001	0.246	-5.3445	0.78002	1	4.4138	0.12602	0.14504	7	4.4138	0.15596	0.17915	0
20-hydroxy-LTE4 (C_p)	8	8.9887	0.00053067	0.0018462	-8.9887	0.99947	1	8.2872	0.0077931	0.021006	8	8.2872	0.0096124	0.02685	0
20-oxo-LTE4 (C_p)	13	10.623	0.0002037	0.00086339	-10.623	0.9998	1	9.7224	0.0027096	0.011039	13	9.7224	0.0029499	0.012327	0
20-COOH-LTE4 (C_p)	13	8.8488	0.013812	0.028802	-8.8488	0.98625	1	7.4936	0.019615	0.043235	13	7.4936	0.025017	0.055302	0
20-COOH-LTE4-CoA (C_p)	10	7.7514	0.033851	0.053404	-7.7514	0.96625	1	6.4549	0.036328	0.063507	10	6.4549	0.053328	0.089396	0
omega-COOH-dinor-LTE4-CoA (C_p)	11	8.3418	0.013565	0.028435	-8.3418	0.98646	1	7.3477	0.019422	0.042933	11	7.3477	0.022388	0.050763	0
18-COOH-LTE4 (C_p)	7	5.3445	0.22001	0.246	-5.3445	0.78002	1	4.4138	0.12602	0.14504	7	4.4138	0.15596	0.17915	0
18-COOH-(15E)-dinor-LTE4-CoA (C_p)	5	7.0557	0.0033453	0.0091778	-7.0557	0.9967	1	6.5849	0.027016	0.054041	5	6.5849	0.035673	0.069952	0
16e-18-oxo-18-CoA-dinor-LTE4 (C_p)	5	7.7919	0.0005084	0.0017875	-7.7919	0.9995	1	7.345	0.014625	0.034091	5	7.345	0.019779	0.046669	0
omega-COOH-tetranor-LTE3-CoA (C_p)	6	7.1032	0.008646	0.020297	-7.1032	0.99138	1	6.4855	0.034508	0.062191	6	6.4855	0.034988	0.069197	0
(13E)-tetranor-16-oxo-16-CoA-LTE4 (C_p)	9	6.5417	0.098045	0.11939	-6.5417	0.90216	1	5.5622	0.061534	0.080398	9	5.5622	0.088551	0.11385	0
(13E)-tetranor-16-carboxy-LTE4 (C_p)	7	5.3445	0.22001	0.246	-5.3445	0.78002	1	4.4138	0.12602	0.14504	7	4.4138	0.15596	0.17915	0
LTD4 (C_c)	8	6.8214	0.049562	0.073062	-6.8214	0.95055	1	4.4309	0.12581	0.14504	8	4.4309	0.15896	0.18223	0
prostaglandin E1 (C_c)	10	6.4537	0.19076	0.21665	-6.4537	0.80945	1	4.7827	0.10728	0.12827	10	4.7827	0.14805	0.17182	0
leukotriene C4 (C_r)	6	6.1648	0.047986	0.07092	-6.1648	0.95209	1	4.6644	0.10647	0.12738	6	4.6644	0.11797	0.14335	0
glutamate (C_r)	5	5.7784	0.043081	0.065129	-5.7784	0.95717	1	4.2637	0.12459	0.14433	5	4.2637	0.15285	0.17671	0
LTD4 (C_r)	5	5.7784	0.043081	0.065129	-5.7784	0.95717	1	4.2637	0.12459	0.14433	5	4.2637	0.15285	0.17671	0
prostaglandin H2 (C_c)	11	6.9329	0.1301	0.15333	-6.9329	0.86998	1	4.9498	0.098451	0.11907	11	4.9498	0.12534	0.15135	0
prostaglandin H2 (C_r)	9	5.4756	0.31313	0.33659	-5.4756	0.6871	1	4.1384	0.13977	0.15689	9	4.1384	0.19014	0.21066	0
propanoyl-CoA (C_p)	22	9.5992	0.071549	0.092489	-9.5992	0.92885	1	6.285	0.053299	0.07666	22	6.285	0.092541	0.11685	0
propanoate (C_p)	7	5.3445	0.22001	0.246	-5.3445	0.78002	1	4.4138	0.12602	0.14504	7	4.4138	0.15596	0.17915	0
O-acetylcarnitine (C_c)	6	5.9293	0.068755	0.089027	-5.9293	0.93134	1	5.1844	0.079404	0.099094	6	5.1844	0.086252	0.11187	0
O-propanoylcarnitine (C_c)	5	5.0758	0.12134	0.14501	-5.0758	0.87908	1	4.3524	0.11862	0.13818	5	4.3524	0.14593	0.16965	0
malonyl-carnitin (C_c)	8	5.9297	0.16335	0.18727	-5.9297	0.83684	1	4.9621	0.093148	0.1132	8	4.9621	0.11828	0.14354	0
dodecanoylcarnitine (C_c)	9	6.6486	0.084795	0.10508	-6.6486	0.9154	1	5.6672	0.05751	0.079032	9	5.6672	0.083089	0.10825	0
tridecanoylcarnitine (C_c)	9	6.6486	0.084795	0.10508	-6.6486	0.9154	1	5.6672	0.05751	0.079032	9	5.6672	0.083089	0.10825	0
tetradecanoylcarnitine (C_c)	9	6.6486	0.084795	0.10508	-6.6486	0.9154	1	5.6672	0.05751	0.079032	9	5.6672	0.083089	0.10825	0
tetradecenoylcarnitine(5) (C_c)	9	6.6486	0.084795	0.10508	-6.6486	0.9154	1	5.6672	0.05751	0.079032	9	5.6672	0.083089	0.10825	0
tetradecenoylcarnitine(7) (C_c)	9	6.6486	0.084795	0.10508	-6.6486	0.9154	1	5.6672	0.05751	0.079032	9	5.6672	0.083089	0.10825	0
tetradecenoylcarnitine(9) (C_c)	9	6.6486	0.084795	0.10508	-6.6486	0.9154	1	5.6672	0.05751	0.079032	9	5.6672	0.083089	0.10825	0
pentadecanoylcarnitine (C_c)	9	6.6486	0.084795	0.10508	-6.6486	0.9154	1	5.6672	0.05751	0.079032	9	5.6672	0.083089	0.10825	0
L-palmitoylcarnitine (C_c)	9	6.6486	0.084795	0.10508	-6.6486	0.9154	1	5.6672	0.05751	0.079032	9	5.6672	0.083089	0.10825	0
hexadecenoylcarnitine(9) (C_c)	9	6.6486	0.084795	0.10508	-6.6486	0.9154	1	5.6672	0.05751	0.079032	9	5.6672	0.083089	0.10825	0
palmitoleoyl-carnitine (C_c)	9	6.6486	0.084795	0.10508	-6.6486	0.9154	1	5.6672	0.05751	0.079032	9	5.6672	0.083089	0.10825	0
heptadecanoylcarnitine (C_c)	9	6.6486	0.084795	0.10508	-6.6486	0.9154	1	5.6672	0.05751	0.079032	9	5.6672	0.083089	0.10825	0
heptadecenoylcarnitine(7) (C_c)	9	6.6486	0.084795	0.10508	-6.6486	0.9154	1	5.6672	0.05751	0.079032	9	5.6672	0.083089	0.10825	0
heptadecenoylcarnitine(8) (C_c)	9	6.6486	0.084795	0.10508	-6.6486	0.9154	1	5.6672	0.05751	0.079032	9	5.6672	0.083089	0.10825	0
stearoylcarnitine (C_c)	9	6.6486	0.084795	0.10508	-6.6486	0.9154	1	5.6672	0.05751	0.079032	9	5.6672	0.083089	0.10825	0
octadecenoylcarnitine(5) (C_c)	9	6.6486	0.084795	0.10508	-6.6486	0.9154	1	5.6672	0.05751	0.079032	9	5.6672	0.083089	0.10825	0
octadecenoylcarnitine(7) (C_c)	9	6.6486	0.084795	0.10508	-6.6486	0.9154	1	5.6672	0.05751	0.079032	9	5.6672	0.083089	0.10825	0
L-oleoylcarnitine (C_c)	9	6.6486	0.084795	0.10508	-6.6486	0.9154	1	5.6672	0.05751	0.079032	9	5.6672	0.083089	0.10825	0
(9E)-octadecenoylcarnitine (C_c)	9	6.6486	0.084795	0.10508	-6.6486	0.9154	1	5.6672	0.05751	0.079032	9	5.6672	0.083089	0.10825	0
octadecenoylcarnitine(11) (C_c)	9	6.6486	0.084795	0.10508	-6.6486	0.9154	1	5.6672	0.05751	0.079032	9	5.6672	0.083089	0.10825	0
(6Z,9Z)-octadecadienoylcarnitine (C_c)	9	6.6486	0.084795	0.10508	-6.6486	0.9154	1	5.6672	0.05751	0.079032	9	5.6672	0.083089	0.10825	0
nonadecanoylcarnitine (C_c)	9	6.6486	0.084795	0.10508	-6.6486	0.9154	1	5.6672	0.05751	0.079032	9	5.6672	0.083089	0.10825	0
eicosanoylcarnitine (C_c)	9	6.6486	0.084795	0.10508	-6.6486	0.9154	1	5.6672	0.05751	0.079032	9	5.6672	0.083089	0.10825	0
eicosenoylcarnitine(7) (C_c)	9	6.6486	0.084795	0.10508	-6.6486	0.9154	1	5.6672	0.05751	0.079032	9	5.6672	0.083089	0.10825	0
eicosenoylcarnitine(9) (C_c)	9	6.6486	0.084795	0.10508	-6.6486	0.9154	1	5.6672	0.05751	0.079032	9	5.6672	0.083089	0.10825	0
eicosenoylcarnitine(11) (C_c)	9	6.6486	0.084795	0.10508	-6.6486	0.9154	1	5.6672	0.05751	0.079032	9	5.6672	0.083089	0.10825	0
(8Z,11Z)-eicosadienoylcarnitine (C_c)	9	6.6486	0.084795	0.10508	-6.6486	0.9154	1	5.6672	0.05751	0.079032	9	5.6672	0.083089	0.10825	0
(5Z,8Z,11Z)-eicosatrienoylcarnitine (C_c)	9	6.6486	0.084795	0.10508	-6.6486	0.9154	1	5.6672	0.05751	0.079032	9	5.6672	0.083089	0.10825	0
heneicosanoylcarnitine (C_c)	9	6.6486	0.084795	0.10508	-6.6486	0.9154	1	5.6672	0.05751	0.079032	9	5.6672	0.083089	0.10825	0
docosanoylcarnitine (C_c)	9	6.6486	0.084795	0.10508	-6.6486	0.9154	1	5.6672	0.05751	0.079032	9	5.6672	0.083089	0.10825	0
docosenoylcarnitine (C_c)	9	6.6486	0.084795	0.10508	-6.6486	0.9154	1	5.6672	0.05751	0.079032	9	5.6672	0.083089	0.10825	0
docosenoylcarnitine(11) (C_c)	9	6.6486	0.084795	0.10508	-6.6486	0.9154	1	5.6672	0.05751	0.079032	9	5.6672	0.083089	0.10825	0
octadecatrienoylcarnitine (C_c)	9	6.6486	0.084795	0.10508	-6.6486	0.9154	1	5.6672	0.05751	0.079032	9	5.6672	0.083089	0.10825	0
(6Z,9Z,12Z,15Z)-octadecatetraenoylcarnitine (C_c)	9	6.6486	0.084795	0.10508	-6.6486	0.9154	1	5.6672	0.05751	0.079032	9	5.6672	0.083089	0.10825	0
(8Z,11Z,14Z,17Z)-eicosatetraenoylcarnitine (C_c)	9	6.6486	0.084795	0.10508	-6.6486	0.9154	1	5.6672	0.05751	0.079032	9	5.6672	0.083089	0.10825	0
(5Z,8Z,11Z,14Z,17Z)-eicosapentaenoylcarnitine (C_c)	9	6.6486	0.084795	0.10508	-6.6486	0.9154	1	5.6672	0.05751	0.079032	9	5.6672	0.083089	0.10825	0
(7Z,10Z,13Z,16Z,19Z)-docosapentaenoylcarnitine (C_c)	9	6.6486	0.084795	0.10508	-6.6486	0.9154	1	5.6672	0.05751	0.079032	9	5.6672	0.083089	0.10825	0
docosahexaenoylcarnitine (C_c)	9	6.6486	0.084795	0.10508	-6.6486	0.9154	1	5.6672	0.05751	0.079032	9	5.6672	0.083089	0.10825	0
(11Z,14Z,17Z)-eicosatrienoylcarnitine (C_c)	9	6.6486	0.084795	0.10508	-6.6486	0.9154	1	5.6672	0.05751	0.079032	9	5.6672	0.083089	0.10825	0
13,16,19-docosatrienoylcarnitine (C_c)	9	6.6486	0.084795	0.10508	-6.6486	0.9154	1	5.6672	0.05751	0.079032	9	5.6672	0.083089	0.10825	0
10,13,16,19-docosatetraenoylcarnitine (C_c)	9	6.6486	0.084795	0.10508	-6.6486	0.9154	1	5.6672	0.05751	0.079032	9	5.6672	0.083089	0.10825	0
linoleic-carnitine (C_c)	9	6.6486	0.084795	0.10508	-6.6486	0.9154	1	5.6672	0.05751	0.079032	9	5.6672	0.083089	0.10825	0
gamma-linolenoylcarnitine (C_c)	9	6.6486	0.084795	0.10508	-6.6486	0.9154	1	5.6672	0.05751	0.079032	9	5.6672	0.083089	0.10825	0
eicosatrienoylcarnitine (C_c)	9	6.6486	0.084795	0.10508	-6.6486	0.9154	1	5.6672	0.05751	0.079032	9	5.6672	0.083089	0.10825	0
arachidonyl-carnitine (C_c)	9	6.6486	0.084795	0.10508	-6.6486	0.9154	1	5.6672	0.05751	0.079032	9	5.6672	0.083089	0.10825	0
ocosatetraenoylcarnitine (C_c)	9	6.6486	0.084795	0.10508	-6.6486	0.9154	1	5.6672	0.05751	0.079032	9	5.6672	0.083089	0.10825	0
(4Z,7Z,10Z,13Z,16Z)-docosapentaenoylcarnitine (C_c)	9	6.6486	0.084795	0.10508	-6.6486	0.9154	1	5.6672	0.05751	0.079032	9	5.6672	0.083089	0.10825	0
eicosadienoylcarnitine (C_c)	9	6.6486	0.084795	0.10508	-6.6486	0.9154	1	5.6672	0.05751	0.079032	9	5.6672	0.083089	0.10825	0
(13Z,16Z)-docosadienoylcarnitine (C_c)	9	6.6486	0.084795	0.10508	-6.6486	0.9154	1	5.6672	0.05751	0.079032	9	5.6672	0.083089	0.10825	0
10,13,16-docosatrienoylcarnitine (C_c)	9	6.6486	0.084795	0.10508	-6.6486	0.9154	1	5.6672	0.05751	0.079032	9	5.6672	0.083089	0.10825	0
L-octanoylcarnitine (C_c)	5	5.0758	0.12134	0.14501	-5.0758	0.87908	1	4.3524	0.11862	0.13818	5	4.3524	0.14593	0.16965	0
L-carnitine (C_m)	27	12.711	0.00059709	0.0020434	-12.711	0.99941	1	11.146	0.00086967	0.0053572	27	11.146	0.0015169	0.0085465	0
octanoyl-CoA (C_m)	6	6.8226	0.015137	0.030956	-6.8226	0.9849	1	6.2503	0.040549	0.068924	6	6.2503	0.041715	0.076881	0
malonyl-carnitin (C_m)	7	6.4783	0.05275	0.074848	-6.4783	0.94727	1	5.7075	0.060352	0.079032	7	5.7075	0.07193	0.09826	0
dodecanoylcarnitine (C_m)	7	6.4783	0.05275	0.074848	-6.4783	0.94727	1	5.7075	0.060352	0.079032	7	5.7075	0.07193	0.09826	0
lauroyl-CoA (C_m)	9	8.2681	0.0046953	0.012311	-8.2681	0.99533	1	7.5373	0.014587	0.034091	9	7.5373	0.022481	0.050763	0
tridecanoylcarnitine (C_m)	7	6.4783	0.05275	0.074848	-6.4783	0.94727	1	5.7075	0.060352	0.079032	7	5.7075	0.07193	0.09826	0
tridecanoyl-CoA (C_m)	9	8.2681	0.0046953	0.012311	-8.2681	0.99533	1	7.5373	0.014587	0.034091	9	7.5373	0.022481	0.050763	0
tetradecanoylcarnitine (C_m)	7	6.4783	0.05275	0.074848	-6.4783	0.94727	1	5.7075	0.060352	0.079032	7	5.7075	0.07193	0.09826	0
myristoyl-CoA (C_m)	9	8.2681	0.0046953	0.012311	-8.2681	0.99533	1	7.5373	0.014587	0.034091	9	7.5373	0.022481	0.050763	0
tetradecenoylcarnitine(5) (C_m)	7	6.4783	0.05275	0.074848	-6.4783	0.94727	1	5.7075	0.060352	0.079032	7	5.7075	0.07193	0.09826	0
(9E)-tetradecenoyl-CoA (C_m)	13	9.9628	0.0011853	0.0036557	-9.9628	0.99882	1	9.0933	0.0049689	0.014675	13	9.0933	0.0057148	0.01836	0
tetradecenoylcarnitine(7) (C_m)	7	6.4783	0.05275	0.074848	-6.4783	0.94727	1	5.7075	0.060352	0.079032	7	5.7075	0.07193	0.09826	0
(7Z)-tetradecenoyl-CoA (C_m)	9	8.2681	0.0046953	0.012311	-8.2681	0.99533	1	7.5373	0.014587	0.034091	9	7.5373	0.022481	0.050763	0
tetradecenoylcarnitine(9) (C_m)	7	6.4783	0.05275	0.074848	-6.4783	0.94727	1	5.7075	0.060352	0.079032	7	5.7075	0.07193	0.09826	0
5-tetradecenoyl-CoA (C_m)	9	8.2681	0.0046953	0.012311	-8.2681	0.99533	1	7.5373	0.014587	0.034091	9	7.5373	0.022481	0.050763	0
pentadecanoylcarnitine (C_m)	7	6.4783	0.05275	0.074848	-6.4783	0.94727	1	5.7075	0.060352	0.079032	7	5.7075	0.07193	0.09826	0
pentadecanoyl-CoA (C_m)	9	8.2681	0.0046953	0.012311	-8.2681	0.99533	1	7.5373	0.014587	0.034091	9	7.5373	0.022481	0.050763	0
L-palmitoylcarnitine (C_m)	7	6.4783	0.05275	0.074848	-6.4783	0.94727	1	5.7075	0.060352	0.079032	7	5.7075	0.07193	0.09826	0
palmitoyl-CoA (C_m)	9	8.2681	0.0046953	0.012311	-8.2681	0.99533	1	7.5373	0.014587	0.034091	9	7.5373	0.022481	0.050763	0
hexadecenoylcarnitine(9) (C_m)	7	6.4783	0.05275	0.074848	-6.4783	0.94727	1	5.7075	0.060352	0.079032	7	5.7075	0.07193	0.09826	0
[truncated: 1,051 more rows]

## Sheet: small intestine_TPH1
Name	Genes (tot)	Stat (dist.dir.up)	p (dist.dir.up)	p adj (dist.dir.up)	Stat (dist.dir.dn)	p (dist.dir.dn)	p adj (dist.dir.dn)	Stat (non-dir.)	p (non-dir.)	p adj (non-dir.)	Genes (up)	Stat (mix.dir.up)	p (mix.dir.up)	p adj (mix.dir.up)	Genes (down)
[truncated: 2,322 more rows]

[truncated: 1 more sheets: brain_TPH2]
