# Supplementary material for: A Systems Biology Approach to Investigating the Interaction between Serotonin Synthesis by Tryptophan Hydroxylase and the Metabolic Homeostasis
Source: Int J Mol Sci. 2021 Feb 28;22(5):2452. doi: 10.3390/ijms22052452 (PMC7957782; doi:10.3390/ijms22052452)
Supplement: Supplementary file 1 [file ijms-22-02452-s001.zip › ijms-1098526 suppl/supple_data2_DEG analysis.xlsx]

## Sheet: adipose tissue_TPH1
id	baseMean	baseMeanA	baseMeanB	foldChange	log2FoldChange	pval	padj	geneIDs1[, 1]
ENSG00000242268	1.69775	2.65431	0.741199	0.279244	-1.8404	0.000873709	0.0515932	RP11-368I23.2
ENSG00000259041	0	0	0	NA	NA	NA	NA	RP11-167B3.1
ENSG00000270112	0.982988	0.476142	1.48983	3.12897	1.64569	0.0655125	0.717307	RP11-742D12.2
ENSG00000167578	8.82524	8.72461	8.92587	1.02307	0.0329021	0.940749	1	RAB4B
ENSG00000278814	0	0	0	NA	NA	NA	NA	AC104071.1
ENSG00000078237	7.52737	7.34279	7.71196	1.05028	0.0707689	0.833945	1	C12orf5
ENSG00000269416	0.330307	0.0980888	0.562525	5.73485	2.51976	0.244077	1	LINC01224
ENSG00000263642	0	0	0	NA	NA	NA	NA	MIR4802
ENSG00000146083	10.3608	10.6717	10.05	0.941749	-0.0865849	0.737079	1	RNF44
ENSG00000158486	1.46467	1.43833	1.49101	1.03663	0.0518974	1	1	DNAH3
ENSG00000273639	0	0	0	NA	NA	NA	NA	RP11-597A11.11
ENSG00000198242	13.3118	13.7799	12.8438	0.932066	-0.101496	0.647837	1	RPL23A
ENSG00000231981	0.516062	0.483893	0.548231	1.13296	0.180098	1	1	RPL7L1P12
ENSG00000269475	0	0	0	NA	NA	NA	NA	CH17-38B12.4
ENSG00000134108	11.225	11.2906	11.1595	0.988386	-0.0168535	1	1	ARL8B
ENSG00000261030	0.0989975	0.197995	0	0	#NAME?	0.621811	1	RP11-791M20.1
ENSG00000172137	10.6372	11.2527	10.0217	0.890609	-0.167136	0.487247	1	CALB2
ENSG00000276644	7.84361	7.68163	8.00559	1.04217	0.059596	0.859989	1	DACH1
ENSG00000240423	0.324643	0.0951222	0.554164	5.82581	2.54246	0.245642	1	LINC00636
ENSG00000271616	0	0	0	NA	NA	NA	NA	RP11-578F21.13
ENSG00000234881	0	0	0	NA	NA	NA	NA	PIGFP2
ENSG00000236040	0	0	0	NA	NA	NA	NA	CHIAP1
ENSG00000231105	3.81093	2.7719	4.84996	1.74969	0.807099	0.0206655	0.384047	RP5-1071N3.1
ENSG00000094963	11.5225	11.774	11.2711	0.957289	-0.0629736	0.776839	1	FMO2
ENSG00000182141	7.17689	6.92087	7.43291	1.07398	0.102974	0.806984	1	ZNF708
ENSG00000280143	11.3786	10.191	12.5662	1.23307	0.302252	0.0995175	0.876572	AP000892.6
ENSG00000251334	0	0	0	NA	NA	NA	NA	RP11-317G22.2
ENSG00000231112	0	0	0	NA	NA	NA	NA	MTHFD2P3
ENSG00000258610	5.74122	5.53268	5.94976	1.07539	0.104853	0.950557	1	RP11-488C13.7
ENSG00000264981	0	0	0	NA	NA	NA	NA	RP11-434D2.10
ENSG00000275265	0.507508	0.192133	0.822883	4.28288	2.09858	0.15435	1	RP11-15J22.8
ENSG00000185105	1.1828	1.35737	1.00823	0.74278	-0.428992	0.504544	1	MYADML2
ENSG00000233540	0.18779	0.188088	0.187492	0.996828	-0.00458279	1	1	DNM3-IT1
ENSG00000102174	2.98505	1.50162	4.46848	2.97577	1.57326	0.000267673	0.0238598	PHEX
ENSG00000166391	2.21784	2.30495	2.13073	0.924411	-0.113394	0.825367	1	MOGAT2
ENSG00000232001	0.0460659	0	0.0921318	Inf	Inf	1	1	AC108868.6
ENSG00000270469	0.667904	0.77211	0.563699	0.730077	-0.45388	0.655423	1	RP11-411B10.8
ENSG00000225275	0	0	0	NA	NA	NA	NA	NUP210P2
ENSG00000234253	0	0	0	NA	NA	NA	NA	RPL7P13
ENSG00000070087	9.79882	9.83396	9.76367	0.992852	-0.0103498	0.986711	1	PFN2
ENSG00000262950	0.0448733	0	0.0897465	Inf	Inf	1	1	RP11-189E14.5
ENSG00000255420	0	0	0	NA	NA	NA	NA	CASC23
ENSG00000280038	4.31576	3.90071	4.73081	1.21281	0.278348	0.488442	1	DNM1P41
ENSG00000153561	10.396	10.4682	10.3238	0.986213	-0.0200294	1	1	RMND5A
ENSG00000251538	0.134702	0	0.269404	Inf	Inf	0.383574	1	RP11-166A12.1
ENSG00000269148	2.77226	2.47048	3.07404	1.24431	0.315343	0.457475	1	AC092301.3
ENSG00000253438	1.64225	1.61113	1.67336	1.03863	0.0546765	1	1	PCAT1
ENSG00000235411	0.425274	0.300942	0.549606	1.82629	0.868913	0.686794	1	AC007041.2
ENSG00000179262	11.4126	11.6576	11.1676	0.95797	-0.0619469	0.835909	1	RAD23A
ENSG00000278099	0.0475611	0.0951222	0	0	#NAME?	0.938623	1	U1
ENSG00000104833	4.80234	4.50369	5.10098	1.13262	0.179665	0.615223	1	TUBB4A
ENSG00000166368	0.182238	0.0980888	0.266388	2.71578	1.44137	0.829247	1	OR2D2
ENSG00000206072	0.188938	0.191049	0.186827	0.977901	-0.0322393	1	1	SERPINB11
ENSG00000006695	8.1027	8.03269	8.17271	1.01743	0.0249299	1	1	COX10
ENSG00000258630	0.141745	0	0.28349	Inf	Inf	0.40021	1	RP11-725G5.2
ENSG00000187513	10.3969	10.6365	10.1574	0.954957	-0.0664922	0.843618	1	GJA4
ENSG00000225269	0.946509	0.778076	1.11494	1.43295	0.518985	0.772549	1	LINC00705
ENSG00000214062	0.56088	0	1.12176	Inf	Inf	0.0031588	0.120199	RPL7P17
ENSG00000095587	2.80827	3.50646	2.11009	0.601772	-0.732711	0.0554216	0.656776	TLL2
ENSG00000167700	7.71191	7.61281	7.811	1.02603	0.0370771	0.910323	1	MFSD3
ENSG00000274219	0	0	0	NA	NA	NA	NA	CTC-360J11.7
ENSG00000254102	2.76436	2.27588	3.25283	1.42927	0.515274	0.327791	1	RP11-21C4.1
ENSG00000265096	2.48745	1.81498	3.15991	1.74102	0.799931	0.0989171	0.873693	C1QTNF1-AS1
ENSG00000064601	11.8604	12.1866	11.5343	0.946474	-0.0793651	0.761352	1	CTSA
ENSG00000227766	5.59122	5.3021	5.88033	1.10906	0.149333	0.78496	1	HCG4P5
ENSG00000008517	9.79111	10.8301	8.75217	0.808137	-0.307328	0.132309	1	IL32
ENSG00000264085	0	0	0	NA	NA	NA	NA	MIR5004
ENSG00000261475	0	0	0	NA	NA	NA	NA	CTD-2014E2.6
ENSG00000229637	1.90518	0.25176	3.55861	14.1349	3.82119	1.27384e-08	2.59964e-05	PRAC2
ENSG00000266644	1.86283	1.67056	2.05511	1.23019	0.298882	0.667185	1	RP11-927P21.2
ENSG00000227896	4.16447	3.77478	4.55416	1.20647	0.270794	0.618105	1	RP11-77P6.2
ENSG00000214541	0.803604	0.689269	0.917938	1.33175	0.413329	0.836517	1	RPS4XP3
ENSG00000070081	9.81161	10.2278	9.39539	0.918611	-0.122474	0.559098	1	NUCB2
ENSG00000166634	0.410242	0.631302	0.189181	0.299668	-1.73856	0.287397	1	SERPINB12
ENSG00000275479	0.467708	0.751153	0.184264	0.245308	-2.02734	0.183743	1	RP11-334C17.6
ENSG00000112309	6.84336	6.25178	7.43494	1.18925	0.250054	0.486792	1	B3GAT2
ENSG00000199812	0	0	0	NA	NA	NA	NA	RNU6-428P
ENSG00000261789	0	0	0	NA	NA	NA	NA	RP11-709D24.5
ENSG00000254092	0.0467068	0	0.0934135	Inf	Inf	1	1	RP11-369E15.3
ENSG00000158480	8.14295	8.19836	8.08754	0.986483	-0.0196343	0.990807	1	SPATA2
ENSG00000197421	0.377358	0.0989975	0.655718	6.62358	2.72761	0.160667	1	GGT3P
ENSG00000280171	0.328896	0.195717	0.462075	2.36094	1.23936	0.645802	1	CTD-2542C24.14
ENSG00000260900	0	0	0	NA	NA	NA	NA	RP11-19N8.3
ENSG00000266579	0.0459064	0	0.0918127	Inf	Inf	1	1	RP1-71H19.2
ENSG00000278732	0	0	0	NA	NA	NA	NA	Metazoa_SRP
ENSG00000196167	5.47964	4.72476	6.23451	1.31954	0.400036	0.180371	1	COLCA1
ENSG00000264438	0	0	0	NA	NA	NA	NA	RN7SL560P
ENSG00000200288	0	0	0	NA	NA	NA	NA	SNORA18
ENSG00000207000	0	0	0	NA	NA	NA	NA	RNU6-820P
ENSG00000254131	0.277623	0	0.555246	Inf	Inf	0.0853406	0.825879	RP11-1007J8.1
ENSG00000118972	0.871411	0.610519	1.1323	1.85466	0.891151	0.648079	1	FGF23
ENSG00000264104	0.0459064	0	0.0918127	Inf	Inf	1	1	RP11-638L3.4
ENSG00000179833	10.0741	9.81608	10.3322	1.05258	0.0739232	0.754454	1	SERTAD2
ENSG00000165312	9.49574	9.21207	9.77941	1.06159	0.0862233	0.76561	1	OTUD1
ENSG00000159618	3.19424	3.21857	3.1699	0.984877	-0.0219842	0.895036	1	GPR114
ENSG00000064225	8.08463	7.71214	8.45713	1.0966	0.133036	0.588402	1	ST3GAL6
ENSG00000221372	0	0	0	NA	NA	NA	NA	AC010739.1
ENSG00000250571	8.75633	8.77618	8.73648	0.995477	-0.00654019	1	1	GLI4
ENSG00000057294	7.67346	7.46504	7.88187	1.05584	0.0783869	0.719268	1	PKP2
ENSG00000226530	0.286578	0.0989975	0.474159	4.7896	2.25991	0.362757	1	RP11-348F1.2
ENSG00000252628	0	0	0	NA	NA	NA	NA	RNU6-453P
ENSG00000134709	4.26811	5.08281	3.45342	0.679431	-0.557602	0.0494902	0.626096	HOOK1
ENSG00000166007	0	0	0	NA	NA	NA	NA	TRIM51HP
ENSG00000171861	8.16976	8.15857	8.18095	1.00274	0.00395059	1	1	RNMTL1
ENSG00000278923	0	0	0	NA	NA	NA	NA	AP005242.1
ENSG00000167768	6.57343	7.2678	5.87905	0.808917	-0.305936	0.291955	1	KRT1
ENSG00000273637	0.178542	0	0.357085	Inf	Inf	0.275733	1	RP5-864K19.7
ENSG00000280159	3.01494	2.78994	3.23994	1.16129	0.215733	0.789843	1	CTD-2591A1.1
ENSG00000232216	0.589096	1.17819	0	0	#NAME?	0.0578998	0.672377	IGHV3-43
ENSG00000264172	0	0	0	NA	NA	NA	NA	PDLIM1P3
ENSG00000199903	0	0	0	NA	NA	NA	NA	RNU6-1273P
ENSG00000200058	0	0	0	NA	NA	NA	NA	RNA5SP218
ENSG00000177981	9.20836	9.02315	9.39356	1.04105	0.0580404	0.793507	1	ASB8
ENSG00000275358	0.28151	0.195717	0.367304	1.87671	0.908207	0.839372	1	RP5-1025A1.3
ENSG00000218358	1.30197	2.50667	0.0972677	0.0388036	-4.68767	0.000148128	0.0160438	RAET1K
ENSG00000264091	0	0	0	NA	NA	NA	NA	AP002495.1
ENSG00000275367	5.25164	3.70924	6.79403	1.83165	0.873143	0.00447908	0.150587	RP11-266K4.14
ENSG00000238921	0	0	0	NA	NA	NA	NA	AL360178.1
ENSG00000274815	0	0	0	NA	NA	NA	NA	AC007682.3
ENSG00000269349	0.881123	0.771836	0.990409	1.28319	0.35973	0.879652	1	CTD-3099C6.5
ENSG00000200291	0	0	0	NA	NA	NA	NA	Y_RNA
ENSG00000233614	0.992332	0.885079	1.09959	1.24236	0.313081	0.886988	1	DDX11L10
ENSG00000022567	8.13421	8.54864	7.71978	0.903042	-0.147135	0.525646	1	SLC45A4
ENSG00000278933	0	0	0	NA	NA	NA	NA	RP11-789C7.1
ENSG00000202175	0	0	0	NA	NA	NA	NA	RNA5SP128
ENSG00000120662	7.43714	7.62607	7.2482	0.950451	-0.0733158	0.724005	1	MTRF1
ENSG00000215274	0.423017	0.473986	0.372048	0.784936	-0.349354	0.887242	1	GAGE10
ENSG00000235523	0	0	0	NA	NA	NA	NA	RP11-63P12.7
ENSG00000249848	0.0459064	0	0.0918127	Inf	Inf	1	1	RP11-212F11.1
ENSG00000277826	0	0	0	NA	NA	NA	NA	uc_338
ENSG00000230225	1.07777	0.393942	1.7616	4.47173	2.16083	0.00847045	0.225888	MTND5P14
ENSG00000239877	0.133669	0	0.267338	Inf	Inf	0.384106	1	IGSF11-AS1
ENSG00000201398	0	0	0	NA	NA	NA	NA	U8
ENSG00000281474	0.103449	0.206898	0	0	#NAME?	0.627894	1	AC055736.4
ENSG00000272905	2.3476	2.01609	2.67912	1.32887	0.410198	0.476172	1	RP11-265E18.1
ENSG00000235571	0.281756	0.296429	0.267083	0.901002	-0.150398	1	1	SNX18P14
ENSG00000259952	0.908339	1.34961	0.467068	0.346076	-1.53084	0.325291	1	AC009133.15
ENSG00000260812	0	0	0	NA	NA	NA	NA	RARRES2P7
ENSG00000225630	13.5881	13.7783	13.398	0.972401	-0.0403769	0.911463	1	MTND2P28
ENSG00000230231	0	0	0	NA	NA	NA	NA	FMO7P
ENSG00000164283	3.36393	4.5086	2.21926	0.492228	-1.0226	0.00406235	0.14039	ESM1
ENSG00000227489	0.0486338	0	0.0972677	Inf	Inf	1	1	AC006458.3
ENSG00000254555	0	0	0	NA	NA	NA	NA	RP11-379J13.1
ENSG00000013392	7.5655	7.32229	7.80871	1.06643	0.0927889	0.77582	1	RWDD2A
ENSG00000226688	5.45019	4.75967	6.14071	1.29016	0.367545	0.250627	1	ENTPD1-AS1
ENSG00000258279	0.541445	0.993144	0.0897465	0.0903661	-3.46807	0.0246127	0.42531	LINC00592
ENSG00000250929	0.0940293	0.0959268	0.0921318	0.960439	-0.0582346	1	1	LINC01181
ENSG00000204581	1.72875	0.86022	2.59728	3.01932	1.59422	0.00398242	0.138741	AC096670.3
ENSG00000225620	0.0907796	0	0.181559	Inf	Inf	0.607737	1	RP11-569A11.2
ENSG00000271771	0.184287	0	0.368573	Inf	Inf	0.230542	1	RP11-1250I15.3
ENSG00000277919	0	0	0	NA	NA	NA	NA	MIR8067
ENSG00000184178	8.3023	8.23878	8.36581	1.01542	0.022075	0.958832	1	SCFD2
ENSG00000206260	0	0	0	NA	NA	NA	NA	PRR23A
ENSG00000237786	0.235367	0.194924	0.27581	1.41496	0.500761	1	1	GFOD1-AS1
ENSG00000272911	0.995063	0.957413	1.03271	1.07865	0.109227	1	1	RP11-74E22.6
ENSG00000164112	2.01755	2.08835	1.94674	0.932192	-0.101301	0.828476	1	TMEM155
ENSG00000230039	0.0479634	0.0959268	0	0	#NAME?	0.938623	1	RP11-314A15.2
ENSG00000130204	9.87285	9.97959	9.76612	0.978609	-0.0311951	0.986711	1	TOMM40
ENSG00000271580	2.63818	1.75609	3.52026	2.0046	1.00331	0.0230846	0.411922	RP11-536L3.4
ENSG00000252650	0	0	0	NA	NA	NA	NA	RNA5SP75
ENSG00000258529	1.30335	1.48672	1.11999	0.753331	-0.408644	0.608181	1	RP11-108O10.8
ENSG00000189099	0.137879	0	0.275757	Inf	Inf	0.391092	1	PRSS48
ENSG00000232879	0.047986	0	0.095972	Inf	Inf	1	1	RP11-544M22.3
ENSG00000265897	0	0	0	NA	NA	NA	NA	AC018696.1
ENSG00000111863	3.87471	3.77035	3.97907	1.05536	0.0777313	0.898668	1	ADTRP
ENSG00000109618	8.9185	8.43604	9.40095	1.11438	0.15624	0.508577	1	SEPSECS
ENSG00000279345	3.09941	2.38422	3.81461	1.59994	0.678019	0.134108	1	RP3-522J7.7
ENSG00000214866	0.563174	0.0980888	1.02826	10.4829	3.38997	0.0251109	0.42912	DCDC2C
ENSG00000254978	0.467322	0	0.934645	Inf	Inf	0.0100216	0.242868	ALG1L9P
ENSG00000153015	8.69082	8.73012	8.65152	0.990998	-0.0130467	1	1	CWC27
ENSG00000260549	6.78319	7.43132	6.13505	0.825566	-0.276545	0.25077	1	MT1L
ENSG00000202290	0	0	0	NA	NA	NA	NA	RNA5SP37
ENSG00000254578	0.0459064	0	0.0918127	Inf	Inf	1	1	CTD-2517M22.16
ENSG00000240710	1.20535	1.48196	0.928744	0.626698	-0.674157	0.275337	1	RP11-430C7.4
ENSG00000268889	0	0	0	NA	NA	NA	NA	CTD-2616J11.14
ENSG00000250210	0.153553	0.307106	0	0	#NAME?	0.327215	1	FO082796.1
ENSG00000225215	0.828347	1.18688	0.469813	0.395838	-1.33702	0.11272	0.929541	SMARCE1P1
ENSG00000257246	1.05636	1.17508	0.937636	0.797936	-0.325656	0.627998	1	RP11-416A17.6
ENSG00000278616	5.80791	5.57347	6.04235	1.08413	0.116534	0.80593	1	BEND3P3
ENSG00000280267	0	0	0	NA	NA	NA	NA	PRAMEF25
ENSG00000250885	0	0	0	NA	NA	NA	NA	CTD-2004A9.1
ENSG00000273797	1.48994	1.86062	1.11926	0.601554	-0.733235	0.155003	1	RP11-1046B16.3
ENSG00000036448	5.95054	6.71337	5.18772	0.772744	-0.371938	0.189134	1	MYOM2
ENSG00000264583	0	0	0	NA	NA	NA	NA	MIR4487
ENSG00000164114	7.48806	7.35412	7.62199	1.03642	0.0516142	0.893362	1	MAP9
ENSG00000267552	0.132752	0.17209	0.0934135	0.542819	-0.881456	1	1	CTD-2528L19.4
ENSG00000224695	0	0	0	NA	NA	NA	NA	MTND6P7
ENSG00000106038	1.36179	0.774358	1.94922	2.51721	1.33182	0.0295951	0.472802	EVX1
ENSG00000255189	0.0897465	0	0.179493	Inf	Inf	0.701594	1	GLYATL1P1
ENSG00000238698	0	0	0	NA	NA	NA	NA	RNU7-147P
ENSG00000149089	9.05994	9.19457	8.92532	0.970717	-0.0428776	0.926131	1	APIP
ENSG00000114861	10.7062	10.8031	10.6094	0.982075	-0.0260953	0.984885	1	FOXP1
ENSG00000238478	0	0	0	NA	NA	NA	NA	RNU6-498P
ENSG00000224570	0.518573	0.392803	0.644343	1.64037	0.714022	0.735148	1	RP11-430H12.2
ENSG00000179632	11.2852	11.6864	10.884	0.931336	-0.102627	0.692447	1	MAF1
ENSG00000113971	10.5447	10.4795	10.61	1.01246	0.0178608	0.950417	1	NPHP3
ENSG00000205030	0	0	0	NA	NA	NA	NA	OR5L2
ENSG00000243073	0	0	0	NA	NA	NA	NA	PRAMEF4
ENSG00000138193	8.95517	8.8901	9.02024	1.01464	0.0209661	1	1	PLCE1
ENSG00000240809	1.14162	0.888604	1.39464	1.56947	0.650277	0.484553	1	RP11-550F7.1
ENSG00000152942	8.8258	8.8231	8.8285	1.00061	0.000882026	1	1	RAD17
ENSG00000276692	0.574088	0.481663	0.666513	1.38377	0.468608	0.967452	1	RP11-104G3.7
ENSG00000280004	0	0	0	NA	NA	NA	NA	AC005086.2
ENSG00000224560	0	0	0	NA	NA	NA	NA	RP11-270L13.1
ENSG00000158411	8.89018	9.03693	8.74342	0.967522	-0.0476343	0.815844	1	MITD1
ENSG00000172667	9.26848	9.14981	9.38715	1.02594	0.0369462	0.977965	1	ZMAT3
ENSG00000227233	0	0	0	NA	NA	NA	NA	CICP17
ENSG00000118363	10.4779	10.8242	10.1315	0.93601	-0.0954039	0.678347	1	SPCS2
ENSG00000273311	4.77373	4.16485	5.38261	1.29239	0.37004	0.26594	1	DGCR11
ENSG00000136169	8.54794	8.2595	8.83638	1.06984	0.0974004	0.743964	1	SETDB2
ENSG00000135903	3.18527	0.945369	5.42518	5.73868	2.52072	3.49162e-09	1.2308e-05	PAX3
ENSG00000121644	10.032	10.2046	9.85935	0.966165	-0.0496591	0.861641	1	DESI2
ENSG00000279700	4.91185	5.07594	4.74776	0.935345	-0.0964295	0.752016	1	RP13-554M15.2
ENSG00000205362	8.25696	9.07975	7.43417	0.818764	-0.28848	0.237721	1	MT1A
ENSG00000138495	8.74394	9.21116	8.27673	0.898554	-0.154322	0.504016	1	COX17
ENSG00000204528	2.04986	1.5702	2.52953	1.61096	0.687923	0.260167	1	PSORS1C3
ENSG00000251286	0	0	0	NA	NA	NA	NA	RP11-588F10.1
ENSG00000169992	10.8636	11.12	10.6071	0.953877	-0.0681247	0.760123	1	NLGN2
ENSG00000239344	0.230772	0.194924	0.26662	1.36781	0.451869	1	1	RP11-771F20.1
ENSG00000101323	0.0972677	0	0.194535	Inf	Inf	0.709401	1	HAO1
ENSG00000272456	0.951097	1.3481	0.554092	0.411016	-1.28273	0.080546	0.798561	CTD-2342N23.3
ENSG00000262662	0.279007	0.0959268	0.462088	4.81709	2.26816	0.365141	1	CTD-2561B21.3
ENSG00000219395	2.17888	1.30344	3.05431	2.34327	1.22852	0.0152437	0.324053	HSPA8P15
ENSG00000127564	4.54217	4.45707	4.62727	1.03819	0.0540659	0.889353	1	PKMYT1
ENSG00000255349	0	0	0	NA	NA	NA	NA	OR4A7P
ENSG00000277998	3.91122	3.82664	3.99581	1.04421	0.0624084	0.898668	1	RP11-452N17.1
ENSG00000275248	0.941777	0.86627	1.01728	1.17433	0.231835	1	1	RP11-40E6.2
ENSG00000226086	0.950421	0.676353	1.22449	1.81043	0.856331	0.426882	1	EIF3LP3
ENSG00000235023	1.15775	1.01199	1.30352	1.28808	0.365218	0.764122	1	AP001626.2
ENSG00000176973	9.59684	9.90154	9.29213	0.938453	-0.091644	0.723234	1	FAM89B
ENSG00000211682	0	0	0	NA	NA	NA	NA	IGLJ6
ENSG00000231630	0	0	0	NA	NA	NA	NA	RP11-740P5.3
ENSG00000270997	0	0	0	NA	NA	NA	NA	RP11-703P11.1
ENSG00000249514	0	0	0	NA	NA	NA	NA	CTD-2266L18.1
ENSG00000279115	0.430974	0.490427	0.371522	0.757548	-0.400591	0.871026	1	AC006386.1
ENSG00000159479	9.93322	10.1012	9.76527	0.966746	-0.0487916	0.867777	1	MED8
ENSG00000112511	11.335	11.6804	10.9896	0.940858	-0.0879508	0.687739	1	PHF1
ENSG00000211950	1.14429	1.53061	0.757967	0.495205	-1.0139	0.269272	1	IGHV1-24
ENSG00000202534	0	0	0	NA	NA	NA	NA	RNU6-1329P
ENSG00000226663	0	0	0	NA	NA	NA	NA	MTND4P10
ENSG00000154511	8.38708	8.2247	8.54947	1.03949	0.0558709	0.84496	1	FAM69A
ENSG00000253946	0	0	0	NA	NA	NA	NA	CTC-425K20.1
ENSG00000144504	8.48335	8.13296	8.83373	1.08616	0.119242	0.623542	1	ANKMY1
ENSG00000142507	10.2722	10.5026	10.0418	0.956125	-0.0647295	0.849562	1	PSMB6
ENSG00000157884	1.3312	0.614097	2.0483	3.33547	1.73789	0.0151398	0.324053	CIB4
ENSG00000259677	1.31669	0.886956	1.74642	1.969	0.977464	0.16576	1	RP11-493E3.1
ENSG00000164116	9.13207	9.13599	9.12816	0.999144	-0.00123611	1	1	GUCY1A3
ENSG00000273305	2.04177	1.8566	2.22694	1.19948	0.262405	0.837976	1	RP11-440D17.4
ENSG00000138669	4.9525	3.67401	6.23099	1.69597	0.762107	0.00942082	0.237511	PRKG2
ENSG00000250927	0.0475611	0.0951222	0	0	#NAME?	0.938623	1	MESTP3
ENSG00000174013	8.44958	8.62254	8.27663	0.959883	-0.05907	0.847255	1	FBXO45
ENSG00000235110	0	0	0	NA	NA	NA	NA	RP11-8J23.1
ENSG00000277670	0	0	0	NA	NA	NA	NA	RP11-339A11.3
ENSG00000196704	10.2214	10.3036	10.1391	0.984034	-0.0232196	0.959719	1	AMZ2
ENSG00000251332	0.457893	0.189166	0.72662	3.84117	1.94155	0.288589	1	RP11-177C12.4
ENSG00000259235	0.473299	0.76599	0.180609	0.235785	-2.08446	0.182876	1	RP11-605F22.2
ENSG00000258507	0	0	0	NA	NA	NA	NA	RP13-582L3.4
ENSG00000178821	4.16092	4.06555	4.25629	1.04692	0.0661469	0.934029	1	TMEM52
ENSG00000244019	0	0	0	NA	NA	NA	NA	RPS2P24
ENSG00000222054	0	0	0	NA	NA	NA	NA	RNA5SP177
ENSG00000196126	11.8479	11.97	11.7257	0.979591	-0.0297485	0.964363	1	HLA-DRB1
ENSG00000227987	0	0	0	NA	NA	NA	NA	AC092675.4
ENSG00000232301	0	0	0	NA	NA	NA	NA	RP11-132A1.3
ENSG00000278896	1.22345	1.07066	1.37624	1.28541	0.36223	0.797334	1	RP11-474P2.7
ENSG00000227851	0	0	0	NA	NA	NA	NA	RP11-381K7.1
ENSG00000225715	0.729663	0.891577	0.567748	0.63679	-0.651109	0.506708	1	RP11-325E14.5
ENSG00000271919	0.143635	0.0980888	0.189181	1.92867	0.947608	1	1	RP11-269G24.8
ENSG00000176928	6.10345	5.69255	6.51435	1.14436	0.194546	0.639511	1	GCNT4
ENSG00000034239	2.16883	2.2028	2.13486	0.969158	-0.0451964	0.907149	1	EFCAB1
ENSG00000243514	0	0	0	NA	NA	NA	NA	RPL32P33
ENSG00000233714	0	0	0	NA	NA	NA	NA	AC012506.2
ENSG00000280746	0	0	0	NA	NA	NA	NA	AC024896.1
ENSG00000129455	2.50583	4.07436	0.937291	0.230046	-2.12001	0.000157128	0.016924	KLK8
ENSG00000240250	0	0	0	NA	NA	NA	NA	RN7SL541P
ENSG00000276215	0	0	0	NA	NA	NA	NA	AC004053.2
ENSG00000216902	0	0	0	NA	NA	NA	NA	RP1-161C16.1
ENSG00000265875	0	0	0	NA	NA	NA	NA	AC011357.1
ENSG00000254672	0.191596	0.196178	0.187014	0.95329	-0.0690132	1	1	RP5-916O11.3
ENSG00000143033	8.95391	8.60424	9.30358	1.08128	0.112739	0.666096	1	MTF2
ENSG00000270757	5.80859	6.59588	5.02129	0.761277	-0.393506	0.159939	1	HSPE1-MOB4
ENSG00000256150	0	0	0	NA	NA	NA	NA	RP11-885B4.1
ENSG00000257941	2.79162	2.41278	3.17047	1.31403	0.394001	0.388848	1	RP11-290L1.4
ENSG00000259956	10.7392	10.8706	10.6077	0.975812	-0.0353254	0.984885	1	RBM15B
ENSG00000106410	0.0478395	0	0.0956789	Inf	Inf	1	1	NOBOX
ENSG00000227958	0	0	0	NA	NA	NA	NA	RP11-399H11.3
ENSG00000267083	0.222465	0	0.44493	Inf	Inf	0.334203	1	KRT18P61
ENSG00000234041	0	0	0	NA	NA	NA	NA	RP11-345I18.1
ENSG00000259847	0.780559	0.926975	0.634142	0.684098	-0.547725	0.720693	1	RP11-95H3.1
ENSG00000265243	0	0	0	NA	NA	NA	NA	IGLJCOR18
ENSG00000226668	0.0924343	0.0951222	0.0897465	0.943487	-0.0839262	1	1	RP11-526D8.7
ENSG00000234900	0.322008	0	0.644016	Inf	Inf	0.0513495	0.633892	RP1-278O22.2
ENSG00000268140	1.26143	0.492228	2.03063	4.12539	2.04453	0.00452579	0.151044	PCGF7P
ENSG00000278987	2.31108	1.64364	2.97853	1.81216	0.857707	0.0791364	0.793513	LA16c-431H6.7
ENSG00000250006	0	0	0	NA	NA	NA	NA	CTB-179I1.1
ENSG00000236313	0.3748	0.293117	0.456483	1.55734	0.639083	0.897004	1	VN1R53P
ENSG00000250349	0	0	0	NA	NA	NA	NA	RP5-972B16.2
ENSG00000225352	0	0	0	NA	NA	NA	NA	RPL31P53
ENSG00000273085	0	0	0	NA	NA	NA	NA	OR52E1
ENSG00000260729	7.12392	7.2682	6.97964	0.960299	-0.0584445	0.808207	1	RP11-106M3.2
ENSG00000245667	1.23941	1.08887	1.38995	1.27651	0.352203	0.788688	1	RP5-940J5.8
ENSG00000203818	0.613031	0.485802	0.74026	1.52379	0.607663	0.774256	1	HIST2H3PS2
ENSG00000202050	0	0	0	NA	NA	NA	NA	RNU6-391P
ENSG00000259799	2.00044	1.29859	2.7023	2.08095	1.05725	0.0523796	0.635666	RP11-554A11.9
ENSG00000264326	0	0	0	NA	NA	NA	NA	MIR4657
ENSG00000196296	6.31159	6.0146	6.60857	1.09876	0.13587	0.517469	1	ATP2A1
ENSG00000230481	0	0	0	NA	NA	NA	NA	IGKV1OR22-5
ENSG00000185933	1.31142	0.789225	1.83361	2.3233	1.21618	0.0757369	0.772409	CALHM1
ENSG00000280956	0	0	0	NA	NA	NA	NA	AL049564.1
ENSG00000221923	7.47545	6.95208	7.99881	1.15056	0.20234	0.432415	1	ZNF880
ENSG00000109805	5.04931	5.46555	4.63307	0.847685	-0.2384	0.411095	1	NCAPG
ENSG00000235653	0	0	0	NA	NA	NA	NA	AC007253.1
ENSG00000211978	0.232893	0	0.465786	Inf	Inf	0.340328	1	IGHV5-78
ENSG00000240489	3.58325	3.73552	3.43098	0.918475	-0.122688	0.769695	1	SETP14
ENSG00000212039	0	0	0	NA	NA	NA	NA	AL592205.1
ENSG00000196748	0	0	0	NA	NA	NA	NA	CLPSL2
ENSG00000226753	0	0	0	NA	NA	NA	NA	RP11-212D3.2
ENSG00000163975	8.56011	9.41494	7.70527	0.818409	-0.289105	0.20577	1	MFI2
ENSG00000239893	0.738576	1.38741	0.0897465	0.0646866	-3.95039	0.00893625	0.23193	ZNF736P9Y
ENSG00000270720	1.18217	1.05817	1.30617	1.23436	0.303763	0.930905	1	RP11-84C13.2
ENSG00000127329	11.5998	11.4616	11.7381	1.02412	0.0343873	0.863914	1	PTPRB
ENSG00000262358	0.0448733	0	0.0897465	Inf	Inf	1	1	CTD-3195I5.4
ENSG00000250594	0	0	0	NA	NA	NA	NA	RP11-433B3.1
ENSG00000271148	0	0	0	NA	NA	NA	NA	RP11-401N18.1
ENSG00000263570	0	0	0	NA	NA	NA	NA	AC074264.1
ENSG00000143183	10.2689	10.3027	10.235	0.99343	-0.00950931	1	1	TMCO1
ENSG00000229941	0.330097	0.192981	0.467213	2.42104	1.27562	0.623772	1	AC012499.1
ENSG00000248315	0	0	0	NA	NA	NA	NA	RP11-3N2.11
ENSG00000108774	11.8065	11.9853	11.6277	0.970165	-0.0436975	0.915823	1	RAB5C
ENSG00000125522	0	0	0	NA	NA	NA	NA	NPBWR2
ENSG00000183696	10.9412	10.8967	10.9856	1.00816	0.0117181	0.97769	1	UPP1
ENSG00000273826	0	0	0	NA	NA	NA	NA	MIR6861
ENSG00000228318	1.3003	1.57397	1.02663	0.652257	-0.616488	0.351958	1	AP001610.5
ENSG00000275261	0	0	0	NA	NA	NA	NA	AL136221.1
ENSG00000212025	0	0	0	NA	NA	NA	NA	AC011748.1
ENSG00000279859	0.375954	0.188088	0.563819	2.99763	1.58382	0.453925	1	AC093323.1
ENSG00000269680	4.07851	3.60165	4.55536	1.2648	0.338906	0.391632	1	CTD-3128G10.6
ENSG00000235944	4.23316	4.29842	4.1679	0.969636	-0.0444851	0.883967	1	ZNF815P
ENSG00000092067	1.7169	1.48984	1.94395	1.3048	0.383826	0.643841	1	CEBPE
ENSG00000269113	8.04487	7.89838	8.19135	1.03709	0.0525432	0.943043	1	TRABD2B
ENSG00000231302	0.23581	0.381873	0.0897465	0.235016	-2.08917	0.388017	1	RPL36P2
ENSG00000268442	3.72402	3.62988	3.81816	1.05187	0.072958	0.971178	1	CTD-2027I19.2
ENSG00000244031	0	0	0	NA	NA	NA	NA	RPS3AP17
ENSG00000268957	0	0	0	NA	NA	NA	NA	SIGLEC26P
ENSG00000231392	0	0	0	NA	NA	NA	NA	LL22NC03-24A12.8
ENSG00000227879	0.103449	0.206898	0	0	#NAME?	0.627894	1	PSPC1P1
ENSG00000272512	6.41666	6.03122	6.8021	1.12781	0.17353	0.602982	1	RP11-54O7.17
ENSG00000129451	3.84071	5.08577	2.59566	0.510377	-0.970365	0.00800251	0.2176	KLK10
ENSG00000254312	0	0	0	NA	NA	NA	NA	MRPL57P7
ENSG00000117139	10.3287	10.4141	10.2434	0.983605	-0.0238489	0.953138	1	KDM5B
ENSG00000001460	7.38139	7.79672	6.96607	0.893462	-0.162522	0.501553	1	STPG1
ENSG00000227583	0.558474	0.296084	0.820864	2.7724	1.47114	0.309631	1	RP11-119F7.3
ENSG00000241057	2.08179	1.74701	2.41657	1.38326	0.468069	0.413686	1	AC004985.12
ENSG00000268434	1.60213	0.585884	2.61838	4.4691	2.15999	0.000729419	0.0459143	AC011530.4
ENSG00000265806	0	0	0	NA	NA	NA	NA	MIR4292
ENSG00000221190	0.0460659	0	0.0921318	Inf	Inf	1	1	MIR1184-1
ENSG00000080031	4.98333	5.60729	4.35938	0.777449	-0.363181	0.188589	1	PTPRH
ENSG00000274793	0	0	0	NA	NA	NA	NA	AL353783.1
ENSG00000218476	0	0	0	NA	NA	NA	NA	RP11-108N13.1
ENSG00000168300	10.5509	10.7751	10.3266	0.958376	-0.0613357	0.831914	1	PCMTD1
ENSG00000234206	0.272873	0.17209	0.373656	2.17129	1.11855	0.521389	1	RP1-67A8.3
ENSG00000279419	0.805475	0.691982	0.918967	1.32802	0.409278	0.840804	1	RP5-907C10.3
ENSG00000196772	0	0	0	NA	NA	NA	NA	OR14A16
ENSG00000255531	0	0	0	NA	NA	NA	NA	NDUFS5P6
ENSG00000250420	0.829849	0.0959268	1.56377	16.3017	4.02695	0.000929286	0.0535084	AACSP1
ENSG00000145451	0.891282	0.194016	1.58855	8.18773	3.03346	0.00335534	0.123299	GLRA3
ENSG00000268947	3.23998	2.47018	4.00977	1.62327	0.698902	0.117638	0.948384	AD000684.2
ENSG00000231982	1.23205	1.18408	1.28002	1.08103	0.112405	1	1	RP11-573D15.1
ENSG00000126391	10.419	10.6016	10.2364	0.965555	-0.050569	0.895017	1	FRMD8
ENSG00000258509	0	0	0	NA	NA	NA	NA	RP11-857B24.3
ENSG00000130589	9.78594	9.7118	9.86008	1.01527	0.0218598	0.953074	1	HELZ2
ENSG00000236764	0	0	0	NA	NA	NA	NA	COX7A2P2
ENSG00000106125	7.88176	7.85798	7.90554	1.00605	0.00870454	1	1	FAM188B
ENSG00000076984	10.3564	10.4757	10.2371	0.977227	-0.0332351	0.953138	1	MAP2K7
ENSG00000226646	0	0	0	NA	NA	NA	NA	RPL7P37
ENSG00000234595	0	0	0	NA	NA	NA	NA	AC013733.3
ENSG00000271824	0.141431	0.191049	0.0918127	0.480572	-1.05718	0.921897	1	AC009014.3
ENSG00000133624	9.53593	9.76818	9.30368	0.952447	-0.0702888	0.780547	1	ZNF767P
ENSG00000253801	0	0	0	NA	NA	NA	NA	CTD-2060F24.1
ENSG00000260590	0	0	0	NA	NA	NA	NA	RP11-244B22.7
ENSG00000233508	0.711194	0.870642	0.551745	0.633722	-0.658078	0.496315	1	RP1-269M15.3
ENSG00000155974	3.85608	4.17469	3.53747	0.84736	-0.238953	0.375429	1	GRIP1
ENSG00000243664	0	0	0	NA	NA	NA	NA	RPS29P12
ENSG00000235976	0	0	0	NA	NA	NA	NA	RP1-197J16.1
ENSG00000267717	0.273634	0.191854	0.355415	1.85254	0.889501	0.873637	1	SRSF10P1
ENSG00000232002	0	0	0	NA	NA	NA	NA	AC093642.6
ENSG00000221539	0	0	0	NA	NA	NA	NA	SNORD99
ENSG00000279064	0.816954	1.1832	0.450709	0.380924	-1.39243	0.151974	1	CH507-39O4.2
ENSG00000254920	0	0	0	NA	NA	NA	NA	RP11-56P9.6
ENSG00000231378	0.0907796	0	0.181559	Inf	Inf	0.607737	1	NDUFAF4P4
ENSG00000257323	0	0	0	NA	NA	NA	NA	RP11-361A23.1
ENSG00000257364	0	0	0	NA	NA	NA	NA	VENTXP3
ENSG00000117394	9.74657	9.80512	9.68801	0.988056	-0.0173353	1	1	SLC2A1
ENSG00000260286	0	0	0	NA	NA	NA	NA	C6orf229
ENSG00000226235	0.844334	0.383805	1.30486	3.39981	1.76545	0.0783784	0.792199	LEMD1-AS1
ENSG00000261654	2.77147	1.91419	3.62875	1.89571	0.922736	0.0404189	0.563148	RP11-96K19.4
ENSG00000125084	0.577586	0.392673	0.762499	1.94182	0.957408	0.616178	1	WNT1
ENSG00000264799	0	0	0	NA	NA	NA	NA	AC245036.1
ENSG00000251615	6.98867	6.61825	7.35909	1.11194	0.153078	0.66284	1	RP11-774O3.3
ENSG00000125743	10.9066	11.2096	10.6035	0.945935	-0.0801867	0.760123	1	SNRPD2
ENSG00000254227	0	0	0	NA	NA	NA	NA	RP11-622O11.4
ENSG00000259443	0	0	0	NA	NA	NA	NA	RP11-403B2.5
ENSG00000241537	0.145419	0.290839	0	0	#NAME?	0.313032	1	RP11-624D20.1
ENSG00000249226	0	0	0	NA	NA	NA	NA	SUCLG2P4
ENSG00000030304	1.5422	1.30716	1.77724	1.35961	0.443197	0.593341	1	MUSK
ENSG00000088179	8.64006	8.53197	8.74815	1.02534	0.0360984	0.925298	1	PTPN4
ENSG00000172288	0	0	0	NA	NA	NA	NA	CDY1
ENSG00000270369	0.0467068	0	0.0934135	Inf	Inf	1	1	RP11-144G6.13
ENSG00000258678	0	0	0	NA	NA	NA	NA	RP11-1078H9.1
ENSG00000267182	0	0	0	NA	NA	NA	NA	SNRPCP20
ENSG00000238211	0	0	0	NA	NA	NA	NA	POLR2LP
ENSG00000248122	0	0	0	NA	NA	NA	NA	APOOP4
ENSG00000212497	0	0	0	NA	NA	NA	NA	RNA5SP465
ENSG00000280799	0	0	0	NA	NA	NA	NA	DUX4L5
ENSG00000261840	4.86927	4.62633	5.11221	1.10502	0.144078	0.775911	1	RP11-146F11.1
ENSG00000234769	4.89665	4.30608	5.48723	1.2743	0.349702	0.386336	1	WASH4P
ENSG00000252705	0	0	0	NA	NA	NA	NA	RNU6-175P
ENSG00000162441	8.59374	8.91903	8.26845	0.927057	-0.10927	0.665388	1	LZIC
ENSG00000261399	0.524951	0.403905	0.645997	1.59938	0.677513	0.734145	1	LA16c-329F2.1
ENSG00000258467	0	0	0	NA	NA	NA	NA	PHKBP2
ENSG00000241815	0	0	0	NA	NA	NA	NA	RP11-124D9.1
ENSG00000206344	5.33035	5.06357	5.59712	1.10537	0.144529	0.752283	1	HCG27
ENSG00000274491	0	0	0	NA	NA	NA	NA	GNAS-AS1_4
ENSG00000240877	0.808189	1.06415	0.552229	0.51894	-0.94636	0.260632	1	RN7SL521P
ENSG00000278126	4.68569	3.888	5.48337	1.41033	0.496036	0.152035	1	RP11-454E5.4
ENSG00000278981	1.41523	1.33728	1.49318	1.11658	0.159092	0.970518	1	RP11-9N12.2
ENSG00000214929	0	0	0	NA	NA	NA	NA	SPATA31D1
ENSG00000009724	5.8905	4.61773	7.16327	1.55125	0.633434	0.0243119	0.421757	MASP2
ENSG00000251301	2.75229	2.73942	2.76515	1.0094	0.0134913	1	1	RP11-81H14.2
ENSG00000237424	5.86539	5.69221	6.03857	1.06085	0.0852181	0.882682	1	FOXD2-AS1
ENSG00000228045	0	0	0	NA	NA	NA	NA	DNAJA1P6
ENSG00000177519	3.86218	4.82944	2.89492	0.599432	-0.738333	0.0317722	0.489847	RPRM
ENSG00000164871	0	0	0	NA	NA	NA	NA	SPAG11B
ENSG00000105048	5.70641	6.40631	5.00652	0.781498	-0.355685	0.260397	1	TNNT1
ENSG00000228360	0.329458	0.191854	0.467063	2.43447	1.28361	0.642648	1	RP11-365F18.1
ENSG00000228166	0.481016	0.223969	0.738063	3.29538	1.72045	0.221909	1	MTND1P11
ENSG00000275591	0.297474	0.503135	0.0918127	0.182481	-2.45418	0.283773	1	XKR5
ENSG00000260414	0	0	0	NA	NA	NA	NA	RP11-1437A8.2
ENSG00000198888	17.5647	17.6286	17.5008	0.992749	-0.0104991	0.94149	1	MT-ND1
ENSG00000134072	9.79894	10.3126	9.28525	0.900377	-0.151399	0.563004	1	CAMK1
ENSG00000280483	0	0	0	NA	NA	NA	NA	AC022098.1
ENSG00000242524	0	0	0	NA	NA	NA	NA	OR2U2P
ENSG00000236878	1.28552	1.73813	0.832904	0.479197	-1.06131	0.119804	0.958908	AC012363.7
ENSG00000206047	4.456	5.00564	3.90636	0.780393	-0.357727	0.433154	1	DEFA1
ENSG00000231496	0.0459064	0	0.0918127	Inf	Inf	1	1	RP1-251M9.2
ENSG00000049239	12.3212	12.5471	12.0954	0.963999	-0.0528962	0.886631	1	H6PD
ENSG00000178075	6.58598	6.17899	6.99297	1.13173	0.178534	0.623328	1	GRAMD1C
ENSG00000256632	0.292409	0.317734	0.267083	0.840589	-0.250528	1	1	RP13-672B3.2
ENSG00000103175	6.4199	6.31704	6.52277	1.03257	0.0462349	1	1	WFDC1
ENSG00000108443	10.0741	10.005	10.1432	1.01382	0.0197948	0.974352	1	RPS6KB1
ENSG00000231252	1.30131	1.39137	1.21125	0.870543	-0.200012	0.747832	1	RP11-436K8.1
ENSG00000272734	9.55863	8.41072	10.7065	1.27296	0.34819	0.0959155	0.857929	ADIRF-AS1
ENSG00000252148	0	0	0	NA	NA	NA	NA	RNU6-1206P
ENSG00000233006	5.5041	5.43268	5.57553	1.0263	0.0374461	1	1	AC034220.3
ENSG00000228316	0.136686	0	0.273372	Inf	Inf	0.391855	1	RP11-522L3.5
ENSG00000229406	0	0	0	NA	NA	NA	NA	OFD1P4Y
ENSG00000221523	0	0	0	NA	NA	NA	NA	AC079080.1
ENSG00000152049	9.53247	9.85131	9.21362	0.935269	-0.0965473	0.618628	1	KCNE4
ENSG00000230707	0.661519	0.674202	0.648835	0.962374	-0.0553301	1	1	RP11-364B14.3
ENSG00000266563	0	0	0	NA	NA	NA	NA	EIF1P5
ENSG00000072694	9.024	8.94497	9.10303	1.01767	0.0252693	0.955872	1	FCGR2B
ENSG00000123364	1.98318	0.804957	3.16139	3.92741	1.97358	9.23551e-05	0.0121392	HOXC13
ENSG00000225082	0.0489292	0.0978583	0	0	#NAME?	0.938623	1	DAP3P1
ENSG00000255153	4.94754	3.75287	6.14221	1.63667	0.710761	0.0230799	0.411922	TOLLIP-AS1
ENSG00000261663	4.02343	3.76618	4.28069	1.13661	0.184741	0.842063	1	RP11-304L19.11
ENSG00000249996	1.14895	1.36784	0.930051	0.679941	-0.556518	0.37217	1	RP11-359P5.1
ENSG00000248842	0	0	0	NA	NA	NA	NA	CTB-1H10.1
ENSG00000230080	0	0	0	NA	NA	NA	NA	AC139143.2
ENSG00000253829	2.21446	1.53862	2.8903	1.8785	0.909578	0.0697862	0.731121	RP11-723D22.3
ENSG00000175309	10.5159	10.901	10.1309	0.929354	-0.1057	0.678347	1	PHYKPL
ENSG00000204713	10.6597	11.0845	10.2349	0.923349	-0.115052	0.622283	1	TRIM27
ENSG00000275592	0	0	0	NA	NA	NA	NA	VN1R7P
ENSG00000248935	0	0	0	NA	NA	NA	NA	CTD-2254N19.1
ENSG00000231203	0.250159	0.500318	0	0	#NAME?	0.0977556	0.869175	KRT8P10
ENSG00000241809	0.110903	0.221807	0	0	#NAME?	0.498002	1	CTD-2207L17.1
ENSG00000238731	0	0	0	NA	NA	NA	NA	RNU7-90P
ENSG00000011052	7.7365	8.12596	7.34704	0.904144	-0.145375	0.597229	1	NME2
ENSG00000236690	0	0	0	NA	NA	NA	NA	AC007274.5
ENSG00000181649	6.17759	6.8841	5.47109	0.794744	-0.331439	0.188728	1	PHLDA2
ENSG00000110395	10.4181	10.504	10.3322	0.983639	-0.0237991	0.946622	1	CBL
ENSG00000223922	1.98609	1.84009	2.13209	1.15869	0.212496	0.819183	1	ASS1P2
ENSG00000112305	9.8416	9.91953	9.76367	0.984287	-0.0228487	0.986711	1	SMAP1
ENSG00000254425	0	0	0	NA	NA	NA	NA	RP11-480O10.2
ENSG00000167014	0.0949508	0.0980888	0.0918127	0.936016	-0.0953947	1	1	C15orf43
ENSG00000276499	0	0	0	NA	NA	NA	NA	AL845259.7
ENSG00000107018	0.80201	0.583164	1.02086	1.75055	0.807808	0.53727	1	RLN1
ENSG00000248480	0	0	0	NA	NA	NA	NA	RP11-313E19.1
ENSG00000254174	0	0	0	NA	NA	NA	NA	IGHV1-12
ENSG00000239679	0	0	0	NA	NA	NA	NA	RN7SL193P
ENSG00000228790	0	0	0	NA	NA	NA	NA	AC098784.1
ENSG00000260799	1.87447	2.35271	1.39623	0.593453	-0.752794	0.095335	0.856094	KRT8P50
ENSG00000249234	0.237103	0.289942	0.184264	0.635518	-0.653995	0.911816	1	RP11-452J21.2
ENSG00000234363	0	0	0	NA	NA	NA	NA	PPIAP27
ENSG00000266246	0	0	0	NA	NA	NA	NA	AC097493.1
ENSG00000223905	0.0490444	0.0980888	0	0	#NAME?	0.938623	1	RP11-335E14.1
ENSG00000260743	1.8697	2.36545	1.37395	0.580841	-0.783784	0.137197	1	RP11-255C15.3
ENSG00000227560	1.61824	1.18743	2.04904	1.72561	0.787107	0.233873	1	RP11-139K1.2
ENSG00000167880	6.1721	6.10193	6.24226	1.023	0.0328021	1	1	EVPL
ENSG00000270930	0.329733	0	0.659467	Inf	Inf	0.0504626	0.632908	GRAMD4P8
ENSG00000279273	0.834624	0	1.66925	Inf	Inf	6.97936e-05	0.00990741	CTD-2526A2.4
ENSG00000139656	0.279278	0.189971	0.368585	1.94022	0.956221	0.838185	1	SMIM2
ENSG00000139988	2.41465	1.4886	3.34071	2.2442	1.1662	0.016416	0.334839	RDH12
ENSG00000254418	0.281211	0	0.562422	Inf	Inf	0.0847314	0.825879	RP11-21L19.1
ENSG00000104998	8.17818	8.82524	7.53113	0.853362	-0.228769	0.344144	1	IL27RA
ENSG00000279952	0	0	0	NA	NA	NA	NA	RP11-483I24.1
ENSG00000230806	0.140857	0.0980888	0.183625	1.87203	0.904605	1	1	SRGAP2-AS1
ENSG00000237338	0.14833	0.29666	0	0	#NAME?	0.279407	1	FTCD-AS1
ENSG00000186723	0.231784	0	0.463568	Inf	Inf	0.140735	1	OR10H1
ENSG00000137948	0.665594	0.768065	0.563123	0.733172	-0.447777	0.655594	1	BRDT
ENSG00000281302	0	0	0	NA	NA	NA	NA	Y_RNA
ENSG00000082068	9.24868	9.10465	9.39271	1.03164	0.0449372	0.854583	1	WDR70
ENSG00000235204	0.650624	0.293117	1.00813	3.43935	1.78213	0.136178	1	RP11-121A14.2
ENSG00000136319	8.05086	7.9226	8.17913	1.03238	0.0459735	0.943043	1	TTC5
ENSG00000223911	0.236592	0.104509	0.368674	3.52769	1.81872	0.531934	1	AC009480.3
ENSG00000232167	0	0	0	NA	NA	NA	NA	AC137675.1
ENSG00000153044	6.01308	5.04619	6.97996	1.38321	0.468025	0.0944942	0.854281	CENPH
ENSG00000244657	0	0	0	NA	NA	NA	NA	GS1-124K5.8
ENSG00000241231	0.0478395	0	0.0956789	Inf	Inf	1	1	RP11-275H4.1
ENSG00000255774	0.202592	0.12588	0.279304	2.21881	1.14979	0.760796	1	AP000439.3
ENSG00000280282	0.576645	0.221807	0.931482	4.19952	2.07022	0.0999324	0.876572	LLNLR-259H9.1
ENSG00000226544	0.654349	0.486904	0.821794	1.68779	0.755138	0.615607	1	RPL7P22
ENSG00000079819	12.1912	12.2851	12.0972	0.984709	-0.0222308	0.993919	1	EPB41L2
ENSG00000201920	0	0	0	NA	NA	NA	NA	RNA5SP442
ENSG00000234460	0	0	0	NA	NA	NA	NA	XXyac-YM21GA2.4
ENSG00000223418	0.0980888	0.196178	0	0	#NAME?	0.620486	1	GS1-590J6.2
ENSG00000260494	0.334994	0.669988	0	0	#NAME?	0.0354286	0.523132	AC002310.10
ENSG00000197927	4.91905	4.5407	5.2974	1.16665	0.222372	0.564205	1	C2orf27A
ENSG00000221725	0	0	0	NA	NA	NA	NA	RNU6ATAC25P
ENSG00000251359	4.57982	4.13646	5.02318	1.21437	0.280204	0.455707	1	WWC2-AS2
ENSG00000254146	0	0	0	NA	NA	NA	NA	HMGB1P46
ENSG00000253346	0	0	0	NA	NA	NA	NA	CTD-3107M8.1
ENSG00000143793	8.77448	8.71213	8.83684	1.01431	0.0205047	0.996748	1	C1orf35
ENSG00000134333	13.9373	14.2025	13.6721	0.96266	-0.0549018	0.845243	1	LDHA
ENSG00000275212	0.0475611	0.0951222	0	0	#NAME?	0.938623	1	RP3-446N13.5
ENSG00000244544	0	0	0	NA	NA	NA	NA	RN7SL446P
ENSG00000143184	2.53892	2.0889	2.98895	1.43087	0.516895	0.353467	1	XCL1
ENSG00000182872	10.4537	10.7676	10.1399	0.941704	-0.0866549	0.731908	1	RBM10
ENSG00000261798	0.710178	0.674021	0.746335	1.10729	0.147031	1	1	RP1-118J21.25
ENSG00000273704	0	0	0	NA	NA	NA	NA	RP11-573C10.1
ENSG00000272337	0	0	0	NA	NA	NA	NA	U6
ENSG00000119772	9.55336	9.61565	9.49107	0.987045	-0.0188129	1	1	DNMT3A
ENSG00000171954	3.35758	1.49607	5.21909	3.48854	1.80262	2.15431e-06	0.00093975	CYP4F22
ENSG00000223561	2.87124	1.66771	4.07476	2.44334	1.28885	0.00209956	0.0913625	AC003090.1
ENSG00000213509	0.334321	0.288103	0.380539	1.32085	0.401462	1	1	PPIAP16
ENSG00000271821	2.15214	1.69416	2.61013	1.54066	0.623551	0.279328	1	XXbac-BPG299F13.14
ENSG00000138735	9.93979	9.36086	10.5187	1.12369	0.168245	0.410149	1	PDE5A
ENSG00000250426	0	0	0	NA	NA	NA	NA	FTLP10
ENSG00000251838	0	0	0	NA	NA	NA	NA	SNORA31
ENSG00000265727	0.566939	0.488265	0.645612	1.32226	0.403005	0.952475	1	RN7SL648P
ENSG00000275491	2.33882	2.91686	1.76077	0.603652	-0.728212	0.0840658	0.82502	RP5-1009E24.8
ENSG00000252130	0	0	0	NA	NA	NA	NA	RNU6-1045P
ENSG00000279013	2.29806	1.62177	2.97436	1.83402	0.875011	0.0791364	0.793513	RP11-254A24.2
ENSG00000271180	0.0459064	0	0.0918127	Inf	Inf	1	1	RP11-665C16.8
ENSG00000280186	2.70975	1.71289	3.70662	2.16396	1.11367	0.01282	0.289682	RP11-483I13.6
ENSG00000131845	8.3797	8.10028	8.65913	1.06899	0.0962517	0.726857	1	ZNF304
ENSG00000182220	11.2714	11.1006	11.4422	1.03077	0.0437186	0.842988	1	ATP6AP2
ENSG00000241757	0	0	0	NA	NA	NA	NA	RN7SL714P
ENSG00000253153	0	0	0	NA	NA	NA	NA	KB-1562D12.3
ENSG00000166896	6.94517	6.45409	7.43625	1.15218	0.204362	0.486792	1	XRCC6BP1
ENSG00000280007	5.62331	5.01524	6.23138	1.24249	0.313233	0.306615	1	AC008079.10
ENSG00000232177	0	0	0	NA	NA	NA	NA	MTND4P24
ENSG00000275944	0	0	0	NA	NA	NA	NA	RP11-104J23.1
ENSG00000201683	0	0	0	NA	NA	NA	NA	Y_RNA
ENSG00000185839	3.09569	3.3234	2.86797	0.862965	-0.212627	0.719731	1	RP4-592A1.2
ENSG00000233290	0	0	0	NA	NA	NA	NA	RP11-147G16.1
ENSG00000223608	0	0	0	NA	NA	NA	NA	DSCR4-IT1
ENSG00000231261	0	0	0	NA	NA	NA	NA	HMGN2P10
ENSG00000257151	7.40991	6.90809	7.91173	1.14528	0.195705	0.477135	1	PWAR6
ENSG00000281214	0	0	0	NA	NA	NA	NA	AP000290.1
ENSG00000261507	0	0	0	NA	NA	NA	NA	RP11-1437A8.6
ENSG00000229456	1.55002	0.873421	2.22661	2.5493	1.3501	0.0549415	0.652882	RLIMP1
ENSG00000281222	0	0	0	NA	NA	NA	NA	AC096589.1
ENSG00000213187	0	0	0	NA	NA	NA	NA	COPS5P1
ENSG00000207176	0	0	0	NA	NA	NA	NA	Y_RNA
ENSG00000199077	0	0	0	NA	NA	NA	NA	MIR129-2
ENSG00000227076	0.450731	0.901461	0	0	#NAME?	0.00698937	0.197543	RP11-4C20.4
ENSG00000118094	3.09757	2.46908	3.72605	1.50908	0.593672	0.124084	0.972582	TREH
ENSG00000279640	1.66012	0.899535	2.42071	2.69106	1.42818	0.0168532	0.340001	RP13-977J11.6
ENSG00000270507	0	0	0	NA	NA	NA	NA	CTA-21C21.1
ENSG00000048162	8.63537	8.81962	8.45111	0.958217	-0.0615756	0.834459	1	NOP16
ENSG00000135547	7.68347	7.07583	8.29111	1.17175	0.228666	0.359602	1	HEY2
ENSG00000274363	1.43027	0.810488	2.05005	2.5294	1.3388	0.0381709	0.55001	RP11-104O19.4
ENSG00000168306	8.68235	8.43604	8.92865	1.05839	0.0818755	0.752404	1	ACOX2
ENSG00000064102	8.5966	8.73012	8.46308	0.969412	-0.0448178	0.89732	1	ASUN
ENSG00000263716	0	0	0	NA	NA	NA	NA	SLC25A51P2
ENSG00000168070	0.892148	0.389963	1.39433	3.57556	1.83817	0.0520425	0.635374	C11orf85
ENSG00000249916	0.0448733	0	0.0897465	Inf	Inf	1	1	CTD-2280E9.1
ENSG00000148426	7.41865	7.87167	6.96563	0.884898	-0.176416	0.501553	1	PROSER2
ENSG00000115685	10.0754	10.2046	9.94611	0.974667	-0.0370189	0.91394	1	PPP1R7
ENSG00000122566	13.9756	14.6466	13.3046	0.908375	-0.13864	0.501092	1	HNRNPA2B1
ENSG00000228404	0	0	0	NA	NA	NA	NA	AP001468.58
ENSG00000264530	0	0	0	NA	NA	NA	NA	RN7SL25P
ENSG00000275859	0	0	0	NA	NA	NA	NA	MIR6720
ENSG00000249309	0.0934135	0	0.186827	Inf	Inf	0.705648	1	RP11-153M7.5
ENSG00000167332	4.22909	3.7992	4.65899	1.22631	0.294324	0.404693	1	OR51E2
ENSG00000255248	9.4598	9.71254	9.20706	0.947956	-0.0771075	0.728506	1	RP11-166D19.1
ENSG00000255236	1.15607	0.268016	2.04412	7.62684	2.93108	0.000162566	0.0171318	CTD-2655K5.1
ENSG00000130649	6.0213	5.05391	6.98868	1.38283	0.467619	0.0944942	0.854281	CYP2E1
ENSG00000255535	0	0	0	NA	NA	NA	NA	RP11-679I18.4
ENSG00000100029	10.4562	10.4972	10.4152	0.992185	-0.0113189	1	1	PES1
ENSG00000248574	0	0	0	NA	NA	NA	NA	ADAM20P2
ENSG00000259248	6.12949	5.65239	6.60658	1.16881	0.225044	0.517469	1	USP3-AS1
ENSG00000211685	0.919902	1.08994	0.749864	0.687986	-0.539549	0.710778	1	IGLC7
ENSG00000268620	0	0	0	NA	NA	NA	NA	AC078899.4
ENSG00000207620	0	0	0	NA	NA	NA	NA	MIR516A2
ENSG00000252540	0	0	0	NA	NA	NA	NA	RNU6-919P
ENSG00000229086	0	0	0	NA	NA	NA	NA	LINC01548
ENSG00000228929	3.24596	3.33827	3.15364	0.944693	-0.0820822	0.895036	1	RPS13P2
ENSG00000119471	10.6118	10.8104	10.4131	0.963251	-0.0540169	0.882719	1	HSDL2
ENSG00000264054	0	0	0	NA	NA	NA	NA	RPL31P9
ENSG00000231061	0	0	0	NA	NA	NA	NA	LINC00395
ENSG00000132300	10.5495	10.7751	10.3238	0.958118	-0.0617248	0.831914	1	PTCD3
ENSG00000172345	7.47726	7.71093	7.2436	0.939394	-0.0901981	0.788804	1	STARD5
ENSG00000175894	2.6798	2.95907	2.40054	0.811247	-0.301787	0.388583	1	TSPEAR
ENSG00000126698	10.9458	11.1955	10.6962	0.955401	-0.0658211	0.809217	1	DNAJC8
ENSG00000236461	0.0890278	0	0.178056	Inf	Inf	0.700737	1	RP11-523L1.2
ENSG00000229107	0.189537	0.290046	0.0890278	0.306943	-1.70396	0.603923	1	ABHD17AP4
ENSG00000211779	0.230843	0	0.461686	Inf	Inf	0.14096	1	TRAV5
ENSG00000271028	0	0	0	NA	NA	NA	NA	RP11-111A24.2
ENSG00000213777	5.29116	6.02553	4.55679	0.756247	-0.40307	0.132148	1	CTD-2224J9.8
ENSG00000133226	11.7891	11.667	11.9112	1.02093	0.0298865	0.877608	1	SRRM1
ENSG00000223985	0	0	0	NA	NA	NA	NA	AC093326.1
ENSG00000248309	3.89214	4.16224	3.62204	0.870213	-0.20056	0.507376	1	MEF2C-AS1
ENSG00000207041	0	0	0	NA	NA	NA	NA	RNU6-3P
ENSG00000162076	8.44975	8.43369	8.46581	1.00381	0.00548378	1	1	FLYWCH2
ENSG00000250813	0	0	0	NA	NA	NA	NA	SERF1AP1
ENSG00000182667	6.12263	5.5553	6.68995	1.20425	0.268131	0.354896	1	NTM
ENSG00000260933	0	0	0	NA	NA	NA	NA	RP11-164A6.1
ENSG00000130520	9.90362	10.2271	9.58018	0.936749	-0.094266	0.70777	1	LSM4
ENSG00000197919	0.133194	0	0.266388	Inf	Inf	0.580607	1	IFNA1
ENSG00000263878	0.782557	1.47537	0.0897465	0.0608299	-4.03908	0.00198469	0.0870546	DLGAP1-AS4
ENSG00000271052	0	0	0	NA	NA	NA	NA	RP11-479I16.2
ENSG00000255460	0	0	0	NA	NA	NA	NA	ZDHHC20P3
ENSG00000215301	13.2329	13.3431	13.1227	0.983483	-0.0240282	1	1	DDX3X
ENSG00000250694	0	0	0	NA	NA	NA	NA	CTD-2074D8.1
ENSG00000242976	0	0	0	NA	NA	NA	NA	RN7SL177P
ENSG00000229117	14.259	14.743	13.775	0.934341	-0.0979794	0.697122	1	RPL41
ENSG00000225675	0.300403	0.41718	0.183625	0.440159	-1.1839	0.642686	1	RP4-784A16.5
ENSG00000249741	4.01455	3.28562	4.74348	1.44371	0.529778	0.120966	0.960363	RP11-673E1.3
ENSG00000206617	0	0	0	NA	NA	NA	NA	RNY1P5
ENSG00000207249	0	0	0	NA	NA	NA	NA	SNORA72
ENSG00000259177	0.0966476	0.0959268	0.0973685	1.01503	0.0215217	1	1	RP11-154B12.3
ENSG00000281162	4.27942	4.84314	3.7157	0.767209	-0.382308	0.223395	1	LINC01127
ENSG00000264212	0.0490444	0.0980888	0	0	#NAME?	0.938623	1	RP11-94B19.3
ENSG00000201699	0.0966199	0	0.19324	Inf	Inf	0.608408	1	RNU1-59P
ENSG00000251905	0	0	0	NA	NA	NA	NA	RNU7-2P
ENSG00000225716	0	0	0	NA	NA	NA	NA	TCEB1P13
ENSG00000227372	10.3086	10.5671	10.0501	0.951073	-0.0723723	0.792642	1	TP73-AS1
ENSG00000251810	0	0	0	NA	NA	NA	NA	RN7SKP132
ENSG00000254866	1.17398	0.389158	1.9588	5.03344	2.33155	0.00307668	0.118351	DEFB109P3
ENSG00000057149	1.23951	1.63211	0.846908	0.518905	-0.946459	0.344013	1	SERPINB3
ENSG00000276162	0	0	0	NA	NA	NA	NA	MIR5739
ENSG00000100628	6.63692	6.65284	6.621	0.995215	-0.00692028	0.97893	1	ASB2
ENSG00000251919	0	0	0	NA	NA	NA	NA	RNU7-105P
ENSG00000243250	1.40386	0.19412	2.6136	13.4639	3.75102	4.09027e-06	0.00139913	RPS6P16
ENSG00000272461	0	0	0	NA	NA	NA	NA	RP11-689C9.1
ENSG00000158481	2.81909	1.47521	4.16297	2.82196	1.4967	0.000413887	0.0318422	CD1C
ENSG00000270863	0.570729	0.494964	0.646494	1.30614	0.385313	0.95221	1	DDX55P1
ENSG00000257454	0	0	0	NA	NA	NA	NA	CTD-2021H9.2
ENSG00000173272	8.89572	9.13938	8.65207	0.946681	-0.0790502	0.761472	1	MZT2A
ENSG00000075914	9.10306	8.90221	9.30391	1.04512	0.0636746	0.78543	1	EXOSC7
ENSG00000214295	0.335396	0.670793	0	0	#NAME?	0.0962937	0.859329	FOXO1B
ENSG00000222346	0	0	0	NA	NA	NA	NA	RNA5SP237
ENSG00000253755	2.26779	3.03293	1.50266	0.49545	-1.01319	0.0299336	0.473244	IGHGP
ENSG00000108469	9.15867	9.28717	9.03018	0.972328	-0.0404844	0.919354	1	RECQL5
ENSG00000169981	7.09631	6.94031	7.2523	1.04495	0.0634389	0.928447	1	ZNF35
ENSG00000254814	0.604604	0.565181	0.644027	1.13951	0.188408	0.801576	1	RP11-535A19.1
ENSG00000197444	2.60524	3.06862	2.14186	0.697988	-0.518727	0.159836	1	OGDHL
ENSG00000233376	0	0	0	NA	NA	NA	NA	RP5-881L22.6
ENSG00000007952	1.2271	1.60478	0.849409	0.529298	-0.917848	0.208718	1	NOX1
ENSG00000137440	2.21973	1.82456	2.61489	1.43316	0.519202	0.279328	1	FGFBP1
ENSG00000249908	0.366226	0	0.732453	Inf	Inf	0.0374263	0.543523	BRD9P2
ENSG00000240626	0	0	0	NA	NA	NA	NA	RN7SL150P
ENSG00000158483	6.46755	6.15833	6.77678	1.10043	0.138062	0.67051	1	FAM86C1
ENSG00000212961	0.0486843	0	0.0973685	Inf	Inf	1	1	HNRNPA1P40
ENSG00000275894	3.06733	2.6827	3.45197	1.28675	0.363735	0.528533	1	RP3-453C12.14
ENSG00000235861	0	0	0	NA	NA	NA	NA	AC005237.2
ENSG00000232806	0	0	0	NA	NA	NA	NA	AP001610.9
ENSG00000165195	8.31049	7.95662	8.66437	1.08895	0.122939	0.665582	1	PIGA
ENSG00000265737	0.0949508	0.0980888	0.0918127	0.936016	-0.0953947	1	1	RP11-1157N2__B.2
ENSG00000070444	10.1272	10.2042	10.0501	0.984899	-0.0219516	0.966366	1	MNT
ENSG00000249184	0	0	0	NA	NA	NA	NA	RP11-424M21.1
ENSG00000260694	0	0	0	NA	NA	NA	NA	RP11-556H2.4
ENSG00000265457	0	0	0	NA	NA	NA	NA	AC093611.2
ENSG00000279995	0	0	0	NA	NA	NA	NA	RP11-1250I15.1
ENSG00000236998	2.09402	1.10669	3.08135	2.7843	1.47732	0.00473808	0.155694	RP11-203L2.3
ENSG00000218227	6.15727	6.64573	5.6688	0.852998	-0.229385	0.385913	1	RP11-889L3.1
ENSG00000236317	0	0	0	NA	NA	NA	NA	RP11-348H3.5
ENSG00000066697	8.60525	8.84219	8.36831	0.946407	-0.0794673	0.778869	1	MSANTD3
ENSG00000239022	0	0	0	NA	NA	NA	NA	AC069082.1
ENSG00000265574	0.80751	0.591395	1.02363	1.73087	0.791494	0.51948	1	WDR45BP1
ENSG00000226053	0	0	0	NA	NA	NA	NA	RP5-1070A16.1
ENSG00000237390	0	0	0	NA	NA	NA	NA	RP11-139I14.2
ENSG00000182613	0	0	0	NA	NA	NA	NA	OR2V2
ENSG00000083444	11.5955	12.6877	10.5032	0.827828	-0.272598	0.162013	1	PLOD1
ENSG00000247775	0.238247	0.291069	0.185425	0.637049	-0.650524	0.903662	1	SNCA-AS1
ENSG00000224535	0	0	0	NA	NA	NA	NA	RP11-61J19.2
ENSG00000235444	0	0	0	NA	NA	NA	NA	PSMB3P2
ENSG00000200883	0	0	0	NA	NA	NA	NA	Y_RNA
ENSG00000246526	1.85377	1.39162	2.31591	1.66418	0.734814	0.221272	1	RP11-539L10.2
ENSG00000255458	3.01776	2.12877	3.90675	1.83522	0.875952	0.0400092	0.560563	RP11-539G18.3
ENSG00000199910	0	0	0	NA	NA	NA	NA	RNA5S10
ENSG00000253026	0	0	0	NA	NA	NA	NA	RNU6-464P
ENSG00000259042	0	0	0	NA	NA	NA	NA	AE000661.50
ENSG00000273720	0.175791	0.17209	0.179493	1.04302	0.0607685	1	1	RP11-613E4.4
ENSG00000007312	6.84463	7.46017	6.22908	0.834978	-0.26019	0.327929	1	CD79B
ENSG00000145982	7.88581	7.87348	7.89813	1.00313	0.00450998	1	1	FARS2
ENSG00000254015	0	0	0	NA	NA	NA	NA	CTD-2547L16.2
ENSG00000274979	1.96726	2.34504	1.58947	0.6778	-0.561068	0.182819	1	RP11-1143G9.5
ENSG00000181381	9.59099	9.14325	10.0387	1.09794	0.134798	0.56524	1	DDX60L
ENSG00000112303	7.04476	7.38558	6.70395	0.907708	-0.1397	0.63005	1	VNN2
ENSG00000212314	0	0	0	NA	NA	NA	NA	RNU6-1307P
ENSG00000255949	0	0	0	NA	NA	NA	NA	AP003419.16
ENSG00000227335	0	0	0	NA	NA	NA	NA	IGHJ1P
ENSG00000232987	1.04789	0.401822	1.69396	4.2157	2.07577	0.0133697	0.300726	LINC01219
ENSG00000241098	0	0	0	NA	NA	NA	NA	FLJ46066
ENSG00000142552	10.4417	11.2195	9.66384	0.861346	-0.215335	0.302482	1	RCN3
ENSG00000281611	0	0	0	NA	NA	NA	NA	AC069216.1
ENSG00000149923	10.4198	10.6922	10.1474	0.94905	-0.0754435	0.787079	1	PPP4C
ENSG00000235141	0	0	0	NA	NA	NA	NA	COX6CP17
ENSG00000226431	0	0	0	NA	NA	NA	NA	RP11-416N2.3
ENSG00000188385	5.31116	4.67046	5.95186	1.27436	0.349776	0.277554	1	JAKMIP3
ENSG00000231434	1.22257	1.62819	0.816955	0.501756	-0.994943	0.244257	1	RP11-144L1.8
ENSG00000279410	0.417635	0.0959268	0.739344	7.70738	2.94624	0.120438	0.960363	RP11-1102P22.3
ENSG00000272079	3.60523	3.87813	3.33232	0.85926	-0.218833	0.444536	1	LA16c-380H5.5
ENSG00000149925	14.2516	14.7349	13.7683	0.934402	-0.0978841	0.697122	1	ALDOA
ENSG00000242163	0.19301	0.296993	0.0890278	0.299764	-1.7381	0.720437	1	RP11-299L17.1
ENSG00000254222	0	0	0	NA	NA	NA	NA	RP11-787D18.2
ENSG00000271321	1.28636	1.16613	1.4066	1.20622	0.270492	0.968137	1	CTAGE6
ENSG00000216523	0	0	0	NA	NA	NA	NA	RP3-435K13.1
ENSG00000144959	7.97334	7.39666	8.55002	1.15593	0.209054	0.384385	1	NCEH1
ENSG00000111783	1.5981	0.686533	2.50967	3.65557	1.8701	0.00273705	0.110269	RFX4
ENSG00000197893	5.14346	5.55775	4.72916	0.850912	-0.232918	0.60096	1	NRAP
ENSG00000159733	8.53853	8.13856	8.9385	1.09829	0.135259	0.632174	1	ZFYVE28
ENSG00000223864	0.365201	0.0989975	0.631405	6.37798	2.6731	0.163382	1	NPM1P19
ENSG00000277539	0	0	0	NA	NA	NA	NA	RP11-298C2.1
ENSG00000117602	7.73765	7.47702	7.99828	1.06972	0.0972274	0.728354	1	RCAN3
ENSG00000276532	0.0490444	0.0980888	0	0	#NAME?	0.938623	1	Metazoa_SRP
ENSG00000207257	0	0	0	NA	NA	NA	NA	RNU6-18P
ENSG00000054983	9.79088	9.91014	9.67162	0.975932	-0.0351481	0.933461	1	GALC
ENSG00000265144	0	0	0	NA	NA	NA	NA	MIR548AM
ENSG00000112200	10.0772	9.91953	10.2348	1.03178	0.0451385	0.863101	1	ZNF451
ENSG00000207944	0	0	0	NA	NA	NA	NA	MIR574
ENSG00000249614	0.0976134	0.0978583	0.0973685	0.994995	-0.00723928	1	1	RP11-703G6.1
ENSG00000223634	0	0	0	NA	NA	NA	NA	AC012506.3
ENSG00000231597	0	0	0	NA	NA	NA	NA	AC007557.4
ENSG00000262619	0.502862	0	1.00572	Inf	Inf	0.00586647	0.175926	LINC00621
ENSG00000101236	10.0492	10.4311	9.66728	0.926777	-0.109706	0.597186	1	RNF24
ENSG00000263831	0	0	0	NA	NA	NA	NA	MIR378E
ENSG00000244155	0.371201	0.288907	0.453494	1.56969	0.650476	0.897214	1	CYP4F34P
ENSG00000113360	10.172	10.198	10.1461	0.994913	-0.00735715	1	1	DROSHA
ENSG00000099385	9.41735	9.34354	9.49115	1.0158	0.0226147	0.985176	1	BCL7C
ENSG00000250990	0.791266	0.650163	0.932369	1.43405	0.5201	0.646742	1	AC073635.5
ENSG00000223856	0	0	0	NA	NA	NA	NA	RAB9AP2
ENSG00000161904	10.5055	10.7676	10.2434	0.951315	-0.0720045	0.781574	1	LEMD2
ENSG00000207247	0	0	0	NA	NA	NA	NA	Y_RNA
ENSG00000186265	3.16369	2.98162	3.34576	1.12213	0.166236	0.908928	1	BTLA
ENSG00000266715	0	0	0	NA	NA	NA	NA	MIR5090
ENSG00000179111	3.39539	3.70342	3.08737	0.833651	-0.262484	0.451627	1	HES7
ENSG00000273792	1.5176	0.61658	2.41862	3.92263	1.97182	0.00178001	0.0821667	RP11-554D20.2
ENSG00000170325	8.24115	8.30287	8.17942	0.985131	-0.0216123	0.983274	1	PRDM10
ENSG00000211679	5.99032	6.45062	5.53001	0.857284	-0.222156	0.341375	1	IGLC3
ENSG00000276699	0	0	0	NA	NA	NA	NA	TRAJ36
ENSG00000104142	9.20683	9.0187	9.39496	1.04172	0.0589667	0.793507	1	VPS18
ENSG00000261504	3.4507	2.9068	3.9946	1.37423	0.45862	0.310942	1	RP11-317P15.4
ENSG00000199767	0	0	0	NA	NA	NA	NA	RNU6-78P
ENSG00000278761	0	0	0	NA	NA	NA	NA	DUX4L11
ENSG00000277770	0	0	0	NA	NA	NA	NA	RP11-72I8.2
ENSG00000230107	0.092384	0	0.184768	Inf	Inf	0.60798	1	CTA-126B4.7
ENSG00000156467	11.8597	12.1855	11.534	0.946532	-0.0792773	0.761352	1	UQCRB
ENSG00000256566	3.4291	3.42884	3.42936	1.00015	0.000219818	1	1	RP4-734P14.4
ENSG00000264720	0	0	0	NA	NA	NA	NA	AL139147.1
ENSG00000261532	0.14389	0.28778	0	0	#NAME?	0.509407	1	RP11-304L19.8
ENSG00000165716	8.52676	7.64059	9.41292	1.23196	0.300959	0.184949	1	FAM69B
ENSG00000204314	7.39717	7.5266	7.26774	0.965608	-0.0504912	0.788804	1	PRRT1
ENSG00000224870	8.14435	8.19836	8.09033	0.986822	-0.0191376	0.990807	1	RP4-758J18.2
ENSG00000254028	0.533135	0.686309	0.379961	0.55363	-0.853007	0.481816	1	AC083843.2
ENSG00000204308	9.3738	9.44714	9.30047	0.984475	-0.0225732	0.960472	1	RNF5
ENSG00000169856	0.472775	0.389849	0.5557	1.42543	0.511394	0.928699	1	ONECUT1
ENSG00000183206	0.236991	0.292104	0.181878	0.622648	-0.683511	0.903619	1	POTEC
ENSG00000207548	0	0	0	NA	NA	NA	NA	MIR217
ENSG00000278455	0.0475611	0.0951222	0	0	#NAME?	0.938623	1	RP11-261C10.8
ENSG00000265802	1.03622	0.77986	1.29257	1.65744	0.728957	0.457575	1	RN7SL49P
ENSG00000268830	0	0	0	NA	NA	NA	NA	BNIP3P32
ENSG00000277127	0	0	0	NA	NA	NA	NA	Metazoa_SRP
ENSG00000260281	0.376811	0.290839	0.462783	1.5912	0.670117	0.88602	1	ITFG1-AS1
ENSG00000173093	0.296211	0.32	0.272421	0.851317	-0.232232	1	1	CCDC63
ENSG00000132964	8.39802	8.42357	8.37247	0.993934	-0.00877847	0.968478	1	CDK8
ENSG00000226232	7.32555	6.92824	7.72287	1.1147	0.15665	0.574625	1	RP11-419C5.2
ENSG00000232464	0	0	0	NA	NA	NA	NA	CTA-125H2.1
ENSG00000280903	0	0	0	NA	NA	NA	NA	Metazoa_SRP
ENSG00000234740	1.19849	1.66065	0.736329	0.443399	-1.17332	0.0596016	0.684902	RP11-272P10.2
ENSG00000183570	8.20357	8.23029	8.17686	0.993509	-0.00939556	1	1	PCBP3
ENSG00000211884	0	0	0	NA	NA	NA	NA	TRAJ5
ENSG00000101680	7.70329	9.27064	6.13593	0.661867	-0.595388	0.00901249	0.232663	LAMA1
ENSG00000255284	6.66447	7.00892	6.32003	0.901713	-0.14926	0.527358	1	AP006621.5
ENSG00000223200	0	0	0	NA	NA	NA	NA	AC008836.1
ENSG00000225814	0.0443979	0	0.0887959	Inf	Inf	1	1	GRPEL2P2
ENSG00000111785	8.8764	8.8231	8.92971	1.01208	0.0173268	1	1	RIC8B
ENSG00000261279	4.18106	4.08785	4.27427	1.0456	0.0643365	0.934029	1	ULK4P1
ENSG00000173846	9.35541	9.12764	9.58319	1.04991	0.0702636	0.809448	1	PLK3
ENSG00000168303	8.68765	8.81558	8.55971	0.970976	-0.0424932	0.890576	1	MPLKIP
ENSG00000242559	0.0478395	0	0.0956789	Inf	Inf	1	1	RN7SL144P
ENSG00000204022	1.98876	1.47034	2.50718	1.70517	0.769912	0.191536	1	LIPJ
ENSG00000163064	5.96233	4.5842	7.34046	1.60125	0.679199	0.0119131	0.273333	EN1
ENSG00000133027	9.70182	9.74602	9.65762	0.99093	-0.0131446	1	1	PEMT
ENSG00000213128	0.0478395	0	0.0956789	Inf	Inf	1	1	RPL32P31
ENSG00000124900	0	0	0	NA	NA	NA	NA	TRIM51
ENSG00000126562	4.42166	5.87009	2.97323	0.506505	-0.981353	0.00087935	0.0515932	WNK4
ENSG00000200303	0	0	0	NA	NA	NA	NA	RNU6-940P
ENSG00000278382	0	0	0	NA	NA	NA	NA	RP11-406A20.5
ENSG00000231880	1.0342	1.21757	0.850836	0.698798	-0.517053	0.706695	1	RP11-76I23.7
ENSG00000240870	0.0459064	0	0.0918127	Inf	Inf	1	1	RPL19P14
ENSG00000256098	0	0	0	NA	NA	NA	NA	RP11-691F15.1
ENSG00000249488	0	0	0	NA	NA	NA	NA	NACAP5
ENSG00000113441	10.8823	10.6069	11.1578	1.05193	0.0730439	0.711391	1	LNPEP
ENSG00000256195	2.38029	2.35261	2.40798	1.02353	0.0335568	0.989894	1	RP11-64D24.4
ENSG00000221164	0.0448733	0	0.0897465	Inf	Inf	1	1	SNORA11
ENSG00000265655	0	0	0	NA	NA	NA	NA	AC069280.1
ENSG00000203356	0.820662	0.711199	0.930126	1.30783	0.387173	0.835193	1	LINC01562
ENSG00000251236	0	0	0	NA	NA	NA	NA	RP11-468N14.1
ENSG00000266542	0	0	0	NA	NA	NA	NA	MIR5572
ENSG00000266908	0	0	0	NA	NA	NA	NA	RP5-1022P6.7
ENSG00000251377	0	0	0	NA	NA	NA	NA	RP11-18H21.3
ENSG00000179165	1.8372	0.788208	2.8862	3.66172	1.87252	0.00116792	0.062137	PXT1
ENSG00000257198	1.02959	0.866105	1.19308	1.37752	0.462075	0.759848	1	FAM205BP
ENSG00000082515	8.53671	8.42875	8.64467	1.02562	0.0364913	0.917446	1	MRPL22
ENSG00000221010	0	0	0	NA	NA	NA	NA	AL008708.1
ENSG00000242104	0.0956789	0	0.191358	Inf	Inf	0.707911	1	RP11-340E6.1
ENSG00000276584	0	0	0	NA	NA	NA	NA	MIR6737
ENSG00000253943	0.477042	0.575084	0.379001	0.659035	-0.601573	0.658762	1	KRT18P37
ENSG00000151012	5.18144	5.8404	4.52247	0.774343	-0.368955	0.153757	1	SLC7A11
ENSG00000214027	0.0443979	0	0.0887959	Inf	Inf	1	1	ARPC3P5
ENSG00000278060	0	0	0	NA	NA	NA	NA	RP11-466M21.1
ENSG00000219951	0.578704	0.607915	0.549493	0.903897	-0.145769	1	1	RP11-378G13.2
ENSG00000130287	1.37724	0.980952	1.77352	1.80796	0.854361	0.24623	1	NCAN
ENSG00000232412	1.74777	1.25827	2.23726	1.77805	0.830295	0.201626	1	RP1-315G1.3
ENSG00000256657	0.236782	0	0.473564	Inf	Inf	0.139554	1	RP11-144O23.22
ENSG00000271288	0.0489292	0.0978583	0	0	#NAME?	0.938623	1	IGHV1OR15-3
ENSG00000234275	0	0	0	NA	NA	NA	NA	AC017053.1
ENSG00000223761	0	0	0	NA	NA	NA	NA	RP11-57C13.4
ENSG00000222990	0.0490444	0.0980888	0	0	#NAME?	0.938623	1	RNU4-22P
ENSG00000269444	0.330849	0	0.661699	Inf	Inf	0.0503373	0.632889	CTB-180A7.6
ENSG00000253840	0.0989975	0.197995	0	0	#NAME?	0.621811	1	RP11-767C6.1
ENSG00000228502	4.49517	4.15912	4.83122	1.1616	0.216108	0.577298	1	EEF1A1P11
ENSG00000141028	0.375094	0.384029	0.366159	0.953467	-0.0687452	1	1	CDRT15P1
ENSG00000268181	0	0	0	NA	NA	NA	NA	RP11-73B2.7
ENSG00000275270	0	0	0	NA	NA	NA	NA	AL133391.1
ENSG00000251568	0.187762	0.191049	0.184475	0.965589	-0.0505186	1	1	ALG3P1
ENSG00000270015	7.70689	7.4127	8.00108	1.07937	0.110194	0.728354	1	RP11-540B6.6
ENSG00000224354	0.144565	0.195717	0.0934135	0.47729	-1.06706	0.931402	1	MTND2P5
ENSG00000259474	0.0460659	0	0.0921318	Inf	Inf	1	1	RP11-650L12.1
ENSG00000011677	0.70885	0.58578	0.83192	1.42019	0.506086	0.807348	1	GABRA3
ENSG00000135905	8.64414	8.5458	8.74247	1.02301	0.0328259	0.989336	1	DOCK10
ENSG00000231740	0	0	0	NA	NA	NA	NA	RP11-63G10.2
ENSG00000117682	10.199	9.79562	10.6024	1.08236	0.114176	0.560429	1	DHDDS
ENSG00000228571	0	0	0	NA	NA	NA	NA	HSFY7P
ENSG00000276934	1.43723	1.57476	1.2997	0.825333	-0.276952	0.614379	1	RP11-231E4.5
ENSG00000244265	0.378636	0	0.757272	Inf	Inf	0.0296204	0.472802	SIAH2-AS1
ENSG00000227719	2.77245	1.82006	3.72483	2.04654	1.03319	0.02028	0.37992	AC006042.6
ENSG00000233139	0	0	0	NA	NA	NA	NA	RP11-38O23.4
ENSG00000154493	3.95955	3.76286	4.15625	1.10455	0.143454	0.829572	1	C10orf90
ENSG00000174197	9.93215	10.0011	9.86319	0.986208	-0.0200355	0.979861	1	MGA
ENSG00000280224	0.135503	0	0.271005	Inf	Inf	0.383213	1	CTA-722E9.1
ENSG00000263525	0	0	0	NA	NA	NA	NA	AC022909.1
ENSG00000254971	0	0	0	NA	NA	NA	NA	RP11-313I2.11
ENSG00000239180	0	0	0	NA	NA	NA	NA	Y_RNA
ENSG00000175643	4.67663	4.43697	4.91629	1.10803	0.147996	0.752276	1	RMI2
ENSG00000100626	9.50411	9.33504	9.67318	1.03622	0.0513332	0.817315	1	GALNT16
ENSG00000237816	0	0	0	NA	NA	NA	NA	RPL21P109
ENSG00000228797	1.19527	1.29664	1.0939	0.843643	-0.245295	0.775472	1	FAM207BP
ENSG00000206717	0	0	0	NA	NA	NA	NA	Y_RNA
ENSG00000259402	0.332959	0.192981	0.472938	2.4507	1.2932	0.623055	1	RP11-30K9.4
ENSG00000269968	1.33253	2.03445	0.630622	0.309972	-1.68979	0.12128	0.961683	RP5-940J5.9
ENSG00000166509	0	0	0	NA	NA	NA	NA	CLEC3A
ENSG00000216205	0	0	0	NA	NA	NA	NA	AC036178.1
ENSG00000126088	10.5038	10.3126	10.6949	1.03707	0.0525094	0.784847	1	UROD
ENSG00000136631	9.51393	9.44608	9.58179	1.01437	0.0205798	0.992313	1	VPS45
ENSG00000251101	0	0	0	NA	NA	NA	NA	RP11-1267H10.1
ENSG00000261710	0.0486843	0	0.0973685	Inf	Inf	1	1	RP11-953B20.1
ENSG00000279576	3.14515	5.40235	0.887959	0.164365	-2.60502	0.00370005	0.132719	MALAT1
ENSG00000252809	0.0486843	0	0.0973685	Inf	Inf	1	1	AC135050.1
ENSG00000257748	0	0	0	NA	NA	NA	NA	RP11-966I7.3
ENSG00000196338	5.74725	4.77867	6.71582	1.40537	0.490952	0.12418	0.97274	NLGN3
ENSG00000230274	0.235166	0.290839	0.179493	0.617156	-0.696292	0.911651	1	PGAM1P3
ENSG00000066777	10.3768	10.3324	10.4212	1.00859	0.0123399	0.995024	1	ARFGEF1
ENSG00000251429	3.39579	2.79713	3.99446	1.42806	0.514057	0.251107	1	RP11-597D13.7
ENSG00000164404	4.01364	3.54937	4.47791	1.26161	0.335265	0.448374	1	GDF9
ENSG00000240292	0.249155	0.223969	0.274341	1.22491	0.292672	1	1	RP11-298O21.2
ENSG00000186675	1.23794	1.28213	1.19375	0.93107	-0.103038	0.920215	1	MAGEE2
ENSG00000184979	7.97073	7.58797	8.35349	1.10089	0.138666	0.522263	1	USP18
ENSG00000242571	0.945897	0.875444	1.01635	1.16095	0.215311	1	1	RPL21P11
ENSG00000272335	7.64531	7.67916	7.61145	0.991183	-0.012777	0.96193	1	RP11-53O19.3
ENSG00000271511	0.327765	0	0.655531	Inf	Inf	0.0506853	0.632908	RP11-712C19.1
ENSG00000226427	0.0460659	0	0.0921318	Inf	Inf	1	1	HMGN2P7
ENSG00000199322	0	0	0	NA	NA	NA	NA	RNA5SP183
ENSG00000238419	0	0	0	NA	NA	NA	NA	RNU7-186P
ENSG00000240480	0.0486338	0	0.0972677	Inf	Inf	1	1	RPL29P2
ENSG00000233996	1.27625	1.63788	0.914618	0.558418	-0.840584	0.238127	1	AC013439.4
ENSG00000171243	2.28726	1.78469	2.78982	1.56319	0.644497	0.243439	1	SOSTDC1
ENSG00000267041	6.57012	6.0661	7.07415	1.16618	0.221787	0.506722	1	ZNF850
ENSG00000250180	0.0467068	0	0.0934135	Inf	Inf	1	1	RP11-138A23.2
ENSG00000251535	0.187412	0	0.374825	Inf	Inf	0.229613	1	RP11-478C6.1
ENSG00000280387	2.42222	1.11853	3.7259	3.33106	1.73598	0.000321741	0.0267715	RP5-1153D9.5
ENSG00000230335	0	0	0	NA	NA	NA	NA	DNAJB5P1
ENSG00000277297	0	0	0	NA	NA	NA	NA	ATP5A1P10
ENSG00000223202	0	0	0	NA	NA	NA	NA	RN7SKP297
ENSG00000147081	0.51696	0.288164	0.745756	2.58796	1.37181	0.384158	1	AKAP4
ENSG00000244089	0	0	0	NA	NA	NA	NA	HMGB1P30
ENSG00000266761	0	0	0	NA	NA	NA	NA	MIR3194
ENSG00000260084	0.188794	0.188088	0.1895	1.00751	0.0107907	1	1	RP11-615I2.1
ENSG00000231369	0.708034	0.676299	0.739769	1.09385	0.129414	1	1	RP1-40G4P.1
ENSG00000251080	0.0890278	0	0.178056	Inf	Inf	0.700737	1	RP11-415C15.1
ENSG00000251353	0	0	0	NA	NA	NA	NA	MTND3P5
ENSG00000111530	11.2249	11.1947	11.255	1.00539	0.00776	0.997517	1	CAND1
ENSG00000120457	5.97014	5.17094	6.76933	1.30911	0.388588	0.191088	1	KCNJ5
ENSG00000231234	3.36073	3.39031	3.33116	0.982552	-0.0253936	0.874878	1	SKP1P1
ENSG00000131538	0	0	0	NA	NA	NA	NA	TTTY6
ENSG00000258629	0	0	0	NA	NA	NA	NA	CTD-2014B16.1
ENSG00000268407	0	0	0	NA	NA	NA	NA	AC006115.6
ENSG00000187486	5.45816	5.91254	5.00378	0.846299	-0.24076	0.401775	1	KCNJ11
ENSG00000272989	1.25581	1.21301	1.29862	1.07058	0.0983907	0.933587	1	RP13-616I3.1
ENSG00000271978	3.75627	3.43353	4.07901	1.18799	0.248526	0.548357	1	RP11-428J1.4
ENSG00000214176	10.0606	9.59857	10.5226	1.09627	0.132602	0.502908	1	PLEKHM1P
ENSG00000100122	4.06431	4.24719	3.88142	0.913881	-0.129922	0.732365	1	CRYBB1
ENSG00000092529	8.76218	8.59873	8.92563	1.03802	0.0538317	0.877426	1	CAPN3
ENSG00000154975	1.27556	0.696538	1.85459	2.66258	1.41282	0.0439536	0.582315	CA10
ENSG00000257389	0	0	0	NA	NA	NA	NA	RP11-153F5.3
ENSG00000056972	9.94344	10.1177	9.76921	0.965558	-0.0505644	0.867777	1	TRAF3IP2
ENSG00000112818	0.788093	0.572354	1.00383	1.75386	0.810537	0.654986	1	MEP1A
ENSG00000200842	0	0	0	NA	NA	NA	NA	Y_RNA
ENSG00000113492	0.287995	0.191854	0.384136	2.00224	1.00161	0.840459	1	AGXT2
ENSG00000143157	10.2648	10.392	10.1375	0.975514	-0.035766	0.90126	1	POGK
ENSG00000181371	0	0	0	NA	NA	NA	NA	OR5M8
ENSG00000266097	0	0	0	NA	NA	NA	NA	MIR5192
ENSG00000250413	0.238921	0.285898	0.191944	0.671373	-0.574813	0.912969	1	RP11-448G15.1
ENSG00000275778	4.80768	4.31313	5.30224	1.22933	0.297867	0.492636	1	PRH1-PRR4
ENSG00000254129	0.188598	0	0.377196	Inf	Inf	0.229262	1	CTD-2647L4.1
ENSG00000253735	0	0	0	NA	NA	NA	NA	RP11-115J16.3
ENSG00000142875	9.55179	9.6152	9.48838	0.98681	-0.0191557	1	1	PRKACB
ENSG00000239547	0	0	0	NA	NA	NA	NA	RN7SL843P
ENSG00000237478	0	0	0	NA	NA	NA	NA	RP5-926E3.1
ENSG00000075790	10.362	10.117	10.6069	1.04842	0.0682195	0.777333	1	BCAP29
ENSG00000016602	1.96343	1.87688	2.04998	1.09223	0.127274	1	1	CLCA4
ENSG00000253099	0	0	0	NA	NA	NA	NA	RNU2-60P
ENSG00000203616	0.546502	0.362334	0.730671	2.01657	1.0119	0.412761	1	RHOT1P2
ENSG00000140522	0.285478	0.284288	0.286667	1.00837	0.0120208	1	1	RLBP1
ENSG00000168172	10.4113	10.409	10.4136	1.00044	0.000632974	1	1	HOOK3
ENSG00000256709	0	0	0	NA	NA	NA	NA	RP1-19N1.1
ENSG00000233829	0.0486843	0	0.0973685	Inf	Inf	1	1	AC017078.1
ENSG00000266620	0	0	0	NA	NA	NA	NA	MIR5001
ENSG00000109606	11.8075	11.889	11.7259	0.986283	-0.019926	1	1	DHX15
ENSG00000225928	0.138835	0.0940441	0.183625	1.95255	0.965357	1	1	CACYBPP1
ENSG00000120451	11.0297	11.3676	10.6918	0.940551	-0.0884225	0.754898	1	SNX19
ENSG00000226536	0	0	0	NA	NA	NA	NA	SETP15
ENSG00000113520	0.184508	0.0940441	0.274973	2.92387	1.54788	0.76495	1	IL4
ENSG00000279897	0.775174	0.426415	1.12393	2.63577	1.39822	0.162803	1	BIRC6-AS2
ENSG00000213180	0.0978583	0.195717	0	0	#NAME?	0.620145	1	RPL36AP48
ENSG00000206832	0	0	0	NA	NA	NA	NA	RNU6V
ENSG00000277333	0	0	0	NA	NA	NA	NA	AC026799.1
ENSG00000239486	0.0486338	0	0.0972677	Inf	Inf	1	1	RP11-163E9.1
ENSG00000276746	0.0467068	0	0.0934135	Inf	Inf	1	1	Metazoa_SRP
ENSG00000200799	0	0	0	NA	NA	NA	NA	RNU6-770P
ENSG00000215915	5.81392	6.61192	5.01592	0.758618	-0.398555	0.134383	1	ATAD3C
ENSG00000234409	4.8326	3.60937	6.05582	1.6778	0.746575	0.0151293	0.324053	AC006547.14
ENSG00000276291	6.91008	6.74151	7.07866	1.05001	0.0704048	0.911003	1	RP11-87H9.2
ENSG00000117133	9.20925	9.1133	9.30521	1.02106	0.0300651	0.970678	1	RPF1
ENSG00000085999	4.22363	4.36509	4.08217	0.935186	-0.0966752	0.804122	1	RAD54L
ENSG00000265891	0	0	0	NA	NA	NA	NA	AC017028.7
ENSG00000280148	0.749241	0.296993	1.20149	4.04552	2.01633	0.0905585	0.841837	RP3-468K18.7
ENSG00000228403	0.0973685	0	0.194737	Inf	Inf	0.709493	1	RP11-563N6.6
ENSG00000110172	10.2225	10.9551	9.48998	0.866261	-0.207127	0.273481	1	CHORDC1
ENSG00000165646	5.4869	4.5576	6.4162	1.4078	0.493447	0.106673	0.896063	SLC18A2
ENSG00000221016	0	0	0	NA	NA	NA	NA	AC002558.1
ENSG00000258337	0	0	0	NA	NA	NA	NA	RP11-115H15.2
ENSG00000248770	0	0	0	NA	NA	NA	NA	RP11-665C14.1
ENSG00000167384	7.58165	7.44601	7.71729	1.03643	0.051628	0.901894	1	ZNF180
ENSG00000225124	0	0	0	NA	NA	NA	NA	AC023271.2
ENSG00000113732	11.7136	12.1866	11.2406	0.922373	-0.116578	0.624811	1	ATP6V0E1
ENSG00000248577	0.0486843	0	0.0973685	Inf	Inf	1	1	RP11-122C5.2
ENSG00000281136	0	0	0	NA	NA	NA	NA	AC026241.1
ENSG00000278603	1.55261	2.8367	0.268521	0.0946596	-3.40111	4.81135e-07	0.000321655	RP13-608F4.5
ENSG00000255618	0.0490444	0.0980888	0	0	#NAME?	0.938623	1	RP11-357K6.1
ENSG00000277041	0	0	0	NA	NA	NA	NA	RP11-368J21.4
ENSG00000238067	0.195421	0.206898	0.183945	0.889061	-0.169646	1	1	XKRYP1
ENSG00000106809	9.61296	10.4875	8.73846	0.83323	-0.263214	0.197543	1	OGN
ENSG00000252891	0	0	0	NA	NA	NA	NA	Y_RNA
ENSG00000138152	2.24111	2.14506	2.33717	1.08956	0.123743	0.981654	1	BTBD16
ENSG00000230428	0	0	0	NA	NA	NA	NA	RP1-196A12.1
ENSG00000232896	0.33602	0.302504	0.369536	1.22159	0.288761	1	1	RP11-410K21.2
ENSG00000257178	2.48584	2.91612	2.05556	0.704896	-0.504517	0.200413	1	RP11-357H14.16
ENSG00000213421	0.0629401	0.12588	0	0	#NAME?	0.948939	1	RP11-84O12.2
ENSG00000201432	0	0	0	NA	NA	NA	NA	Y_RNA
ENSG00000264957	0	0	0	NA	NA	NA	NA	AL109805.1
ENSG00000279001	0	0	0	NA	NA	NA	NA	RP11-216P16.5
ENSG00000253983	1.76376	1.49703	2.03048	1.35634	0.439718	0.541102	1	RP1-16A9.1
ENSG00000102921	10.3059	10.3767	10.235	0.986346	-0.0198346	1	1	N4BP1
ENSG00000239545	0	0	0	NA	NA	NA	NA	RN7SL822P
ENSG00000143178	7.11264	6.97042	7.25485	1.04081	0.0577016	0.998786	1	TBX19
ENSG00000207874	0	0	0	NA	NA	NA	NA	MIR610
ENSG00000276376	0	0	0	NA	NA	NA	NA	U7
ENSG00000199279	0	0	0	NA	NA	NA	NA	RNU6-661P
ENSG00000267513	0	0	0	NA	NA	NA	NA	RP11-622J9.1
ENSG00000152409	9.58603	9.58569	9.58637	1.00007	0.000102471	1	1	JMY
ENSG00000236246	0	0	0	NA	NA	NA	NA	AC073135.4
ENSG00000223575	0.335532	0.104509	0.566556	5.42113	2.43859	0.301413	1	RBMX2P3
ENSG00000201444	0	0	0	NA	NA	NA	NA	RNU6-1082P
ENSG00000232573	7.81243	7.90886	7.716	0.975614	-0.0356172	1	1	RPL3P4
ENSG00000261431	0.0897465	0	0.179493	Inf	Inf	0.701594	1	RP4-616B8.4
ENSG00000253164	0.0467068	0	0.0934135	Inf	Inf	1	1	RP11-563N12.2
ENSG00000250697	0.189718	0	0.379436	Inf	Inf	0.228932	1	CTD-2066L21.3
ENSG00000277323	0	0	0	NA	NA	NA	NA	AC093763.1
ENSG00000176256	0.240856	0.286976	0.194737	0.678584	-0.559402	0.913412	1	HMGB4
ENSG00000232163	0.147961	0.198553	0.0973685	0.490391	-1.028	0.922376	1	RPLP1P13
ENSG00000241792	0	0	0	NA	NA	NA	NA	RP11-501O2.1
ENSG00000278395	0	0	0	NA	NA	NA	NA	AC131056.6
ENSG00000167178	5.85609	4.92442	6.78776	1.37839	0.462981	0.0848504	0.825879	ISLR2
ENSG00000232775	0.948832	1.15895	0.738714	0.637399	-0.649731	0.430906	1	AP000525.10
ENSG00000260092	2.19102	2.44758	1.93446	0.790356	-0.339425	0.403574	1	RP11-77K12.7
ENSG00000092054	7.20042	7.52912	6.87172	0.912686	-0.13181	0.814863	1	MYH7
ENSG00000206989	0	0	0	NA	NA	NA	NA	SNORD63
ENSG00000176752	0.0494988	0.0989975	0	0	#NAME?	0.938623	1	OR51A1P
ENSG00000223082	0	0	0	NA	NA	NA	NA	AC121336.1
ENSG00000237714	0.361795	0.72359	0	0	#NAME?	0.115776	0.939367	P4HA2-AS1
ENSG00000200959	0.143935	0.0959268	0.191944	2.00094	1.00068	1	1	SNORA74A
ENSG00000270971	0	0	0	NA	NA	NA	NA	REXO1L8P
ENSG00000267313	0.828	1.09261	0.563387	0.515633	-0.955583	0.413777	1	KC6
ENSG00000105865	6.91005	6.28159	7.53852	1.2001	0.263151	0.387528	1	DUS4L
ENSG00000151632	11.6584	11.3353	11.9815	1.057	0.0799782	0.621298	1	AKR1C2
ENSG00000258999	1.05969	1.64654	0.472837	0.28717	-1.80002	0.0215493	0.393026	RP11-114N19.3
ENSG00000078295	6.9014	6.37221	7.43058	1.16609	0.221682	0.378472	1	ADCY2
ENSG00000180089	6.94297	6.72128	7.16467	1.06597	0.0921652	0.84908	1	TMEM86B
ENSG00000253892	0.140612	0	0.281224	Inf	Inf	0.373046	1	RP11-770E5.2
ENSG00000147509	2.31921	1.76952	2.86891	1.62129	0.697145	0.196892	1	RGS20
ENSG00000250796	0.346975	0.409091	0.28486	0.696326	-0.522166	0.887013	1	RP11-723O4.3
ENSG00000270965	0	0	0	NA	NA	NA	NA	RP11-169K19.1
ENSG00000272601	4.95799	4.23302	5.68297	1.34253	0.424956	0.248571	1	RP11-155G14.5
ENSG00000084623	11.5262	11.988	11.0643	0.92295	-0.115675	0.633285	1	EIF3I
ENSG00000115705	8.1807	7.14783	9.21358	1.289	0.366257	0.104747	0.893947	TPO
ENSG00000251455	3.34486	3.05623	3.63348	1.18888	0.249599	0.559053	1	RP11-164P12.3
ENSG00000226394	0	0	0	NA	NA	NA	NA	RP11-413E1.2
ENSG00000258985	2.70971	2.73382	2.68559	0.982358	-0.0256793	0.95121	1	RP11-368P15.3
ENSG00000221042	0	0	0	NA	NA	NA	NA	CPEB3_ribozyme
ENSG00000211725	0.0490444	0.0980888	0	0	#NAME?	0.938623	1	TRBV5-5
ENSG00000164104	10.913	10.9279	10.8981	0.997272	-0.00394083	1	1	HMGB2
ENSG00000268234	0.435775	0.871551	0	0	#NAME?	0.00728951	0.203798	FKBP4P6
ENSG00000222011	6.73921	6.41499	7.06344	1.10108	0.138923	0.700498	1	FAM185A
ENSG00000188991	1.46379	0.69738	2.2302	3.19798	1.67716	0.00932164	0.236085	SLC15A5
ENSG00000177889	10.4687	10.5245	10.413	0.989399	-0.0153753	0.998215	1	UBE2N
ENSG00000204392	8.94043	8.955	8.92587	0.996747	-0.00470052	1	1	LSM2
ENSG00000253270	0	0	0	NA	NA	NA	NA	RP11-1105O14.1
ENSG00000227023	0	0	0	NA	NA	NA	NA	OR51A3P
ENSG00000154678	7.50638	7.55314	7.45962	0.987618	-0.0179753	0.909058	1	PDE1C
ENSG00000200530	0.0973685	0	0.194737	Inf	Inf	0.709493	1	SNORD35B
ENSG00000237595	1.30926	1.70386	0.914661	0.536816	-0.897501	0.140097	1	RP11-112L6.3
ENSG00000281146	0.142101	0.0951222	0.18908	1.98776	0.991146	1	1	AC109460.1
ENSG00000234421	0	0	0	NA	NA	NA	NA	SLC25A5P4
ENSG00000227172	0	0	0	NA	NA	NA	NA	AC011290.4
ENSG00000201142	0	0	0	NA	NA	NA	NA	RNVU1-8
ENSG00000165029	11.7986	11.7734	11.8237	1.00427	0.00614671	0.980749	1	ABCA1
ENSG00000221598	0	0	0	NA	NA	NA	NA	MIR1249
ENSG00000254577	0	0	0	NA	NA	NA	NA	RP11-484D2.4
ENSG00000239523	3.16276	2.79998	3.52555	1.25913	0.332433	0.543029	1	MYLK-AS1
ENSG00000237986	0	0	0	NA	NA	NA	NA	CELF2-AS2
ENSG00000222760	0.0494988	0.0989975	0	0	#NAME?	0.938623	1	RNU4-53P
ENSG00000224336	0	0	0	NA	NA	NA	NA	FAM197Y1
ENSG00000196290	8.19977	7.93719	8.46234	1.06616	0.0924295	0.709445	1	NIF3L1
ENSG00000148677	3.9482	3.62291	4.27348	1.17957	0.238264	0.576991	1	ANKRD1
ENSG00000240912	0	0	0	NA	NA	NA	NA	RP11-274J15.2
ENSG00000264434	0	0	0	NA	NA	NA	NA	CTD-2006O16.2
ENSG00000153898	4.68563	4.25524	5.11602	1.20229	0.265783	0.539588	1	MCOLN2
ENSG00000233625	0	0	0	NA	NA	NA	NA	RP5-905G11.3
ENSG00000146085	9.69145	9.52605	9.85685	1.03473	0.0492486	0.832843	1	MUT
ENSG00000213669	0	0	0	NA	NA	NA	NA	RP11-476B13.2
ENSG00000009844	9.51368	9.545	9.48235	0.993437	-0.00949915	1	1	VTA1
ENSG00000227624	0	0	0	NA	NA	NA	NA	SNRPEP3
ENSG00000257703	0	0	0	NA	NA	NA	NA	RP11-328J6.1
ENSG00000131368	10.6611	10.901	10.4212	0.955986	-0.0649385	0.826152	1	MRPS25
ENSG00000253926	0	0	0	NA	NA	NA	NA	RP11-26E5.1
ENSG00000159263	4.21157	4.15803	4.26511	1.02575	0.0366827	1	1	SIM2
ENSG00000221376	0.0973685	0	0.194737	Inf	Inf	0.709493	1	SNORA77
ENSG00000236900	0	0	0	NA	NA	NA	NA	TIMM9P1
ENSG00000248810	3.57752	2.41187	4.74316	1.96659	0.975699	0.0123221	0.281383	RP11-362F19.1
ENSG00000276605	0.0467068	0	0.0934135	Inf	Inf	1	1	RP11-793H4.1
ENSG00000279361	0.773255	0.69961	0.846901	1.21053	0.275643	1	1	RP11-360N9.3
ENSG00000275832	10.8523	10.9011	10.8035	0.991045	-0.0129774	1	1	ARHGAP23
ENSG00000005421	2.20274	1.69463	2.71086	1.59968	0.677782	0.226185	1	PON1
ENSG00000089116	0.517852	0.385175	0.65053	1.68892	0.756103	0.735262	1	LHX5
ENSG00000229613	0	0	0	NA	NA	NA	NA	LINC01501
ENSG00000121766	9.22185	8.86159	9.58211	1.08131	0.112778	0.633689	1	ZCCHC17
ENSG00000255347	0	0	0	NA	NA	NA	NA	RP11-40H19.1
ENSG00000180846	0.951679	0.964359	0.938999	0.973703	-0.0384459	0.957787	1	CSNK1G2-AS1
ENSG00000048342	8.25273	8.14175	8.3637	1.02726	0.0388021	0.893368	1	CC2D2A
ENSG00000238075	0	0	0	NA	NA	NA	NA	RPSAP32
ENSG00000178623	6.14	6.22028	6.05971	0.974186	-0.0377304	0.879545	1	GPR35
ENSG00000116690	11.3312	13.0234	9.63898	0.740125	-0.434158	0.0398351	0.560563	PRG4
ENSG00000204899	8.15593	7.9395	8.37237	1.05452	0.0765864	0.828216	1	MZT1
ENSG00000227293	0	0	0	NA	NA	NA	NA	AC118345.1
ENSG00000081853	6.84266	6.8048	6.88053	1.01113	0.015968	1	1	PCDHGA2
ENSG00000271222	0	0	0	NA	NA	NA	NA	RP11-1072C15.7
ENSG00000202119	0	0	0	NA	NA	NA	NA	RNU6-302P
ENSG00000104804	1.47667	1.83865	1.11469	0.606256	-0.722	0.173029	1	TULP2
ENSG00000226432	2.49731	2.59291	2.40171	0.926259	-0.110512	0.871993	1	CTD-2015B23.2
ENSG00000221420	0	0	0	NA	NA	NA	NA	SNORA81
ENSG00000140854	8.86511	8.80435	8.92587	1.0138	0.0197758	0.940749	1	KATNB1
ENSG00000212719	8.42946	8.49479	8.36413	0.984618	-0.0223642	0.968478	1	C17orf51
ENSG00000170959	2.47199	2.45441	2.48958	1.01433	0.0205278	0.976627	1	DCDC1
ENSG00000223377	0	0	0	NA	NA	NA	NA	RP5-1014O16.1
ENSG00000234467	0	0	0	NA	NA	NA	NA	SLC25A1P2
ENSG00000276862	0	0	0	NA	NA	NA	NA	AL139184.1
ENSG00000281490	8.50924	8.2743	8.74419	1.05679	0.0796876	0.735448	1	CICP14
ENSG00000272921	4.47253	3.74591	5.19915	1.38795	0.472957	0.200862	1	RP11-500M8.7
ENSG00000163221	5.81298	6.48896	5.137	0.791652	-0.337062	0.160115	1	S100A12
ENSG00000271322	0	0	0	NA	NA	NA	NA	RP11-390F10.3
ENSG00000253583	0	0	0	NA	NA	NA	NA	RP11-573J24.1
ENSG00000006377	3.68449	2.99365	4.37532	1.46153	0.547482	0.19716	1	DLX6
ENSG00000281098	0	0	0	NA	NA	NA	NA	AL132709.9
ENSG00000256420	0.047022	0.0940441	0	0	#NAME?	0.938623	1	OSBPL9P4
ENSG00000232751	0.0907796	0	0.181559	Inf	Inf	0.607737	1	RP11-296O14.1
ENSG00000198105	8.58293	8.97971	8.18616	0.911629	-0.133482	0.559128	1	ZNF248
ENSG00000095794	9.34353	9.84699	8.84007	0.897743	-0.155625	0.438102	1	CREM
ENSG00000242757	0	0	0	NA	NA	NA	NA	CTD-2090I13.3
ENSG00000231857	0.0918127	0	0.183625	Inf	Inf	0.703941	1	MORF4L1P5
ENSG00000206997	0	0	0	NA	NA	NA	NA	RNU6-524P
ENSG00000243053	0	0	0	NA	NA	NA	NA	RPL31P58
ENSG00000249613	0	0	0	NA	NA	NA	NA	RP13-612N21.1
ENSG00000270850	0	0	0	NA	NA	NA	NA	RP11-395N6.4
ENSG00000257730	0	0	0	NA	NA	NA	NA	LSM6P2
ENSG00000107551	10.9561	10.7547	11.1576	1.03747	0.0530666	0.711391	1	RASSF4
ENSG00000023041	9.7841	9.71157	9.85662	1.01494	0.0213883	0.953074	1	ZDHHC6
ENSG00000258878	0	0	0	NA	NA	NA	NA	CTD-2509G16.3
ENSG00000275922	0	0	0	NA	NA	NA	NA	AC126281.5
ENSG00000278725	0.0478395	0	0.0956789	Inf	Inf	1	1	RP11-666O2.5
ENSG00000221304	0	0	0	NA	NA	NA	NA	AC068706.1
ENSG00000080910	0.100888	0.104509	0.0972677	0.930712	-0.103593	1	1	CFHR2
ENSG00000184271	9.57515	9.18898	9.96133	1.08405	0.116435	0.610796	1	POU6F1
ENSG00000229910	0	0	0	NA	NA	NA	NA	HNRNPA1P18
ENSG00000173546	11.6525	11.675	11.6299	0.996137	-0.0055834	0.967766	1	CSPG4
ENSG00000233451	0	0	0	NA	NA	NA	NA	RP11-301N24.3
ENSG00000242747	0.416179	0.189166	0.643192	3.40014	1.76559	0.32446	1	RP11-30K9.1
ENSG00000250066	0	0	0	NA	NA	NA	NA	RP11-141O11.1
ENSG00000178372	3.16369	3.52862	2.79877	0.793162	-0.334312	0.396536	1	CALML5
ENSG00000199836	0.0890278	0	0.178056	Inf	Inf	0.700737	1	RNU1-47P
ENSG00000171044	3.64491	4.02867	3.26114	0.809483	-0.304928	0.26681	1	XKR6
ENSG00000271704	0	0	0	NA	NA	NA	NA	BNIP3P20
ENSG00000272130	0.789624	0.445545	1.1337	2.54453	1.3474	0.180084	1	RP11-360I2.1
ENSG00000215264	0	0	0	NA	NA	NA	NA	RPL10AP3
ENSG00000201998	0.0460659	0	0.0921318	Inf	Inf	1	1	SNORA23
ENSG00000147439	9.46722	9.44436	9.49008	1.00484	0.00696654	1	1	BIN3
ENSG00000176383	4.06222	3.47693	4.6475	1.33667	0.418641	0.229815	1	B3GNT4
ENSG00000229834	0	0	0	NA	NA	NA	NA	RP11-48L13.1
ENSG00000123560	7.22702	6.73875	7.71529	1.14491	0.19524	0.405567	1	PLP1
ENSG00000196092	2.30577	1.84074	2.7708	1.50527	0.590018	0.301059	1	PAX5
ENSG00000278313	0.0475611	0.0951222	0	0	#NAME?	0.938623	1	RP11-1006G14.5
ENSG00000271916	0.140816	0	0.281632	Inf	Inf	0.390485	1	RP11-884K10.6
ENSG00000275223	1.99413	1.57265	2.41561	1.53602	0.619193	0.32086	1	RP1-63M2.7
ENSG00000234068	0.391824	0.594147	0.1895	0.318945	-1.64862	0.290819	1	PAGE2
ENSG00000255032	0	0	0	NA	NA	NA	NA	RP11-45A12.2
ENSG00000125744	7.43838	7.34669	7.53007	1.02496	0.0355698	0.953763	1	RTN2
ENSG00000250234	0.0486843	0	0.0973685	Inf	Inf	1	1	CTD-2024P10.1
ENSG00000237906	0	0	0	NA	NA	NA	NA	MUPP
ENSG00000259660	4.21222	3.39225	5.03219	1.48344	0.568942	0.114042	0.931804	DNM1P47
ENSG00000273966	0	0	0	NA	NA	NA	NA	pRNA
ENSG00000090382	9.70805	9.37101	10.0451	1.07193	0.100215	0.674181	1	LYZ
ENSG00000273805	2.75619	1.04492	4.46745	4.2754	2.09606	4.31726e-06	0.00143078	RP11-620J15.4
ENSG00000015532	9.18393	9.34354	9.02433	0.965837	-0.050149	0.858032	1	XYLT2
ENSG00000249231	0.236563	0.198553	0.274573	1.38287	0.467667	1	1	CASC16
ENSG00000230757	0	0	0	NA	NA	NA	NA	NFU1P1
ENSG00000280904	0	0	0	NA	NA	NA	NA	SNORD19B
ENSG00000265538	0	0	0	NA	NA	NA	NA	MIR4421
ENSG00000218643	0	0	0	NA	NA	NA	NA	RPL5P20
ENSG00000215381	0	0	0	NA	NA	NA	NA	RP5-1057J7.1
ENSG00000238026	0	0	0	NA	NA	NA	NA	RP11-78E6.1
ENSG00000165732	11.3302	11.4962	11.1643	0.971134	-0.0422573	0.890742	1	DDX21
ENSG00000275233	0	0	0	NA	NA	NA	NA	AL136456.1
ENSG00000274149	0	0	0	NA	NA	NA	NA	RP11-450H5.4
ENSG00000253073	0	0	0	NA	NA	NA	NA	RN7SKP295
ENSG00000232594	0	0	0	NA	NA	NA	NA	AC103563.3
ENSG00000199241	0	0	0	NA	NA	NA	NA	Y_RNA
ENSG00000262920	0.494703	0.61448	0.374926	0.610152	-0.71276	0.657259	1	RP11-1260E13.1
ENSG00000201622	0	0	0	NA	NA	NA	NA	RNU6-621P
ENSG00000185437	6.81258	6.9274	6.69775	0.966848	-0.0486388	0.828473	1	SH3BGR
ENSG00000103043	9.97378	10.0061	9.94149	0.993546	-0.00934145	1	1	VAC14
ENSG00000226270	0	0	0	NA	NA	NA	NA	ZNF736P2Y
ENSG00000257510	0	0	0	NA	NA	NA	NA	RP11-609L23.1
ENSG00000176812	0	0	0	NA	NA	NA	NA	RP11-629O4.1
ENSG00000236828	0	0	0	NA	NA	NA	NA	DMD-AS3
ENSG00000226567	0	0	0	NA	NA	NA	NA	LINC00606
ENSG00000225513	0.0909391	0	0.181878	Inf	Inf	0.607764	1	RP11-165N19.2
ENSG00000154642	8.43561	8.21818	8.65304	1.05292	0.0743894	0.853202	1	C21orf91
ENSG00000164105	8.06074	7.83933	8.28215	1.05649	0.0792747	0.819712	1	SAP30
ENSG00000216105	0	0	0	NA	NA	NA	NA	MIR943
ENSG00000227213	0.250847	0.230389	0.271306	1.1776	0.235848	1	1	SPATA13-AS1
ENSG00000143319	9.27528	9.34263	9.20794	0.985584	-0.0209499	0.967408	1	ISG20L2
ENSG00000240577	0.0448733	0	0.0897465	Inf	Inf	1	1	RN7SL445P
ENSG00000264862	0	0	0	NA	NA	NA	NA	RN7SL45P
ENSG00000275634	0	0	0	NA	NA	NA	NA	PART1_2
ENSG00000250740	0.564278	0.195717	0.932839	4.76627	2.25286	0.175938	1	RP11-710F7.2
ENSG00000166140	9.14398	9.73789	8.55007	0.878021	-0.187672	0.402738	1	ZFYVE19
ENSG00000236495	0	0	0	NA	NA	NA	NA	RP11-7C6.1
ENSG00000207981	0	0	0	NA	NA	NA	NA	MIR519D
ENSG00000226234	0	0	0	NA	NA	NA	NA	KRT18P24
ENSG00000201354	0	0	0	NA	NA	NA	NA	Y_RNA
ENSG00000251983	0	0	0	NA	NA	NA	NA	RN7SKP157
ENSG00000268750	2.90794	2.67107	3.14482	1.17737	0.235562	0.774422	1	CTD-2583A14.10
ENSG00000230994	0	0	0	NA	NA	NA	NA	FGFR3P1
ENSG00000264595	0	0	0	NA	NA	NA	NA	RP11-94B19.5
ENSG00000253678	0.475323	0.0989975	0.851648	8.60272	3.10479	0.065325	0.717307	RP11-981G7.3
ENSG00000226705	0.0490444	0.0980888	0	0	#NAME?	0.938623	1	SDCBPP1
ENSG00000265918	0	0	0	NA	NA	NA	NA	RN7SL543P
ENSG00000207323	0	0	0	NA	NA	NA	NA	RNU6-901P
ENSG00000165730	6.87258	6.41058	7.33458	1.14414	0.194259	0.421491	1	STOX1
ENSG00000259590	1.09083	0.508183	1.67349	3.29308	1.71944	0.0283717	0.462426	RP11-20G13.3
ENSG00000221017	0	0	0	NA	NA	NA	NA	MIR1323
ENSG00000175745	8.63914	9.93799	7.34029	0.73861	-0.437116	0.0359256	0.529059	NR2F1
ENSG00000186017	7.49162	7.16405	7.8192	1.09145	0.126245	0.710093	1	ZNF566
ENSG00000236481	0.0486338	0	0.0972677	Inf	Inf	1	1	AC002331.1
ENSG00000212581	0	0	0	NA	NA	NA	NA	U8
ENSG00000221852	1.41346	0.507542	2.31939	4.56984	2.19214	0.00107913	0.059184	KRTAP1-5
ENSG00000123562	12.1005	12.5736	11.6274	0.924748	-0.112867	0.608356	1	MORF4L2
ENSG00000272419	8.0113	8.22207	7.80053	0.948731	-0.075929	0.75234	1	RP11-403I13.8
ENSG00000139977	9.35325	9.21652	9.48998	1.02967	0.0421828	0.923716	1	NAA30
ENSG00000264653	0	0	0	NA	NA	NA	NA	MIR5194
ENSG00000255400	0.282498	0.104509	0.460487	4.4062	2.13954	0.364033	1	RP13-631K18.5
ENSG00000229508	0	0	0	NA	NA	NA	NA	PHKG1P4
ENSG00000272420	2.33469	1.601	3.06839	1.91654	0.938505	0.060777	0.689958	RP4-740C4.7
ENSG00000261122	0	0	0	NA	NA	NA	NA	FLJ26245
ENSG00000073756	7.50602	7.35557	7.65647	1.04091	0.0578421	1	1	PTGS2
ENSG00000217231	0	0	0	NA	NA	NA	NA	RP3-340H11.2
ENSG00000251576	0.0940126	0.0989975	0.0890278	0.899293	-0.153136	1	1	LINC01267
ENSG00000074755	11.2143	11.0731	11.3555	1.02551	0.0363365	0.835908	1	ZZEF1
ENSG00000201658	0	0	0	NA	NA	NA	NA	RNU6-283P
ENSG00000164299	0.0459064	0	0.0918127	Inf	Inf	1	1	SPZ1
ENSG00000256167	2.31067	1.9372	2.68414	1.38558	0.470489	0.381929	1	ATF4P4
ENSG00000279248	0	0	0	NA	NA	NA	NA	RP11-643G5.1
ENSG00000250886	0	0	0	NA	NA	NA	NA	CTD-2046J7.1
ENSG00000137500	9.46456	9.72946	9.19966	0.945547	-0.0807782	0.728506	1	CCDC90B
ENSG00000263447	0	0	0	NA	NA	NA	NA	AC079117.3
ENSG00000255510	0	0	0	NA	NA	NA	NA	OR8A2P
ENSG00000159082	9.25364	8.91822	9.58905	1.07522	0.104632	0.690904	1	SYNJ1
ENSG00000228000	0.528615	0.406529	0.650701	1.60063	0.678637	0.733578	1	RPL7AP65
ENSG00000248498	0.523703	1.04741	0	0	#NAME?	0.0402126	0.56189	ASNSP1
ENSG00000264134	0	0	0	NA	NA	NA	NA	AL121893.1
ENSG00000267430	1.04146	0.882486	1.20043	1.36028	0.443901	0.739787	1	RP11-635N19.2
ENSG00000159202	11.1993	11.5146	10.884	0.945236	-0.0812535	0.744606	1	UBE2Z
ENSG00000277349	0.918584	1.56554	0.271625	0.173502	-2.52698	0.00340626	0.124499	RP11-356C4.6
ENSG00000232829	0.0475611	0.0951222	0	0	#NAME?	0.938623	1	GSTO3P
ENSG00000253312	0	0	0	NA	NA	NA	NA	RP11-359P18.2
ENSG00000136861	10.1179	10.1857	10.0501	0.986693	-0.0193262	1	1	CDK5RAP2
ENSG00000224653	0	0	0	NA	NA	NA	NA	RP11-548K12.10
ENSG00000250031	1.94268	0.908454	2.9769	3.27688	1.71232	0.00171287	0.0820934	RP11-114M5.1
ENSG00000254388	0.278474	0.0978583	0.459091	4.69138	2.23001	0.365311	1	DUTP2
ENSG00000280081	2.00931	1.69153	2.32709	1.37573	0.460195	0.565905	1	MGC39584
ENSG00000219627	0	0	0	NA	NA	NA	NA	CYCSP17
ENSG00000198937	6.27078	6.98664	5.55493	0.79508	-0.330828	0.188541	1	CCDC167
ENSG00000118113	3.5588	3.98862	3.12898	0.784477	-0.350197	0.387923	1	MMP8
ENSG00000277941	0.143744	0.0980888	0.189399	1.9309	0.949271	1	1	MIAT_exon5_1
ENSG00000131849	6.70069	6.70433	6.69705	0.998914	-0.00156752	0.97071	1	ZNF132
ENSG00000120937	1.9217	1.96498	1.87841	0.955947	-0.0649971	0.837467	1	NPPB
ENSG00000216710	0	0	0	NA	NA	NA	NA	COX6A1P3
ENSG00000266305	0	0	0	NA	NA	NA	NA	MIR4518
ENSG00000236358	0	0	0	NA	NA	NA	NA	RP5-827C21.2
ENSG00000215190	7.13917	7.30732	6.97101	0.953976	-0.0679752	0.808207	1	LINC00680
ENSG00000253799	0	0	0	NA	NA	NA	NA	LINC01030
ENSG00000179460	0.241174	0.482349	0	0	#NAME?	0.090692	0.841837	EEF1A1P27
ENSG00000278517	0	0	0	NA	NA	NA	NA	MIR6865
ENSG00000254299	0.0490444	0.0980888	0	0	#NAME?	0.938623	1	CTB-54I1.1
ENSG00000188352	9.03815	9.34456	8.73175	0.93442	-0.0978562	0.697546	1	FOCAD
ENSG00000225920	3.18258	2.0776	4.28756	2.06371	1.04524	0.013784	0.305193	RIMKLBP2
ENSG00000003147	9.07136	8.74157	9.40115	1.07545	0.104945	0.617122	1	ICA1
ENSG00000266038	0	0	0	NA	NA	NA	NA	MIR4659B
ENSG00000260524	0	0	0	NA	NA	NA	NA	CYP3A52P
ENSG00000154025	4.71272	4.86202	4.56343	0.938586	-0.0914385	0.610916	1	SLC5A10
ENSG00000279717	0	0	0	NA	NA	NA	NA	LLNLF-158E9.1
ENSG00000178464	8.00653	7.93015	8.0829	1.01926	0.0275242	1	1	CTD-2192J16.15
ENSG00000021762	10.4607	10.403	10.5183	1.01109	0.0159047	0.943444	1	OSBPL5
ENSG00000218305	0.708758	0.41366	1.00386	2.42676	1.27903	0.233351	1	CDC14C
ENSG00000232379	0	0	0	NA	NA	NA	NA	RP11-308D16.1
ENSG00000197214	0	0	0	NA	NA	NA	NA	TCEA1P1
ENSG00000150750	2.16708	1.0033	3.33087	3.31992	1.73115	0.000408412	0.0316723	C11orf53
ENSG00000241959	0.0918127	0	0.183625	Inf	Inf	0.703941	1	RN7SL76P
ENSG00000248714	0.52259	0.67539	0.36979	0.54752	-0.869016	0.483252	1	RP11-1079K10.3
ENSG00000274268	0	0	0	NA	NA	NA	NA	AC024084.2
ENSG00000233718	0.0973685	0	0.194737	Inf	Inf	0.709493	1	MYCNOS
ENSG00000156076	1.2935	1.56863	1.01837	0.649211	-0.62324	0.467111	1	WIF1
ENSG00000235862	1.23637	0.883603	1.58914	1.79847	0.846773	0.329954	1	RP11-338C15.5
ENSG00000160867	4.74413	4.83861	4.64966	0.96095	-0.0574667	0.841031	1	FGFR4
ENSG00000255176	5.0713	4.66074	5.48186	1.17618	0.234108	0.516614	1	AP002954.3
ENSG00000281780	0	0	0	NA	NA	NA	NA	snoZ196
ENSG00000121060	11.2839	11.7728	10.7951	0.916951	-0.125083	0.55017	1	TRIM25
ENSG00000261241	0.178774	0	0.357549	Inf	Inf	0.275942	1	RP11-883G14.1
ENSG00000261268	0.0460659	0	0.0921318	Inf	Inf	1	1	RP11-308D13.3
ENSG00000254676	4.20224	3.66216	4.74231	1.29495	0.372895	0.352481	1	RP11-727A23.4
ENSG00000207849	0	0	0	NA	NA	NA	NA	AC108867.1
ENSG00000134987	9.73845	9.71603	9.76088	1.00462	0.00664544	1	1	WDR36
ENSG00000280269	1.97062	1.42155	2.5197	1.77251	0.825791	0.135826	1	AP000577.2
ENSG00000223091	0	0	0	NA	NA	NA	NA	RNU6-981P
ENSG00000220730	0.0460659	0	0.0921318	Inf	Inf	1	1	RP11-474L11.3
ENSG00000197233	0	0	0	NA	NA	NA	NA	OR1J2
ENSG00000263921	0	0	0	NA	NA	NA	NA	AC013737.1
ENSG00000187527	0.471476	0.289942	0.653011	2.25221	1.17134	0.617536	1	ATP13A5
ENSG00000233880	0	0	0	NA	NA	NA	NA	RP11-497J7.2
ENSG00000172197	7.37708	6.85315	7.90101	1.1529	0.205268	0.423496	1	MBOAT1
ENSG00000281219	0	0	0	NA	NA	NA	NA	LINC00254
ENSG00000130545	1.84639	2.37992	1.31287	0.551644	-0.858191	0.0652591	0.717307	CRB3
ENSG00000235280	3.59026	4.01659	3.16394	0.787719	-0.344247	0.266547	1	MCF2L-AS1
ENSG00000261573	0	0	0	NA	NA	NA	NA	RP11-553K8.5
ENSG00000258673	0.788579	0.288103	1.28906	4.47429	2.16166	0.0396729	0.560563	LINC01397
ENSG00000132953	9.66736	9.38219	9.95253	1.06079	0.0851396	0.723147	1	XPO4
ENSG00000100012	0.201179	0.209018	0.193341	0.924996	-0.112481	1	1	SEC14L3
ENSG00000248551	0.425307	0	0.850613	Inf	Inf	0.0427521	0.574397	RP11-287F9.2
ENSG00000262583	0.466197	0.0989975	0.833397	8.41836	3.07354	0.0787417	0.793513	RP11-77K12.5
ENSG00000112697	11.8621	11.7159	12.0084	1.02497	0.0355841	0.884379	1	TMEM30A
ENSG00000273249	1.08788	0.855513	1.32025	1.54323	0.625949	0.454046	1	LL09NC01-251B2.3
ENSG00000250438	0	0	0	NA	NA	NA	NA	CTD-2308B18.2
ENSG00000266319	0	0	0	NA	NA	NA	NA	AL080272.1
ENSG00000223730	0.148874	0.104509	0.19324	1.84903	0.886767	1	1	RP1-127B20.4
ENSG00000273870	0.0475611	0.0951222	0	0	#NAME?	0.938623	1	RP11-174N3.4
ENSG00000223198	0.185	0	0.37	Inf	Inf	0.281885	1	RNU2-22P
ENSG00000134463	9.5153	9.64827	9.38232	0.972435	-0.0403261	1	1	ECHDC3
ENSG00000226263	0.434833	0.485938	0.383729	0.789665	-0.340687	0.871041	1	ISM1-AS1
ENSG00000225328	0.185479	0	0.370959	Inf	Inf	0.230187	1	AC019100.3
ENSG00000261048	0	0	0	NA	NA	NA	NA	RP11-810K23.9
ENSG00000255238	0	0	0	NA	NA	NA	NA	RFPL4AP1
ENSG00000214485	8.31092	8.53862	8.08322	0.946666	-0.0790731	0.796928	1	RPL7P1
ENSG00000222051	0	0	0	NA	NA	NA	NA	RNU6-1165P
ENSG00000274541	0	0	0	NA	NA	NA	NA	RP1-62D2.4
ENSG00000200235	0	0	0	NA	NA	NA	NA	SNORA27
ENSG00000228108	0.0448733	0	0.0897465	Inf	Inf	1	1	AC092839.3
ENSG00000138658	7.0324	6.34773	7.71706	1.21572	0.28181	0.267693	1	ZGRF1
ENSG00000185753	9.36516	9.24454	9.48579	1.0261	0.0371664	0.923716	1	CXorf38
ENSG00000249816	1.51121	0.690562	2.33186	3.37675	1.75564	0.00624015	0.183623	LINC00964
ENSG00000253309	1.95112	2.13411	1.76812	0.828503	-0.271422	0.589814	1	SERPINE3
ENSG00000227471	2.27438	2.14269	2.40606	1.12292	0.16725	0.892752	1	AKR1B15
ENSG00000274642	3.4787	2.97432	3.98308	1.33916	0.421326	0.378338	1	CH17-472G23.1
ENSG00000189376	8.01797	8.13055	7.9054	0.972307	-0.0405156	0.873832	1	C8orf76
ENSG00000255218	0	0	0	NA	NA	NA	NA	OR5BC1P
ENSG00000204580	9.65405	9.91085	9.39725	0.948178	-0.0767699	0.892997	1	DDR1
ENSG00000242012	0	0	0	NA	NA	NA	NA	RP11-338L18.1
ENSG00000242510	0.186777	0.0980888	0.275465	2.80832	1.48971	0.764415	1	NDUFB4P1
ENSG00000273806	0	0	0	NA	NA	NA	NA	RP11-439K3.4
ENSG00000262561	0	0	0	NA	NA	NA	NA	CTD-2522B17.8
ENSG00000160505	0.137879	0	0.275757	Inf	Inf	0.391092	1	NLRP4
ENSG00000235920	0.717751	0.598406	0.837097	1.39888	0.48427	0.819477	1	AC073109.2
ENSG00000277942	0	0	0	NA	NA	NA	NA	MIR8075
ENSG00000212154	0	0	0	NA	NA	NA	NA	RNA5SP377
ENSG00000241067	0.0459064	0	0.0918127	Inf	Inf	1	1	RPL17P40
ENSG00000252357	0	0	0	NA	NA	NA	NA	Y_RNA
ENSG00000273461	0	0	0	NA	NA	NA	NA	RP11-398A8.4
ENSG00000242600	4.66759	3.93717	5.39801	1.37104	0.455271	0.179287	1	MBL1P
ENSG00000239481	0	0	0	NA	NA	NA	NA	RPS3AP41
ENSG00000234202	0	0	0	NA	NA	NA	NA	RP11-330C7.4
ENSG00000239179	0	0	0	NA	NA	NA	NA	CR392039.2
ENSG00000219867	0	0	0	NA	NA	NA	NA	RP11-40G16.1
ENSG00000248724	1.32612	1.07154	1.5807	1.47516	0.560871	0.536823	1	NPHP3-AS1
ENSG00000229716	0	0	0	NA	NA	NA	NA	RP11-185B14.1
ENSG00000266217	0.193405	0.290839	0.095972	0.329984	-1.59953	0.60342	1	CTSLP7
ENSG00000277904	0	0	0	NA	NA	NA	NA	MIR7850
ENSG00000113361	8.3651	8.1596	8.57061	1.05037	0.0708998	0.84496	1	CDH6
ENSG00000066336	9.32312	9.35279	9.29345	0.993655	-0.00918307	1	1	SPI1
ENSG00000249338	0.0921318	0	0.184264	Inf	Inf	0.704289	1	HMGB1P47
ENSG00000263711	2.07755	1.7409	2.41419	1.38675	0.471708	0.413686	1	RP11-169F17.1
ENSG00000182405	5.90548	6.15168	5.65928	0.919956	-0.120364	0.620305	1	PGBD4
ENSG00000221649	0	0	0	NA	NA	NA	NA	MIR1233-1
ENSG00000268754	0.0489292	0.0978583	0	0	#NAME?	0.938623	1	RP11-514D23.2
ENSG00000251260	0.277894	0.192133	0.363655	1.89273	0.920467	0.854772	1	WDFY3-AS1
ENSG00000254988	0.0478395	0	0.0956789	Inf	Inf	1	1	CTD-2547H18.1
ENSG00000266207	0	0	0	NA	NA	NA	NA	AL583784.1
ENSG00000218180	0.0486843	0	0.0973685	Inf	Inf	1	1	SLC25A5P7
ENSG00000200389	0	0	0	NA	NA	NA	NA	RNU6-509P
ENSG00000234770	0	0	0	NA	NA	NA	NA	GULOP
ENSG00000197782	7.82328	8.12413	7.52242	0.925936	-0.111016	0.646464	1	ZNF780A
ENSG00000179774	2.20079	0.671026	3.73056	5.55949	2.47495	2.34766e-06	0.000940253	ATOH7
ENSG00000184741	0	0	0	NA	NA	NA	NA	OR5AQ1P
ENSG00000228089	0	0	0	NA	NA	NA	NA	PNKDP1
ENSG00000212535	0	0	0	NA	NA	NA	NA	RNU6-808P
ENSG00000266184	0.0459064	0	0.0918127	Inf	Inf	1	1	RP11-552O4.2
ENSG00000274555	0	0	0	NA	NA	NA	NA	AL118506.2
ENSG00000233516	0	0	0	NA	NA	NA	NA	RP11-388N2.1
ENSG00000218472	0	0	0	NA	NA	NA	NA	RP1-140K8.2
ENSG00000186951	9.63294	9.6945	9.57138	0.9873	-0.0184395	1	1	PPARA
ENSG00000090020	9.69607	9.71822	9.67392	0.995441	-0.00659192	1	1	SLC9A1
ENSG00000220773	0.0448733	0	0.0897465	Inf	Inf	1	1	RP3-334F4.1
ENSG00000239028	0	0	0	NA	NA	NA	NA	AL359955.1
ENSG00000204947	5.16028	4.74184	5.57872	1.17649	0.234487	0.528411	1	ZNF425
ENSG00000101425	3.82132	3.63652	4.00613	1.10164	0.139654	0.898668	1	BPI
ENSG00000263814	0	0	0	NA	NA	NA	NA	AC093786.1
ENSG00000259377	0.243969	0.487937	0	0	#NAME?	0.0915842	0.842597	CTD-2308G16.1
ENSG00000262899	0.0443979	0	0.0887959	Inf	Inf	1	1	LA16c-360H6.3
ENSG00000272080	0	0	0	NA	NA	NA	NA	MIR502
ENSG00000269713	10.3664	10.4006	10.3322	0.993423	-0.00952032	1	1	NBPF9
ENSG00000263909	0	0	0	NA	NA	NA	NA	MIR5000
ENSG00000170100	8.09438	7.82368	8.36508	1.0692	0.0965319	0.763822	1	ZNF778
ENSG00000121335	0.328005	0	0.656009	Inf	Inf	0.0506581	0.632908	PRB2
ENSG00000233531	0	0	0	NA	NA	NA	NA	DEFA10P
ENSG00000273964	0	0	0	NA	NA	NA	NA	Y_RNA
ENSG00000251219	0	0	0	NA	NA	NA	NA	LINC01217
ENSG00000253747	0	0	0	NA	NA	NA	NA	IGHVII-62-1
ENSG00000257343	0	0	0	NA	NA	NA	NA	RP11-641A6.8
ENSG00000249337	0.146903	0.293805	0	0	#NAME?	0.312228	1	SNX18P25
ENSG00000261496	3.18398	3.59085	2.77711	0.773385	-0.370741	0.264461	1	RP13-514E23.1
ENSG00000251557	0	0	0	NA	NA	NA	NA	HNRNPKP3
ENSG00000121064	10.7408	10.8788	10.6028	0.974624	-0.0370823	0.927453	1	SCPEP1
ENSG00000211798	0.328377	0.195947	0.460806	2.35169	1.2337	0.624207	1	TRAV18
ENSG00000281386	0	0	0	NA	NA	NA	NA	RP11-237N19.3
ENSG00000243660	6.5376	6.09696	6.97825	1.14455	0.194775	0.558547	1	ZNF487
ENSG00000229728	1.5113	0.980015	2.04259	2.08425	1.05953	0.0661098	0.717307	RP11-314N13.3
ENSG00000145321	0.285667	0.189971	0.381362	2.00748	1.00538	0.839611	1	GC
ENSG00000205707	7.93187	7.67896	8.18479	1.06587	0.0920337	0.811119	1	LYRM5
ENSG00000179097	4.31935	3.69745	4.94125	1.33639	0.418346	0.316952	1	HTR1F
ENSG00000275167	0	0	0	NA	NA	NA	NA	MIR6815
ENSG00000237713	0	0	0	NA	NA	NA	NA	AC006000.5
ENSG00000260649	0	0	0	NA	NA	NA	NA	RP11-56L13.4
ENSG00000143756	9.83411	9.81007	9.85815	1.0049	0.00705371	1	1	FBXO28
ENSG00000167004	12.967	13.6504	12.2836	0.899875	-0.152204	0.455756	1	PDIA3
ENSG00000257360	0	0	0	NA	NA	NA	NA	RP11-74K11.1
ENSG00000204031	0	0	0	NA	NA	NA	NA	LCN1P2
ENSG00000231781	0	0	0	NA	NA	NA	NA	AC079896.1
ENSG00000124120	9.37914	9.09212	9.66615	1.06314	0.0883258	0.699053	1	TTPAL
ENSG00000252691	0	0	0	NA	NA	NA	NA	SCARNA18
ENSG00000270133	0.284564	0	0.569128	Inf	Inf	0.098081	0.869676	CTC-303L1.2
ENSG00000151461	10.2244	10.3027	10.146	0.984789	-0.0221133	0.959719	1	UPF2
ENSG00000123572	5.60221	5.90842	5.296	0.896348	-0.157868	0.50909	1	NRK
ENSG00000224791	0.603331	0.292597	0.914064	3.12397	1.64338	0.197103	1	KRT18P39
ENSG00000278462	0.237022	0.0989975	0.375046	3.78843	1.9216	0.5318	1	RP11-165D6.1
ENSG00000225258	0	0	0	NA	NA	NA	NA	AC009478.1
ENSG00000281205	6.02192	5.24565	6.79819	1.29597	0.37403	0.227871	1	LINC00950
ENSG00000226397	0	0	0	NA	NA	NA	NA	C12orf77
ENSG00000205636	0	0	0	NA	NA	NA	NA	LINC00583
ENSG00000249474	0.134729	0.17209	0.0973685	0.565801	-0.821632	1	1	RP11-49I4.3
ENSG00000124107	7.73268	9.53431	5.93105	0.622075	-0.684841	0.00262033	0.107745	SLPI
ENSG00000251456	0	0	0	NA	NA	NA	NA	RP11-436H11.5
ENSG00000270123	0.142962	0.190244	0.0956789	0.502926	-0.991581	0.930279	1	VTRNA2-1
ENSG00000281899	0.112439	0.224878	0	0	#NAME?	0.498132	1	C1QTNF9B-AS1
ENSG00000241334	0	0	0	NA	NA	NA	NA	RPL35AP33
ENSG00000279152	3.41198	3.3743	3.44965	1.02233	0.0318644	0.966482	1	AC129492.1
ENSG00000248126	0.375709	0.2909	0.460518	1.58308	0.662735	0.886162	1	CTD-2012J19.2
ENSG00000237232	2.03686	2.11251	1.96121	0.928378	-0.107215	0.805324	1	ZNF295-AS1
ENSG00000259367	3.06117	2.691	3.43134	1.27512	0.350628	0.439706	1	RP11-815J21.4
ENSG00000234765	0	0	0	NA	NA	NA	NA	ELL2P3
ENSG00000237400	0	0	0	NA	NA	NA	NA	AC006960.7
ENSG00000142856	7.28945	6.94753	7.63137	1.09843	0.135441	0.69147	1	ITGB3BP
ENSG00000240477	0	0	0	NA	NA	NA	NA	RP11-63E16.1
ENSG00000242461	0	0	0	NA	NA	NA	NA	RPS15AP32
ENSG00000198113	8.31026	8.3462	8.27433	0.991389	-0.0124767	0.975832	1	TOR4A
ENSG00000213397	9.11491	9.01909	9.21073	1.02125	0.0303337	0.963314	1	HAUS7
ENSG00000275053	0	0	0	NA	NA	NA	NA	AP000221.2
ENSG00000125686	9.64222	9.61258	9.67186	1.00617	0.00886949	0.999377	1	MED1
ENSG00000261470	0	0	0	NA	NA	NA	NA	RP11-152O14.4
ENSG00000235321	0.185401	0.193211	0.177592	0.919159	-0.121613	1	1	AC007556.3
ENSG00000243986	0.656653	0.295853	1.01745	3.43904	1.78201	0.137329	1	ENO1P3
ENSG00000147571	0.374662	0	0.749325	Inf	Inf	0.0299105	0.473244	CRH
ENSG00000254890	0	0	0	NA	NA	NA	NA	RP11-10A7.1
ENSG00000161594	3.09249	1.9099	4.27509	2.23839	1.16246	0.00548838	0.172039	KLHL10
ENSG00000269504	0	0	0	NA	NA	NA	NA	AC003973.4
ENSG00000271550	2.23142	1.84871	2.61413	1.41403	0.499811	0.361995	1	BNIP3P11
ENSG00000227685	0	0	0	NA	NA	NA	NA	AC087499.10
ENSG00000261446	0	0	0	NA	NA	NA	NA	LINC00559
ENSG00000174950	0.428922	0.298524	0.55932	1.87362	0.905826	0.686073	1	CD164L2
ENSG00000157150	11.358	11.6506	11.0653	0.949758	-0.0743678	0.841562	1	TIMP4
ENSG00000231827	0.984033	0.3988	1.56927	3.93497	1.97635	0.0217501	0.395387	RP11-216N14.5
ENSG00000263615	0	0	0	NA	NA	NA	NA	MIR4306
ENSG00000244462	10.4608	10.4107	10.5109	1.00963	0.0138228	0.943444	1	RBM12
ENSG00000150593	11.2823	11.3027	11.262	0.996401	-0.00520162	0.997517	1	PDCD4
ENSG00000242520	0.327429	0	0.654858	Inf	Inf	0.111381	0.92378	MAGEA5
ENSG00000211593	0	0	0	NA	NA	NA	NA	IGKJ5
ENSG00000281181	12.8101	12.9693	12.651	0.975454	-0.0358538	0.957442	1	CH507-513H4.3
ENSG00000261683	0	0	0	NA	NA	NA	NA	LINC00838
ENSG00000184898	8.18669	7.62223	8.75115	1.14811	0.19926	0.400845	1	RBM43
ENSG00000234406	0	0	0	NA	NA	NA	NA	AC004129.7
ENSG00000256399	0.375456	0.285947	0.464965	1.62606	0.701378	0.886195	1	RP11-274J7.3
ENSG00000245857	0.047022	0.0940441	0	0	#NAME?	0.938623	1	GS1-24F4.2
ENSG00000172324	0	0	0	NA	NA	NA	NA	OR5A2
ENSG00000100271	6.71844	6.7562	6.68068	0.988822	-0.0162172	1	1	TTLL1
ENSG00000188710	2.82783	2.8643	2.79136	0.974534	-0.0372153	0.830745	1	QRFP
ENSG00000167459	0.0467068	0	0.0934135	Inf	Inf	1	1	LINC00905
ENSG00000153922	10.463	10.4089	10.5172	1.0104	0.0149284	1	1	CHD1
ENSG00000265593	0.0522544	0.104509	0	0	#NAME?	0.940444	1	NPM1P45
ENSG00000228120	0.047986	0	0.095972	Inf	Inf	1	1	AP001631.10
ENSG00000232952	0.912629	1.18063	0.644627	0.546002	-0.873021	0.2657	1	RP11-90H3.1
ENSG00000161996	9.7169	9.47269	9.9611	1.05156	0.072531	0.723147	1	WDR90
ENSG00000141639	4.38748	3.08787	5.68709	1.84176	0.881081	0.0138291	0.305193	MAPK4
ENSG00000254166	0.0475611	0.0951222	0	0	#NAME?	0.938623	1	CASC19
ENSG00000231333	0.650533	0.291069	1.01	3.46995	1.79492	0.136192	1	RPL34P6
ENSG00000254392	0	0	0	NA	NA	NA	NA	RP11-759A9.2
ENSG00000276095	0	0	0	NA	NA	NA	NA	AC008103.3
ENSG00000267004	0	0	0	NA	NA	NA	NA	CTD-2659N19.4
ENSG00000144460	1.04622	0.789581	1.30285	1.65005	0.72251	0.456534	1	NYAP2
ENSG00000277504	0.236097	0	0.472193	Inf	Inf	0.139714	1	RP11-278A23.4
ENSG00000249984	0	0	0	NA	NA	NA	NA	CTC-529L17.2
ENSG00000274292	6.46686	5.68241	7.25131	1.2761	0.351738	0.228898	1	RP11-347I19.7
ENSG00000231062	0.229459	0	0.458917	Inf	Inf	0.141294	1	AC103563.9
ENSG00000231207	0	0	0	NA	NA	NA	NA	RP1-144C9.2
ENSG00000224114	3.47538	3.87493	3.07583	0.793776	-0.333197	0.583044	1	RP11-343H5.4
ENSG00000237593	0.575027	0.485708	0.664346	1.36779	0.451846	0.956458	1	RP11-317B3.2
ENSG00000115592	1.71026	1.01119	2.40933	2.38267	1.25258	0.0168532	0.340001	PRKAG3
ENSG00000273069	0.182757	0.0940441	0.271469	2.88661	1.52938	0.765365	1	RP5-1186P10.2
ENSG00000232204	0	0	0	NA	NA	NA	NA	TET1P1
ENSG00000198301	9.59198	9.61258	9.57138	0.995715	-0.0061958	1	1	SDAD1
ENSG00000231141	0	0	0	NA	NA	NA	NA	TTTY3
ENSG00000232752	0.0951222	0.190244	0	0	#NAME?	0.615943	1	RP5-837O21.5
ENSG00000238819	0	0	0	NA	NA	NA	NA	SNORD11
ENSG00000259379	0.337974	0.388031	0.287916	0.741992	-0.430524	0.913297	1	RP11-925D8.5
ENSG00000231897	0	0	0	NA	NA	NA	NA	MARK2P14
ENSG00000280683	0.0448733	0	0.0897465	Inf	Inf	1	1	LINC01242
ENSG00000279390	1.67363	1.01571	2.33156	2.29549	1.1988	0.0419987	0.567817	AF127577.13
ENSG00000184414	0.666948	0.673912	0.659983	0.979331	-0.0301316	1	1	RP11-44M6.3
ENSG00000064932	12.1598	12.8681	11.4514	0.889905	-0.168277	0.403819	1	SBNO2
ENSG00000104870	12.8175	13.1651	12.4699	0.947196	-0.0782652	0.762135	1	FCGRT
ENSG00000103742	6.59772	6.04125	7.15419	1.18422	0.243941	0.402625	1	IGDCC4
ENSG00000249115	8.9744	9.0146	8.93421	0.991082	-0.0129234	0.988676	1	HAUS5
ENSG00000267517	0	0	0	NA	NA	NA	NA	CTD-2231E14.4
ENSG00000200807	0	0	0	NA	NA	NA	NA	RNU1-32P
ENSG00000235268	1.28906	1.47819	1.09993	0.744107	-0.426419	0.489959	1	KDM4E
ENSG00000136367	5.65452	6.39191	4.91714	0.769276	-0.378427	0.15973	1	ZFHX2
ENSG00000256037	0.276578	0	0.553156	Inf	Inf	0.0855201	0.825879	MRPL40P1
ENSG00000232187	6.09528	6.07144	6.11911	1.00785	0.0112816	1	1	FTH1P7
ENSG00000220349	0.425354	0.202367	0.648341	3.20379	1.67978	0.32206	1	RP3-431A14.4
ENSG00000277769	0.0443979	0	0.0887959	Inf	Inf	1	1	RBM22P4
ENSG00000204659	2.05624	2.15951	1.95297	0.904361	-0.145029	0.685325	1	CBY3
ENSG00000233452	5.27131	4.68548	5.85713	1.25006	0.321996	0.371931	1	STXBP5-AS1
ENSG00000173545	9.29113	9.1873	9.39496	1.0226	0.0322453	0.916193	1	ZNF622
ENSG00000211796	0.23734	0	0.474679	Inf	Inf	0.139424	1	TRAV16
ENSG00000162601	10.7279	10.3816	11.0743	1.06672	0.0931834	0.650439	1	MYSM1
ENSG00000232928	2.12691	0.989709	3.26411	3.29805	1.72161	0.00110405	0.0602104	DDX3P1
ENSG00000216824	0	0	0	NA	NA	NA	NA	ZNF736P10Y
ENSG00000238460	0.0919723	0	0.183945	Inf	Inf	0.607922	1	AC068587.2
ENSG00000229707	0	0	0	NA	NA	NA	NA	SKP1P3
ENSG00000215263	0	0	0	NA	NA	NA	NA	AC025750.7
ENSG00000258254	0	0	0	NA	NA	NA	NA	RP11-162N7.1
ENSG00000138772	9.20472	9.28559	9.12385	0.982582	-0.0253508	0.974419	1	ANXA3
ENSG00000266561	0	0	0	NA	NA	NA	NA	CTD-2200P10.3
ENSG00000225605	0.0938024	0.0978583	0.0897465	0.917107	-0.124839	1	1	RP11-550H2.1
ENSG00000241891	0	0	0	NA	NA	NA	NA	RP11-226P1.1
ENSG00000254595	3.97348	3.0071	4.93986	1.64273	0.716098	0.0454048	0.593985	CTD-2010I16.1
ENSG00000214300	5.94401	5.37785	6.51017	1.21055	0.275664	0.335629	1	SPDYE3
ENSG00000233014	0	0	0	NA	NA	NA	NA	TBC1D3P7
ENSG00000273678	0	0	0	NA	NA	NA	NA	AL845259.2
ENSG00000153976	3.88882	3.87746	3.90018	1.00586	0.00842909	1	1	HS3ST3A1
ENSG00000214650	1.66946	1.66357	1.67534	1.00707	0.010167	0.977229	1	RP11-83B20.1
ENSG00000267751	2.49428	2.56024	2.42831	0.948472	-0.0763227	0.871993	1	AC009005.2
ENSG00000184220	8.68157	8.62561	8.73754	1.01298	0.0186002	0.989336	1	CMSS1
ENSG00000271199	0.236205	0.290851	0.181559	0.624234	-0.67984	0.903592	1	RP13-216E22.5
ENSG00000259628	1.55474	1.80795	1.30152	0.719889	-0.474153	0.37916	1	RP11-467H10.2
ENSG00000267626	0	0	0	NA	NA	NA	NA	AC002115.9
ENSG00000269584	0	0	0	NA	NA	NA	NA	TDGF1P7
ENSG00000055070	11.6209	11.7912	11.4507	0.971128	-0.0422661	0.92787	1	SZRD1
ENSG00000247011	0.468284	0.104509	0.832059	7.96161	2.99306	0.0661467	0.717307	RP11-700H6.1
ENSG00000087495	5.18128	4.87807	5.4845	1.12432	0.169048	0.741049	1	PHACTR3
ENSG00000235519	0	0	0	NA	NA	NA	NA	AC012075.2
ENSG00000260490	1.8786	2.35903	1.39817	0.59269	-0.75465	0.095335	0.856094	RP11-265N6.3
ENSG00000121957	8.77875	8.63864	8.91886	1.03244	0.0460553	0.877426	1	GPSM2
ENSG00000258413	0.0939054	0	0.187811	Inf	Inf	0.608168	1	RP11-665C16.6
ENSG00000259364	0.14324	0.0951222	0.191358	2.01171	1.00842	1	1	RP11-64K12.9
ENSG00000277452	0.750255	0.193211	1.3073	6.76617	2.75834	0.0163382	0.334839	Metazoa_SRP
ENSG00000264446	0	0	0	NA	NA	NA	NA	AC046130.1
ENSG00000253074	0	0	0	NA	NA	NA	NA	RNU6-586P
ENSG00000151962	1.32997	1.09591	1.56402	1.42714	0.51313	0.541194	1	RBM46
ENSG00000169246	11.0717	11.066	11.0773	1.00102	0.0014736	1	1	NPIPB3
ENSG00000251703	0	0	0	NA	NA	NA	NA	RNU6-998P
ENSG00000152990	9.15321	9.38664	8.91979	0.950265	-0.0735987	0.803802	1	GPR125
ENSG00000140521	10.7539	10.9969	10.5109	0.955808	-0.0652073	0.820449	1	POLG
ENSG00000218052	1.18299	0.806508	1.55947	1.9336	0.951292	0.234836	1	ADAMTS7P4
ENSG00000140443	10.7395	10.7676	10.7114	0.994781	-0.00754923	1	1	IGF1R
ENSG00000112167	8.24091	8.20672	8.2751	1.00833	0.0119714	1	1	SAYSD1
ENSG00000279207	7.80575	7.80398	7.80752	1.00045	0.000653377	1	1	RP11-159D12.8
ENSG00000230014	0	0	0	NA	NA	NA	NA	LINC00709
ENSG00000164220	3.138	2.55187	3.72413	1.45937	0.545348	0.212665	1	F2RL2
ENSG00000200972	0	0	0	NA	NA	NA	NA	RNU5A-8P
ENSG00000251731	0	0	0	NA	NA	NA	NA	AL512359.1
ENSG00000237588	0.207424	0.414849	0	0	#NAME?	0.155128	1	RP11-66D17.3
ENSG00000239997	0.138341	0.0951222	0.181559	1.90869	0.932586	1	1	FCF1P3
ENSG00000171484	0.235621	0	0.471243	Inf	Inf	0.139826	1	OR1B1
ENSG00000270646	0	0	0	NA	NA	NA	NA	RP6-166C19.15
ENSG00000155926	9.45397	9.61698	9.29096	0.966099	-0.0497566	0.899476	1	SLA
ENSG00000104872	9.80714	9.94196	9.67231	0.972878	-0.0396697	0.933461	1	PIH1D1
ENSG00000255385	0	0	0	NA	NA	NA	NA	UBTFL10
ENSG00000259173	0	0	0	NA	NA	NA	NA	RP11-30K9.7
ENSG00000272970	2.09096	1.36208	2.81984	2.07024	1.0498	0.0608523	0.689958	RP11-329B9.4
ENSG00000227101	0.0479634	0.0959268	0	0	#NAME?	0.938623	1	RP11-433J20.2
ENSG00000200494	0	0	0	NA	NA	NA	NA	Y_RNA
ENSG00000172809	12.6706	13.056	12.2851	0.940956	-0.0878001	0.722151	1	RPL38
ENSG00000164256	0.0479634	0.0959268	0	0	#NAME?	0.938623	1	PRDM9
ENSG00000243012	0	0	0	NA	NA	NA	NA	RP11-292E2.4
ENSG00000273904	0	0	0	NA	NA	NA	NA	Hammerhead_HH10
ENSG00000237579	0.147927	0.295853	0	0	#NAME?	0.314949	1	LINC01514
ENSG00000279352	2.92547	2.96539	2.88555	0.973073	-0.03938	0.821252	1	RP11-411B10.7
ENSG00000224545	0.427575	0.492031	0.363118	0.737999	-0.438309	0.878659	1	AC008264.4
ENSG00000242349	5.13933	4.14656	6.1321	1.47884	0.564467	0.0546606	0.650541	NPPA-AS1
ENSG00000127947	11.9565	12.1855	11.7275	0.962416	-0.0552675	0.85605	1	PTPN12
ENSG00000178297	2.54952	1.46671	3.63233	2.47651	1.30831	0.00633324	0.185617	TMPRSS9
ENSG00000277100	0	0	0	NA	NA	NA	NA	AL133405.1
ENSG00000006831	11.8611	12.1909	11.5314	0.945903	-0.0802361	0.761352	1	ADIPOR2
ENSG00000227863	0	0	0	NA	NA	NA	NA	AC002383.2
ENSG00000274808	4.41173	4.25924	4.56422	1.0716	0.099773	0.967014	1	TBC1D3B
ENSG00000256019	0.467606	0.189971	0.745241	3.92292	1.97193	0.224863	1	TAS2R63P
ENSG00000200823	0	0	0	NA	NA	NA	NA	SNORD114-2
ENSG00000238282	0	0	0	NA	NA	NA	NA	RP5-1164C1.2
ENSG00000070193	8.17909	8.55566	7.80253	0.911973	-0.132937	0.521937	1	FGF10
ENSG00000106615	11.4166	11.578	11.2551	0.972113	-0.0408036	0.884824	1	RHEB
ENSG00000277427	0.369757	0.270178	0.469335	1.73713	0.796706	0.614494	1	XXbac-BPG154L12.5
ENSG00000100302	6.50343	6.40166	6.6052	1.0318	0.0451569	0.939025	1	RASD2
ENSG00000171467	10.0269	10.005	10.0487	1.00437	0.0062933	1	1	ZNF318
ENSG00000253499	0	0	0	NA	NA	NA	NA	RP11-393K19.1
ENSG00000239830	1.11534	0.943969	1.28671	1.36309	0.446881	0.602885	1	RPS4XP22
ENSG00000117242	7.26701	6.71998	7.81404	1.16281	0.217612	0.414546	1	PINK1-AS
ENSG00000255875	0.905896	0.970389	0.841403	0.867078	-0.205766	0.799195	1	CTD-2102P23.1
ENSG00000200998	0	0	0	NA	NA	NA	NA	Y_RNA
ENSG00000228007	0.0460659	0	0.0921318	Inf	Inf	1	1	AC011933.2
ENSG00000167371	8.37638	7.90207	8.85069	1.12005	0.163559	0.566157	1	PRRT2
ENSG00000207624	0	0	0	NA	NA	NA	NA	MIR194-1
ENSG00000280190	0.184193	0	0.368386	Inf	Inf	0.23057	1	RP11-319G9.1
ENSG00000270800	5.7512	7.19854	4.30387	0.59788	-0.742071	0.00662338	0.19052	RPS10-NUDT3
ENSG00000228925	4.19	3.90476	4.47524	1.1461	0.196731	0.689258	1	AC016722.4
ENSG00000238632	0	0	0	NA	NA	NA	NA	RNU7-126P
ENSG00000227252	3.79124	3.22921	4.35326	1.34809	0.430913	0.302195	1	AC105760.2
ENSG00000271776	0.184649	0.0959268	0.273372	2.8498	1.51086	0.764916	1	RP11-52L5.6
ENSG00000236646	0.0479634	0.0959268	0	0	#NAME?	0.938623	1	LAMTOR5P1
ENSG00000275881	0.286755	0.291978	0.281531	0.964221	-0.0525648	1	1	Metazoa_SRP
ENSG00000231006	1.98885	1.9533	2.02439	1.0364	0.0515742	1	1	RPL7P32
ENSG00000160949	7.11466	7.63369	6.59562	0.864015	-0.210871	0.411183	1	TONSL
ENSG00000220993	0	0	0	NA	NA	NA	NA	AC007611.1
ENSG00000229255	0.104509	0.209018	0	0	#NAME?	0.629251	1	RP11-407H12.8
ENSG00000267573	0.181559	0	0.363118	Inf	Inf	0.27849	1	KRT8P5
ENSG00000277081	0	0	0	NA	NA	NA	NA	RMST_10
ENSG00000179195	11.8036	11.888	11.7193	0.985812	-0.0206159	1	1	ZNF664
ENSG00000227224	0.0940441	0.188088	0	0	#NAME?	0.614204	1	RP11-72H11.1
ENSG00000206637	0	0	0	NA	NA	NA	NA	SNORA70
ENSG00000281005	6.26606	6.01978	6.51234	1.08182	0.113465	0.782131	1	LINC00921
ENSG00000110324	9.88569	9.81983	9.95154	1.01341	0.0192212	0.960236	1	IL10RA
ENSG00000230568	0.501197	0.0940441	0.908351	9.65877	3.27184	0.0423584	0.571285	SF3A3P1
ENSG00000105397	11.4782	11.7856	11.1707	0.947826	-0.0773055	0.782103	1	TYK2
ENSG00000134183	0.32167	0.0978583	0.545481	5.57419	2.47876	0.246478	1	GNAT2
ENSG00000200070	0	0	0	NA	NA	NA	NA	RNU4-80P
ENSG00000257336	1.63344	2.26366	1.00321	0.44318	-1.17403	0.0379071	0.54927	PRELID2P1
ENSG00000221475	0	0	0	NA	NA	NA	NA	SNORA11D
ENSG00000249830	0	0	0	NA	NA	NA	NA	RP11-121L11.3
ENSG00000187553	1.94651	2.03183	1.86118	0.916013	-0.126561	0.815655	1	CYP26C1
ENSG00000254846	0.27864	0.289942	0.267338	0.922039	-0.1171	1	1	RP11-203M5.2
ENSG00000161912	7.14105	7.76663	6.51546	0.838905	-0.253422	0.283216	1	ADCY10P1
ENSG00000236634	0	0	0	NA	NA	NA	NA	AC016903.1
ENSG00000250385	0.0448733	0	0.0897465	Inf	Inf	1	1	RP11-310P5.2
ENSG00000147378	1.66807	1.56911	1.76703	1.12614	0.171386	0.878371	1	FATE1
ENSG00000233997	0	0	0	NA	NA	NA	NA	LINC01425
ENSG00000144199	7.90921	7.82376	7.99465	1.02184	0.0311721	0.926878	1	FAHD2B
ENSG00000258100	1.45049	0.774485	2.12649	2.74568	1.45717	0.0267414	0.442641	RP11-121E16.1
ENSG00000243911	0.0909391	0	0.181878	Inf	Inf	0.607764	1	RN7SL430P
ENSG00000197475	0	0	0	NA	NA	NA	NA	ADAM3A
ENSG00000271831	0	0	0	NA	NA	NA	NA	AL022345.9
ENSG00000075131	6.42095	6.15337	6.68854	1.08697	0.120313	0.730228	1	TIPIN
ENSG00000246363	2.60041	2.5018	2.69902	1.07883	0.109471	0.920482	1	RP11-13A1.1
ENSG00000225394	0	0	0	NA	NA	NA	NA	AC106883.1
ENSG00000251719	0	0	0	NA	NA	NA	NA	RNU6-408P
ENSG00000221461	0	0	0	NA	NA	NA	NA	U3
ENSG00000184274	2.04566	1.96493	2.12639	1.08217	0.113926	1	1	LINC00315
ENSG00000100804	10.4719	10.902	10.0418	0.921092	-0.118583	0.63098	1	PSMB5
ENSG00000161267	7.61257	7.70067	7.52446	0.977118	-0.0333953	1	1	BDH1
ENSG00000237068	0	0	0	NA	NA	NA	NA	RPL5P2
ENSG00000143437	11.089	11.1006	11.0773	0.997901	-0.00303169	1	1	ARNT
ENSG00000258136	2.89509	2.6452	3.14498	1.18894	0.249675	0.66982	1	RP11-864J10.4
ENSG00000240216	1.19026	1.43973	0.940799	0.653457	-0.613836	0.40304	1	CPHL1P
ENSG00000254796	0	0	0	NA	NA	NA	NA	RP11-1118M6.2
ENSG00000162623	9.39996	9.50458	9.29534	0.977986	-0.0321148	0.899476	1	TYW3
ENSG00000144749	10.6694	10.5477	10.7911	1.02307	0.0329058	0.849183	1	LRIG1
ENSG00000207616	0	0	0	NA	NA	NA	NA	MIR515-1
ENSG00000261205	0.0494988	0.0989975	0	0	#NAME?	0.938623	1	NIFKP4
ENSG00000116833	8.12406	7.86408	8.38405	1.06612	0.0923692	0.763822	1	NR5A2
ENSG00000134250	12.0286	11.9652	12.0921	1.01061	0.0152197	0.891101	1	NOTCH2
ENSG00000140104	7.1037	7.04659	7.1608	1.01621	0.0231956	0.990605	1	C14orf79
ENSG00000211947	2.04941	1.74351	2.35531	1.3509	0.433918	0.754276	1	IGHV3-21
ENSG00000275527	2.59696	1.54725	3.64668	2.35687	1.23687	0.00633324	0.185617	CTD-3154N5.2
ENSG00000004700	10.0772	9.91953	10.2348	1.03178	0.0451385	0.863101	1	RECQL
ENSG00000141560	9.30608	9.03561	9.57655	1.05987	0.0838845	0.690904	1	FN3KRP
ENSG00000005436	8.7297	8.63006	8.82935	1.02309	0.0329364	0.933065	1	GCFC2
ENSG00000246465	0.0973685	0	0.194737	Inf	Inf	0.709493	1	RP11-57A19.2
ENSG00000260239	0	0	0	NA	NA	NA	NA	RP11-274H24.1
ENSG00000257021	0	0	0	NA	NA	NA	NA	HSPE1P20
ENSG00000211787	0.20618	0.221002	0.191358	0.865864	-0.207788	1	1	TRAV8-3
ENSG00000253487	0	0	0	NA	NA	NA	NA	IGKV2-36
ENSG00000273569	0	0	0	NA	NA	NA	NA	CTC-320C6.1
ENSG00000228612	0.619645	0.312466	0.926824	2.96615	1.56859	0.20323	1	HK2P1
ENSG00000279630	0	0	0	NA	NA	NA	NA	AC190387.1
ENSG00000201945	0	0	0	NA	NA	NA	NA	SNORA70
ENSG00000137726	9.91623	10.2371	9.59539	0.937319	-0.0933882	0.653561	1	FXYD6
ENSG00000237506	3.84872	4.10072	3.59673	0.877097	-0.189192	0.583843	1	RPSAP15
ENSG00000159111	9.98066	9.91953	10.0418	1.01232	0.0176723	0.967328	1	MRPL10
ENSG00000266537	0	0	0	NA	NA	NA	NA	CTD-2510F5.2
ENSG00000253300	0	0	0	NA	NA	NA	NA	RP11-108E14.1
ENSG00000213857	0.562914	0.673978	0.451851	0.670425	-0.576853	0.674572	1	RP11-12M9.4
ENSG00000253546	0	0	0	NA	NA	NA	NA	IGLVVI-22-1
ENSG00000235459	0.185022	0.0980888	0.271956	2.77255	1.47121	0.764828	1	RPS26P31
ENSG00000232487	0.0475611	0.0951222	0	0	#NAME?	0.938623	1	RASA3-IT1
ENSG00000240527	0.0459064	0	0.0918127	Inf	Inf	1	1	RP11-429G19.3
ENSG00000279104	0.229455	0.0978583	0.361052	3.68954	1.88344	0.604097	1	RP11-138B9.1
ENSG00000163291	8.4667	8.10301	8.83039	1.08977	0.124018	0.623542	1	PAQR3
ENSG00000183911	0.0448733	0	0.0897465	Inf	Inf	1	1	RPL21P132
ENSG00000113657	11.7128	11.7997	11.6259	0.985266	-0.021415	1	1	DPYSL3
ENSG00000169429	6.69506	7.59247	5.79766	0.763606	-0.389099	0.120967	0.960363	CXCL8
ENSG00000025770	9.73481	9.7085	9.76111	1.00542	0.00779625	1	1	NCAPH2
ENSG00000222658	0	0	0	NA	NA	NA	NA	Y_RNA
ENSG00000256627	0	0	0	NA	NA	NA	NA	RP11-6B19.3
ENSG00000207976	0	0	0	NA	NA	NA	NA	MIR607
ENSG00000237574	0	0	0	NA	NA	NA	NA	AC079776.3
ENSG00000240342	11.5927	12.3775	10.8079	0.873188	-0.195635	0.383693	1	RPS2P5
ENSG00000280959	0	0	0	NA	NA	NA	NA	ACEA_U3
ENSG00000150510	8.18557	8.26912	8.10202	0.979793	-0.0294516	0.925136	1	FAM124A
ENSG00000163297	11.778	12.0293	11.5267	0.958217	-0.0615761	0.8674	1	ANTXR2
ENSG00000253376	0.334012	0.12588	0.542143	4.30682	2.10662	0.243072	1	RP11-44D19.1
ENSG00000252066	0	0	0	NA	NA	NA	NA	RNU2-53P
ENSG00000034053	5.81817	6.05226	5.58408	0.922644	-0.116154	0.625335	1	APBA2
ENSG00000271737	3.26374	2.35332	4.17415	1.77373	0.826783	0.0393247	0.558132	CTB-113I20.2
ENSG00000173436	9.89052	10.1095	9.67154	0.956678	-0.063895	0.815504	1	MINOS1
ENSG00000212368	0	0	0	NA	NA	NA	NA	RNU6-1000P
ENSG00000260997	3.98428	3.11417	4.85439	1.5588	0.640439	0.0997838	0.876572	RP4-647J21.1
ENSG00000163536	6.764	6.55537	6.97263	1.06365	0.0890263	0.902105	1	SERPINI1
ENSG00000258544	0	0	0	NA	NA	NA	NA	RP11-750I4.2
ENSG00000215922	0	0	0	NA	NA	NA	NA	AC092965.1
ENSG00000270701	0	0	0	NA	NA	NA	NA	RP11-876F14.2
ENSG00000277997	0.047022	0.0940441	0	0	#NAME?	0.938623	1	RP11-356M6.1
ENSG00000224854	0.0448733	0	0.0897465	Inf	Inf	1	1	CDKN2A-AS1
ENSG00000223821	0.849908	0.289242	1.41057	4.8768	2.28593	0.024597	0.42531	RP11-505P4.6
ENSG00000262566	0	0	0	NA	NA	NA	NA	RP11-448N11.3
ENSG00000277493	0	0	0	NA	NA	NA	NA	RP11-255H23.5
ENSG00000198833	10.6616	10.902	10.4212	0.955893	-0.0650788	0.826152	1	UBE2J1
ENSG00000267365	4.65831	3.91445	5.40217	1.38006	0.464727	0.179287	1	KCNJ2-AS1
ENSG00000163508	4.254	4.20221	4.3058	1.02465	0.0351341	0.964107	1	EOMES
ENSG00000227834	0	0	0	NA	NA	NA	NA	AP003385.2
ENSG00000270482	0.908419	1.17885	0.63799	0.541197	-0.885773	0.266176	1	RP11-131L12.2
ENSG00000258572	4.80645	4.22309	5.38982	1.27627	0.351937	0.26594	1	RP11-1070N10.3
ENSG00000260992	4.38336	2.79959	5.96713	2.13143	1.09182	0.00117904	0.0625408	DOCK9-AS2
ENSG00000167807	4.68564	5.38695	3.98432	0.739623	-0.435137	0.128064	0.993533	CTD-2369P2.10
ENSG00000183578	8.50967	8.649	8.37033	0.96778	-0.0472482	0.840817	1	TNFAIP8L3
ENSG00000251256	0	0	0	NA	NA	NA	NA	RP11-273B19.1
ENSG00000265222	1.28536	1.09906	1.47166	1.33901	0.421171	0.656169	1	RP11-466A19.8
ENSG00000124664	2.43435	1.23587	3.63284	2.93951	1.55557	0.000994778	0.0563926	SPDEF
ENSG00000260883	0	0	0	NA	NA	NA	NA	VN1R65P
ENSG00000253497	0.0522544	0.104509	0	0	#NAME?	0.940444	1	IGKV1-13
ENSG00000116299	3.83022	3.00329	4.65715	1.55068	0.632903	0.113139	0.931018	KIAA1324
ENSG00000170469	4.29457	4.40676	4.18239	0.949086	-0.0753899	0.796195	1	SPATA24
ENSG00000223800	0	0	0	NA	NA	NA	NA	RP11-598C10.2
ENSG00000263595	0.138839	0	0.277677	Inf	Inf	0.39149	1	RN7SL823P
ENSG00000184319	8.49091	8.62156	8.36026	0.969692	-0.044402	0.904146	1	RPL23AP82
ENSG00000277775	0.154045	0.12588	0.182209	1.44748	0.533546	1	1	HIST1H3F
ENSG00000277889	0	0	0	NA	NA	NA	NA	MIR8081
ENSG00000142233	4.26006	3.67593	4.8442	1.31782	0.398149	0.364873	1	NTN5
ENSG00000139890	4.46745	3.4213	5.51361	1.61155	0.688453	0.0560556	0.660254	REM2
ENSG00000249882	0	0	0	NA	NA	NA	NA	RP11-665I14.1
ENSG00000152082	10.5649	10.9886	10.1412	0.922884	-0.115779	0.626609	1	MZT2B
ENSG00000253770	0.0972677	0	0.194535	Inf	Inf	0.709401	1	HMGB1P23
ENSG00000260100	0.582293	0.224878	0.939708	4.17875	2.06307	0.0991932	0.875533	RP11-220I1.5
ENSG00000227379	0.40003	0.432756	0.367304	0.848755	-0.236581	1	1	PPIAP2
ENSG00000196581	5.51998	4.71131	6.32866	1.34329	0.425772	0.226131	1	AJAP1
ENSG00000147885	0	0	0	NA	NA	NA	NA	IFNA16
ENSG00000253613	0	0	0	NA	NA	NA	NA	CTC-551A13.2
ENSG00000201277	0	0	0	NA	NA	NA	NA	Y_RNA
ENSG00000225240	0	0	0	NA	NA	NA	NA	AC117490.2
ENSG00000237000	0	0	0	NA	NA	NA	NA	PTMAP6
ENSG00000207765	0.476106	0.774157	0.178056	0.229999	-2.1203	0.120254	0.960363	AL132780.1
ENSG00000201649	0	0	0	NA	NA	NA	NA	RNY4P34
ENSG00000260007	1.58108	0.195717	2.96645	15.1568	3.9219	4.14479e-07	0.000300097	RP11-315D16.2
ENSG00000143384	13.3907	13.6595	13.1219	0.960644	-0.057926	0.826716	1	MCL1
ENSG00000248986	0.296332	0.305895	0.286768	0.937472	-0.0931531	1	1	RP11-774O3.1
ENSG00000223876	0	0	0	NA	NA	NA	NA	RPS27P1
ENSG00000277541	0.237004	0.0940441	0.379963	4.04027	2.01445	0.531805	1	ZNF630-AS1
ENSG00000162692	9.81654	9.65751	9.97557	1.03293	0.0467471	0.900245	1	VCAM1
ENSG00000132429	3.50101	3.86082	3.1412	0.81361	-0.297591	0.380849	1	POPDC3
ENSG00000091583	0.424259	0.28321	0.565307	1.99607	0.99716	0.686996	1	APOH
ENSG00000237691	0.0966523	0.104509	0.0887959	0.849649	-0.23506	1	1	IFNWP2
ENSG00000240395	1.80965	1.57252	2.04678	1.30159	0.38028	0.541102	1	RPL5P23
ENSG00000187003	0.190151	0.0951222	0.285179	2.99803	1.58401	0.763627	1	ACTL7A
ENSG00000261195	1.08376	0.397947	1.76957	4.44674	2.15275	0.00839747	0.224715	CTD-2380F24.1
ENSG00000258887	0	0	0	NA	NA	NA	NA	RP11-388E23.3
ENSG00000269737	5.2365	4.70713	5.76587	1.22492	0.292691	0.42017	1	RP11-345P4.7
ENSG00000177169	10.8201	10.7478	10.8923	1.01344	0.0192665	0.913605	1	ULK1
ENSG00000259019	0	0	0	NA	NA	NA	NA	EIF4BP1
ENSG00000276827	0	0	0	NA	NA	NA	NA	AP001994.1
ENSG00000226783	0.326837	0.0951222	0.558552	5.87194	2.55384	0.28993	1	TLK1P1
ENSG00000221175	0	0	0	NA	NA	NA	NA	AL023876.1
ENSG00000162694	8.10877	8.23616	7.98137	0.969064	-0.0453355	0.86706	1	EXTL2
ENSG00000252539	0	0	0	NA	NA	NA	NA	RNA5SP462
ENSG00000185630	10.8047	10.9065	10.7028	0.981325	-0.0271976	0.978313	1	PBX1
ENSG00000229015	0.372473	0	0.744946	Inf	Inf	0.0300729	0.474194	RP11-265D19.6
ENSG00000188186	10.0423	10.1319	9.95276	0.982316	-0.0257409	0.973079	1	LAMTOR4
ENSG00000122068	10.8083	11.1955	10.4212	0.93084	-0.103394	0.664333	1	FYTTD1
ENSG00000241022	0	0	0	NA	NA	NA	NA	NIPA2P2
ENSG00000166535	2.73621	2.76453	2.70788	0.979508	-0.0298703	0.95121	1	A2ML1
ENSG00000082293	1.16211	0.992694	1.33152	1.34132	0.423654	0.806017	1	COL19A1
ENSG00000235961	5.59002	4.85486	6.32519	1.30286	0.381681	0.226131	1	PNMA6A
ENSG00000278107	3.3905	2.7925	3.9885	1.42829	0.514293	0.251107	1	RP11-162A12.4
ENSG00000207196	0	0	0	NA	NA	NA	NA	Y_RNA
ENSG00000265813	0.0478395	0	0.0956789	Inf	Inf	1	1	RN7SL300P
ENSG00000146221	2.87132	0.881652	4.86099	5.5135	2.46297	7.10005e-08	8.88079e-05	TCTE1
ENSG00000168243	3.95709	4.75085	3.16333	0.665845	-0.586741	0.0461026	0.599271	GNG4
ENSG00000222915	0	0	0	NA	NA	NA	NA	RNU6-564P
ENSG00000182747	0.277458	0	0.554915	Inf	Inf	0.0853689	0.825879	SLC35D3
ENSG00000163534	2.26351	2.29181	2.23521	0.975303	-0.0360776	0.900394	1	FCRL1
ENSG00000233101	3.0092	4.34095	1.67745	0.386424	-1.37174	0.00021895	0.0206564	HOXB-AS3
ENSG00000186480	10.8603	11.034	10.6866	0.968521	-0.0461453	0.864731	1	INSIG1
ENSG00000253519	0.425307	0	0.850613	Inf	Inf	0.0427521	0.574397	AC106801.1
ENSG00000183495	11.1222	11.263	10.9813	0.974989	-0.0365426	0.95896	1	EP400
ENSG00000254333	1.26966	0.401017	2.1383	5.33219	2.41473	0.00104712	0.0585745	CTC-367J11.1
ENSG00000254024	0.0445139	0	0.0890278	Inf	Inf	1	1	KB-1562D12.1
ENSG00000252456	0	0	0	NA	NA	NA	NA	RNA5SP434
ENSG00000237292	0	0	0	NA	NA	NA	NA	RP11-540K16.1
ENSG00000143382	11.7381	12.2315	11.2447	0.919322	-0.121357	0.673896	1	ADAMTSL4
ENSG00000221916	3.12029	3.46215	2.77842	0.802514	-0.317402	0.385392	1	C19orf73
ENSG00000230663	0.234795	0.103449	0.366142	3.53935	1.82349	0.607781	1	FAM224B
ENSG00000154556	9.96623	9.69399	10.2385	1.05617	0.078837	0.690009	1	SORBS2
ENSG00000232023	0.426162	0.104509	0.747815	7.15552	2.83906	0.103487	0.890132	AC009410.1
ENSG00000256229	6.76314	6.54772	6.97857	1.0658	0.0919375	0.830569	1	ZNF486
ENSG00000205858	0	0	0	NA	NA	NA	NA	LRRC72
ENSG00000119522	9.74548	9.81608	9.67487	0.985614	-0.0209048	0.993632	1	DENND1A
ENSG00000250630	0	0	0	NA	NA	NA	NA	RP11-52L11.4
ENSG00000154451	7.08187	6.51516	7.64857	1.17396	0.231389	0.449503	1	GBP5
ENSG00000155275	8.52678	8.30669	8.74687	1.05299	0.0744929	0.797939	1	TRMT44
ENSG00000252662	0	0	0	NA	NA	NA	NA	AC099545.1
ENSG00000272498	2.46211	1.94665	2.97757	1.52959	0.613143	0.212375	1	RP11-415F23.3
ENSG00000118849	10.1078	12.4092	7.80639	0.629082	-0.668681	0.000529986	0.037364	RARRES1
ENSG00000177133	6.09958	5.85995	6.33921	1.08178	0.113414	0.761838	1	LINC00982
ENSG00000140043	8.24654	8.0314	8.46169	1.05357	0.075293	0.836632	1	PTGR2
ENSG00000250753	0.676959	0.800936	0.552981	0.690419	-0.534456	0.654756	1	RP11-241F15.10
ENSG00000242246	0	0	0	NA	NA	NA	NA	RP11-331O9.2
ENSG00000243307	0.573346	0.404893	0.7418	1.83209	0.873491	0.614541	1	POM121L6P
ENSG00000112619	5.09236	4.88899	5.29573	1.0832	0.115293	0.96328	1	PRPH2
ENSG00000092009	4.74239	3.35194	6.13283	1.82964	0.871557	0.00838705	0.224715	CMA1
ENSG00000184351	0.0448733	0	0.0897465	Inf	Inf	1	1	KRTAP19-1
ENSG00000251249	0.0897465	0	0.179493	Inf	Inf	0.701594	1	RP11-73G16.1
ENSG00000261599	2.84564	2.34547	3.34581	1.4265	0.512479	0.213379	1	HERC2P8
ENSG00000229382	0.144879	0.193785	0.095972	0.49525	-1.01377	0.922156	1	BX322557.13
ENSG00000265090	0	0	0	NA	NA	NA	NA	AC104637.1
ENSG00000159792	9.67449	9.68107	9.66791	0.998641	-0.00196124	0.999377	1	PSKH1
ENSG00000243649	10.9532	12.1343	9.77201	0.805319	-0.312368	0.0980085	0.869232	CFB
ENSG00000229001	0.238158	0.382902	0.0934135	0.243962	-2.03527	0.486004	1	ACTBP14
ENSG00000261396	0.286373	0.298524	0.274221	0.918589	-0.122508	1	1	CTD-2012K14.2
ENSG00000264304	1.83334	1.44625	2.22043	1.5353	0.618522	0.369007	1	RP11-20B24.7
ENSG00000183643	0.0956789	0	0.191358	Inf	Inf	0.707911	1	C15orf32
ENSG00000234877	0	0	0	NA	NA	NA	NA	AC092660.1
ENSG00000223765	0	0	0	NA	NA	NA	NA	RP1-288M22.2
ENSG00000246145	1.42546	0.72456	2.12635	2.93468	1.5532	0.013817	0.305193	RRS1-AS1
ENSG00000212545	0	0	0	NA	NA	NA	NA	RNU6-337P
ENSG00000153107	9.97008	9.98711	9.95305	0.99659	-0.00492838	1	1	ANAPC1
ENSG00000275582	4.39537	3.95838	4.83237	1.2208	0.287823	0.501471	1	RP4-681N20.5
ENSG00000232528	2.1802	2.4959	1.86451	0.747027	-0.420769	0.312557	1	RP4-673D20.3
ENSG00000252068	0	0	0	NA	NA	NA	NA	RNU6-390P
ENSG00000224773	0.0970598	0.19412	0	0	#NAME?	0.495649	1	HSPA8P7
ENSG00000238224	0	0	0	NA	NA	NA	NA	RP11-522M21.2
ENSG00000225408	1.24385	1.28594	1.20176	0.934535	-0.0976791	0.904841	1	RP11-207C16.4
ENSG00000280196	0	0	0	NA	NA	NA	NA	RP11-572C21.2
ENSG00000129596	9.64289	9.5475	9.73827	1.01998	0.028542	0.885307	1	CDO1
ENSG00000264932	1.80985	1.11071	2.50899	2.25891	1.17563	0.037005	0.53897	CTD-2104P17.2
ENSG00000258750	0	0	0	NA	NA	NA	NA	RP11-2G1.2
ENSG00000102290	1.69191	1.32335	2.06047	1.55701	0.638782	0.321783	1	PCDH11X
ENSG00000280113	0.384502	0.585845	0.18316	0.312643	-1.67741	0.292225	1	AL357140.1
ENSG00000141505	5.52383	5.56848	5.47918	0.983963	-0.0233244	0.928256	1	ASGR1
ENSG00000264336	0	0	0	NA	NA	NA	NA	AC140479.1
ENSG00000064419	10.1649	10.3767	9.95305	0.959172	-0.0601386	0.855569	1	TNPO3
ENSG00000165282	9.3111	9.32475	9.29746	0.997073	-0.0042286	1	1	PIGO
ENSG00000233388	0.1922	0.193042	0.191358	0.991278	-0.0126385	1	1	RP4-569D19.5
ENSG00000228229	0	0	0	NA	NA	NA	NA	RP11-219C24.10
ENSG00000170906	9.13134	9.61372	8.64897	0.899649	-0.152566	0.53966	1	NDUFA3
ENSG00000270344	5.92807	5.16167	6.69447	1.29696	0.375133	0.260401	1	RP11-734K2.4
ENSG00000236711	0.989344	1.03847	0.940214	0.90538	-0.143404	0.958114	1	SMAD9-IT1
ENSG00000259417	5.04767	4.23972	5.85563	1.38114	0.465857	0.120575	0.960363	LINC01314
ENSG00000206702	0	0	0	NA	NA	NA	NA	RNU1-11P
ENSG00000248456	0	0	0	NA	NA	NA	NA	RP11-553P9.3
ENSG00000223145	0.0448733	0	0.0897465	Inf	Inf	1	1	RN7SKP112
ENSG00000252466	0	0	0	NA	NA	NA	NA	MIR2115
ENSG00000182487	5.65379	6.19536	5.11222	0.82517	-0.277237	0.301571	1	NCF1B
ENSG00000222686	0	0	0	NA	NA	NA	NA	RNU4-72P
ENSG00000199791	0	0	0	NA	NA	NA	NA	RNU6-451P
ENSG00000229877	0.476079	0.295853	0.656305	2.21835	1.14948	0.551738	1	PAICSP5
ENSG00000265317	0	0	0	NA	NA	NA	NA	AC103740.1
ENSG00000260702	0	0	0	NA	NA	NA	NA	LA16c-349E11.1
ENSG00000276229	0	0	0	NA	NA	NA	NA	Six3os1_3
ENSG00000266514	0	0	0	NA	NA	NA	NA	MIR3689F
ENSG00000222418	0	0	0	NA	NA	NA	NA	RNA5SP113
ENSG00000148200	5.33946	5.10313	5.5758	1.09263	0.127799	0.831515	1	NR6A1
ENSG00000237417	1.00069	0.816932	1.18444	1.44987	0.535919	0.704996	1	XRCC6P1
ENSG00000273288	0	0	0	NA	NA	NA	NA	AC108004.1
ENSG00000224117	0.253937	0.326316	0.181559	0.556391	-0.845828	0.904145	1	PTPN2P2
ENSG00000214354	0.189394	0.286976	0.0918127	0.319932	-1.64416	0.603942	1	AC133644.3
ENSG00000199785	0.185373	0.0951222	0.275623	2.89757	1.53484	0.764746	1	SNORA52
ENSG00000206734	0	0	0	NA	NA	NA	NA	Y_RNA
ENSG00000222664	0	0	0	NA	NA	NA	NA	RN7SKP123
ENSG00000276235	0	0	0	NA	NA	NA	NA	BX088702.2
ENSG00000261229	3.21521	3.84715	2.58326	0.671472	-0.574601	0.084236	0.825879	MTHFS
ENSG00000196656	10.3164	10.5989	10.0339	0.9467	-0.0790204	0.737079	1	AC004057.1
ENSG00000207022	0	0	0	NA	NA	NA	NA	SNORA51
ENSG00000157184	8.87903	8.73623	9.02184	1.03269	0.0464103	0.822678	1	CPT2
ENSG00000212181	0	0	0	NA	NA	NA	NA	SNORA48
ENSG00000222158	0	0	0	NA	NA	NA	NA	AP003471.1
ENSG00000279556	0	0	0	NA	NA	NA	NA	OR4X2
ENSG00000197815	4.78206	4.53635	5.02777	1.10833	0.148387	0.68211	1	RP1-253P7.4
ENSG00000231139	0	0	0	NA	NA	NA	NA	AC104843.4
ENSG00000207438	0	0	0	NA	NA	NA	NA	Y_RNA
ENSG00000227430	0.0460659	0	0.0921318	Inf	Inf	1	1	AC019185.2
ENSG00000206713	0	0	0	NA	NA	NA	NA	Y_RNA
ENSG00000252537	0	0	0	NA	NA	NA	NA	SNORA31
ENSG00000249240	1.55439	0.96878	2.14001	2.20897	1.14338	0.0790098	0.793513	AC069368.3
ENSG00000155252	10.0432	10.1405	9.94588	0.980804	-0.0279631	0.973079	1	PI4K2A
ENSG00000275072	0	0	0	NA	NA	NA	NA	SNORD50B
ENSG00000274603	0	0	0	NA	NA	NA	NA	Y_RNA
ENSG00000134986	8.09846	8.10313	8.09378	0.998847	-0.00166435	1	1	NREP
ENSG00000198517	11.4614	11.5591	11.3638	0.983105	-0.0245822	0.989554	1	MAFK
ENSG00000100802	7.78128	7.47151	8.09105	1.08292	0.114927	0.673682	1	C14orf93
ENSG00000231613	1.79069	0.980765	2.60062	2.65162	1.40687	0.01522	0.324053	RP5-943J3.1
ENSG00000115556	7.24255	6.7557	7.72941	1.14413	0.194253	0.515212	1	PLCD4
ENSG00000271558	0	0	0	NA	NA	NA	NA	RP11-445P19.2
ENSG00000054523	10.8946	10.9096	10.8797	0.997258	-0.0039619	1	1	KIF1B
ENSG00000146360	0.0977287	0.0980888	0.0973685	0.992656	-0.0106337	1	1	GPR6
ENSG00000026297	9.74511	9.91428	9.57594	0.965874	-0.0500926	0.88025	1	RNASET2
ENSG00000257756	0	0	0	NA	NA	NA	NA	RP11-776A13.3
ENSG00000138326	14.2088	14.74	13.6776	0.927927	-0.107917	0.611767	1	RPS24
ENSG00000257647	1.07979	0.578324	1.58125	2.7342	1.45112	0.0790733	0.793513	RP11-701H24.3
ENSG00000248950	0	0	0	NA	NA	NA	NA	LDHBP3
ENSG00000238943	0	0	0	NA	NA	NA	NA	Y_RNA
ENSG00000252458	0	0	0	NA	NA	NA	NA	SNORA68
ENSG00000255144	0.0973685	0	0.194737	Inf	Inf	0.709493	1	RP11-589N15.1
ENSG00000237451	0.775063	0.996812	0.553314	0.555084	-0.849222	0.362919	1	CDK2AP2P2
ENSG00000213445	10.0611	10.7244	9.39774	0.876291	-0.190517	0.380814	1	SIPA1
ENSG00000258517	0	0	0	NA	NA	NA	NA	RP6-91H8.1
ENSG00000116688	11.4725	11.5926	11.3524	0.97928	-0.0302064	0.989554	1	MFN2
ENSG00000183145	0.831204	0.547614	1.11479	2.03573	1.02555	0.333545	1	RIPPLY3
ENSG00000225602	0	0	0	NA	NA	NA	NA	MTOR-AS1
ENSG00000076067	11.599	11.7536	11.4444	0.973697	-0.0384552	0.92787	1	RBMS2
ENSG00000106633	4.06855	4.22838	3.90872	0.9244	-0.113411	0.732365	1	GCK
ENSG00000185565	7.31254	7.37384	7.25123	0.983373	-0.0241893	0.855555	1	LSAMP
ENSG00000238081	0	0	0	NA	NA	NA	NA	RP4-620F22.3
ENSG00000240704	0.0890278	0	0.178056	Inf	Inf	0.700737	1	KLF7P1
ENSG00000266994	0.189394	0.286976	0.0918127	0.319932	-1.64416	0.603942	1	RP11-127I20.7
ENSG00000226508	0.651291	0.302504	1.00008	3.306	1.72509	0.13608	1	AC104655.3
ENSG00000163682	14.1129	14.3503	13.8756	0.966918	-0.0485345	0.834934	1	RPL9
ENSG00000174946	4.38897	4.77581	4.00213	0.838	-0.254978	0.31408	1	GPR171
ENSG00000198972	0	0	0	NA	NA	NA	NA	MIRLET7E
ENSG00000279753	6.59268	6.39548	6.78987	1.06167	0.0863312	0.811574	1	AC011558.5
ENSG00000226673	0.42021	0.104509	0.735911	7.04162	2.81591	0.104465	0.893947	LINC01108
ENSG00000011198	9.58524	10.3449	8.82559	0.853134	-0.229155	0.318021	1	ABHD5
ENSG00000223651	0	0	0	NA	NA	NA	NA	RP5-1121H13.1
ENSG00000167916	1.36925	0.885213	1.8533	2.09362	1.066	0.123408	0.968258	KRT24
ENSG00000232529	0	0	0	NA	NA	NA	NA	RP1-257I9.2
ENSG00000233916	1.32588	0.886595	1.76516	1.99095	0.993455	0.16576	1	ZDHHC20P1
ENSG00000232762	0.0475611	0.0951222	0	0	#NAME?	0.938623	1	RP4-784A16.4
ENSG00000111846	6.05458	6.35468	5.75448	0.905549	-0.143135	0.61535	1	GCNT2
ENSG00000276412	0.376015	0.0980888	0.653942	6.66684	2.737	0.16096	1	RP11-157L3.9
ENSG00000197976	10.9462	11.0001	10.8923	0.990198	-0.0142106	1	1	AKAP17A
ENSG00000136490	8.42416	8.37258	8.47575	1.01232	0.0176682	1	1	LIMD2
ENSG00000184209	8.25739	8.52775	7.98703	0.936593	-0.0945063	0.74082	1	SNRNP35
ENSG00000136485	10.8405	10.8927	10.7883	0.990419	-0.0138893	1	1	DCAF7
ENSG00000274358	1.68617	1.70951	1.66284	0.972702	-0.0399303	0.977916	1	RP11-463J17.2
ENSG00000213264	0.047986	0	0.095972	Inf	Inf	1	1	NIP7P2
ENSG00000279311	4.02554	3.78176	4.26933	1.12893	0.174953	0.842063	1	RP11-170K4.2
ENSG00000258323	0.0937458	0	0.187492	Inf	Inf	0.60815	1	RP1-267L14.3
ENSG00000267258	0	0	0	NA	NA	NA	NA	CTC-448F2.3
ENSG00000280195	5.9962	5.76056	6.23185	1.08181	0.113453	0.826285	1	XX-FW83563B9.5
ENSG00000244561	0	0	0	NA	NA	NA	NA	RP11-702L6.1
ENSG00000155366	12.2088	12.6025	11.8152	0.937528	-0.0930661	0.696107	1	RHOC
ENSG00000199047	0	0	0	NA	NA	NA	NA	MIR378A
ENSG00000261233	0	0	0	NA	NA	NA	NA	ABCD1P3
ENSG00000064309	9.76169	10.217	9.30637	0.910869	-0.134685	0.563004	1	CDON
ENSG00000202566	0	0	0	NA	NA	NA	NA	MIR421
ENSG00000013306	10.6612	11.2861	10.0363	0.889259	-0.169324	0.443991	1	SLC25A39
ENSG00000120742	11.6652	12.1711	11.1594	0.916875	-0.125203	0.535731	1	SERP1
ENSG00000279883	0.942883	0.480017	1.40575	2.92854	1.55018	0.0955543	0.856157	CTD-2315M5.2
ENSG00000280093	0	0	0	NA	NA	NA	NA	RP11-843F11.1
ENSG00000101290	10.8925	10.901	10.884	0.998439	-0.00225321	1	1	CDS2
ENSG00000231943	3.63353	3.73884	3.52822	0.943666	-0.0836517	0.76187	1	PGM5P4-AS1
ENSG00000229558	0.701466	0.387161	1.01577	2.62364	1.39157	0.234597	1	SACS-AS1
ENSG00000266837	0	0	0	NA	NA	NA	NA	Z97055.1
ENSG00000137507	13.1115	13.2734	12.9495	0.975598	-0.0356415	0.939855	1	LRRC32
ENSG00000258828	0	0	0	NA	NA	NA	NA	KRT8P2
ENSG00000264768	0	0	0	NA	NA	NA	NA	AL450304.1
ENSG00000215477	0	0	0	NA	NA	NA	NA	RCN1P1
ENSG00000219409	0.38291	0.387227	0.378593	0.977703	-0.0325314	1	1	RP11-106E7.1
ENSG00000172795	9.80508	9.84256	9.7676	0.992383	-0.0110308	0.986711	1	DCP2
ENSG00000255450	0	0	0	NA	NA	NA	NA	CTD-2063L20.1
ENSG00000235225	1.07486	0.943598	1.20612	1.27822	0.354133	0.737685	1	AC016712.2
ENSG00000221740	0	0	0	NA	NA	NA	NA	SNORD93
ENSG00000103966	10.907	10.8311	10.9828	1.01401	0.0200757	0.920577	1	EHD4
ENSG00000231952	0.516078	0.0940441	0.938112	9.97524	3.31835	0.0411114	0.566776	DPY19L1P2
ENSG00000198183	0.0918127	0	0.183625	Inf	Inf	0.703941	1	BPIFA1
ENSG00000223485	2.47203	2.27245	2.67162	1.17565	0.233465	0.690482	1	RP11-417E7.1
ENSG00000248928	0	0	0	NA	NA	NA	NA	CTD-2151A2.3
ENSG00000130656	2.41598	2.33876	2.4932	1.06604	0.0922573	0.893336	1	HBZ
ENSG00000225839	0	0	0	NA	NA	NA	NA	TRMT2B-AS1
ENSG00000279646	0	0	0	NA	NA	NA	NA	AC016577.1
ENSG00000223504	0	0	0	NA	NA	NA	NA	RP11-542F9.1
ENSG00000264034	0	0	0	NA	NA	NA	NA	AC010139.1
ENSG00000131115	8.51071	8.64349	8.37792	0.969275	-0.0450217	0.840817	1	ZNF227
ENSG00000219297	0	0	0	NA	NA	NA	NA	MRPL42P3
ENSG00000278097	0	0	0	NA	NA	NA	NA	AC131056.5
ENSG00000202427	0	0	0	NA	NA	NA	NA	RNU6-744P
ENSG00000266385	0.943499	0.776089	1.11091	1.43142	0.517446	0.712925	1	RP11-227G15.8
ENSG00000213538	0.932633	0.573153	1.29211	2.2544	1.17274	0.2476	1	KRT8P41
ENSG00000207826	0	0	0	NA	NA	NA	NA	MIR596
ENSG00000206791	0	0	0	NA	NA	NA	NA	RNU1-129P
ENSG00000196341	0	0	0	NA	NA	NA	NA	OR8D1
ENSG00000237799	0	0	0	NA	NA	NA	NA	CICP11
ENSG00000259719	1.25593	0.459065	2.05279	4.47168	2.16082	0.00171635	0.0820934	RP11-930O11.1
ENSG00000225128	0	0	0	NA	NA	NA	NA	LINC00972
ENSG00000147677	12.1954	12.4783	11.9125	0.954655	-0.0669488	0.792579	1	EIF3H
[truncated: 58,322 more rows]

## Sheet: colon_TPH1
id	baseMean	baseMeanA	baseMeanB	foldChange	log2FoldChange	pval	padj	geneIDs1[, 1]
ENSG00000242268	0.190826	0.203111	0.178541	0.879033	-0.186011	1	1	RP11-368I23.2
ENSG00000259041	0	0	0	NA	NA	NA	NA	RP11-167B3.1
ENSG00000270112	0.538275	0.500781	0.575769	1.14974	0.20131	0.992973	1	RP11-742D12.2
ENSG00000167578	7.55065	5.12996	9.97134	1.94375	0.95884	0.00233603	0.0244188	RAB4B
ENSG00000278814	0	0	0	NA	NA	NA	NA	AC104071.1
ENSG00000078237	6.06802	4.5375	7.59854	1.67461	0.743824	0.0308958	0.0960111	C12orf5
ENSG00000269416	4.23806	0.981864	7.49426	7.63268	2.93219	7.49104e-10	6.61248e-08	LINC01224
ENSG00000263642	0	0	0	NA	NA	NA	NA	MIR4802
ENSG00000146083	9.02561	6.70498	11.3463	1.69221	0.758911	0.0117761	0.0616457	RNF44
ENSG00000158486	4.28212	1.4667	7.09754	4.8391	2.27474	2.96425e-07	1.40457e-05	DNAH3
ENSG00000273639	0	0	0	NA	NA	NA	NA	RP11-597A11.11
ENSG00000198242	10.603	8.08538	13.1206	1.62275	0.698444	0.0227454	0.0823323	RPL23A
ENSG00000231981	0.193971	0.196734	0.191209	0.971916	-0.0410966	1	1	RPL7L1P12
ENSG00000269475	0	0	0	NA	NA	NA	NA	CH17-38B12.4
ENSG00000134108	8.57479	6.70498	10.4446	1.55774	0.639454	0.0425952	0.116048	ARL8B
ENSG00000261030	0.199679	0	0.399359	Inf	Inf	0.187313	0.343554	RP11-791M20.1
ENSG00000172137	5.91737	4.23509	7.59966	1.79445	0.843542	0.0159453	0.0711495	CALB2
ENSG00000276644	5.3225	3.24809	7.39692	2.27732	1.18733	0.00136835	0.0170203	DACH1
ENSG00000240423	0.238387	0.196734	0.28004	1.42345	0.509387	0.99516	1	LINC00636
ENSG00000271616	0	0	0	NA	NA	NA	NA	RP11-578F21.13
ENSG00000234881	0	0	0	NA	NA	NA	NA	PIGFP2
ENSG00000236040	0	0	0	NA	NA	NA	NA	CHIAP1
ENSG00000231105	2.21396	1.27936	3.14856	2.46105	1.29927	0.0228508	0.0823717	RP5-1071N3.1
ENSG00000094963	5.65897	4.52606	6.79189	1.50062	0.585557	0.0997351	0.211094	FMO2
ENSG00000182141	6.16709	4.63688	7.69729	1.66002	0.731198	0.0325056	0.098995	ZNF708
ENSG00000280143	9.51282	7.6992	11.3264	1.47112	0.556915	0.0909039	0.196651	AP000892.6
ENSG00000251334	0	0	0	NA	NA	NA	NA	RP11-317G22.2
ENSG00000231112	0	0	0	NA	NA	NA	NA	MTHFD2P3
ENSG00000258610	4.3819	3.64811	5.11569	1.40229	0.487782	0.224494	0.393305	RP11-488C13.7
ENSG00000264981	0	0	0	NA	NA	NA	NA	RP11-434D2.10
ENSG00000275265	0.2903	0.291711	0.288888	0.990322	-0.0140299	1	1	RP11-15J22.8
ENSG00000185105	1.17324	0.779099	1.56738	2.01178	1.00847	0.222903	0.391048	MYADML2
ENSG00000233540	0.145227	0	0.290453	Inf	Inf	0.366632	0.567017	DNM3-IT1
ENSG00000102174	2.78742	2.65268	2.92216	1.10159	0.139582	0.81353	1	PHEX
ENSG00000166391	6.2503	1.05447	11.4461	10.8549	3.44027	6.594e-16	9.5933e-13	MOGAT2
ENSG00000232001	0	0	0	NA	NA	NA	NA	AC108868.6
ENSG00000270469	1.03066	1.09501	0.966324	0.882483	-0.18036	1	1	RP11-411B10.8
ENSG00000225275	0	0	0	NA	NA	NA	NA	NUP210P2
ENSG00000234253	0	0	0	NA	NA	NA	NA	RPL7P13
ENSG00000070087	7.98391	6.20676	9.76106	1.57265	0.653197	0.0389284	0.109102	PFN2
ENSG00000262950	0.0493775	0.098755	0	0	#NAME?	1	1	RP11-189E14.5
ENSG00000255420	0	0	0	NA	NA	NA	NA	CASC23
ENSG00000280038	4.08467	3.15574	5.0136	1.58873	0.667869	0.105289	0.220495	DNM1P41
ENSG00000153561	8.67831	6.40925	10.9474	1.70806	0.772357	0.00987522	0.0571883	RMND5A
ENSG00000251538	0.0993707	0.198741	0	0	#NAME?	0.57834	0.792308	RP11-166A12.1
ENSG00000269148	2.71157	1.77751	3.64563	2.05097	1.03631	0.0418543	0.11461	AC092301.3
ENSG00000253438	0.691774	0.291711	1.09184	3.74287	1.90414	0.103481	0.217547	PCAT1
ENSG00000235411	0.844183	0.389582	1.29878	3.33379	1.73716	0.0921847	0.198918	AC007041.2
ENSG00000179262	8.97533	7.00047	10.9502	1.56421	0.645434	0.0400465	0.111415	RAD23A
ENSG00000278099	0	0	0	NA	NA	NA	NA	U1
ENSG00000104833	5.62289	5.12978	6.116	1.19225	0.253689	0.515705	0.74475	TUBB4A
ENSG00000166368	1.99313	3.88841	0.0978456	0.0251634	-5.31253	0.00234646	0.0244681	OR2D2
ENSG00000206072	0.247642	0.299677	0.195607	0.652726	-0.61545	1	1	SERPINB11
ENSG00000006695	9.09687	8.82374	9.36999	1.06191	0.0866559	0.800772	0.99174	COX10
ENSG00000258630	2.30969	0.18771	4.43166	23.6091	4.56127	7.12226e-09	4.96045e-07	RP11-725G5.2
ENSG00000187513	6.25849	4.92903	7.58795	1.53944	0.622407	0.0663594	0.155561	GJA4
ENSG00000225269	1.27705	0	2.5541	Inf	Inf	1.18015e-06	4.71114e-05	LINC00705
ENSG00000214062	0.785738	0.290416	1.28106	4.41113	2.14115	0.0484944	0.125921	RPL7P17
ENSG00000095587	3.99195	3.84647	4.13742	1.07564	0.105194	0.840799	1	TLL2
ENSG00000167700	7.15144	4.43326	9.86962	2.22627	1.15463	0.000385451	0.006546	MFSD3
ENSG00000274219	0	0	0	NA	NA	NA	NA	CTC-360J11.7
ENSG00000254102	1.67522	1.47214	1.8783	1.2759	0.35151	0.657506	0.873243	RP11-21C4.1
ENSG00000265096	1.22617	0.392474	2.05987	5.24841	2.39188	0.00458974	0.0374978	C1QTNF1-AS1
ENSG00000064601	9.9648	6.99619	12.9334	1.84864	0.886461	0.00193879	0.0217407	CTSA
ENSG00000227766	4.24208	2.86013	5.62403	1.96635	0.975522	0.0169528	0.0729923	HCG4P5
ENSG00000008517	8.49408	6.32419	10.664	1.68622	0.753795	0.0172839	0.0733435	IL32
ENSG00000264085	0	0	0	NA	NA	NA	NA	MIR5004
ENSG00000261475	0	0	0	NA	NA	NA	NA	CTD-2014E2.6
ENSG00000229637	3.89355	1.26925	6.51785	5.1352	2.36042	4.74536e-07	2.13515e-05	PRAC2
ENSG00000266644	1.31902	0.772292	1.86575	2.41587	1.27254	0.0998463	0.211284	RP11-927P21.2
ENSG00000227896	4.5847	3.35003	5.81938	1.73711	0.796693	0.0426644	0.116104	RP11-77P6.2
ENSG00000214541	0.589564	0.488337	0.690792	1.41458	0.500375	0.801502	0.99174	RPS4XP3
ENSG00000070081	7.59361	6.01238	9.17483	1.52599	0.609745	0.0591485	0.143989	NUCB2
ENSG00000166634	0.400974	0.404363	0.397585	0.983238	-0.0243877	1	1	SERPINB12
ENSG00000275479	0.385052	0.293216	0.476887	1.6264	0.701683	0.76235	0.954602	RP11-334C17.6
ENSG00000112309	5.37507	3.45226	7.29788	2.11394	1.07994	0.00323313	0.0304133	B3GAT2
ENSG00000199812	0	0	0	NA	NA	NA	NA	RNU6-428P
ENSG00000261789	0.048952	0	0.097904	Inf	Inf	0.997638	1	RP11-709D24.5
ENSG00000254092	0.199771	0	0.399543	Inf	Inf	0.187286	0.343554	RP11-369E15.3
ENSG00000158480	7.69585	5.42037	9.97134	1.8396	0.879395	0.00484799	0.0386294	SPATA2
ENSG00000197421	0.344589	0.297496	0.391682	1.31659	0.396809	0.994341	1	GGT3P
ENSG00000280171	0.197507	0.195611	0.199402	1.01938	0.0276933	1	1	CTD-2542C24.14
ENSG00000260900	0.0489228	0	0.0978456	Inf	Inf	0.997638	1	RP11-19N8.3
ENSG00000266579	0.0502957	0	0.100591	Inf	Inf	0.997638	1	RP1-71H19.2
ENSG00000278732	0	0	0	NA	NA	NA	NA	Metazoa_SRP
ENSG00000196167	6.41659	4.44123	8.39195	1.88955	0.918046	0.00649881	0.046381	COLCA1
ENSG00000264438	0	0	0	NA	NA	NA	NA	RN7SL560P
ENSG00000200288	0	0	0	NA	NA	NA	NA	SNORA18
ENSG00000207000	0	0	0	NA	NA	NA	NA	RNU6-820P
ENSG00000254131	0.286251	0	0.572501	Inf	Inf	0.0628545	0.149473	RP11-1007J8.1
ENSG00000118972	0.201837	0.202491	0.201183	0.993537	-0.0093548	1	1	FGF23
ENSG00000264104	0	0	0	NA	NA	NA	NA	RP11-638L3.4
ENSG00000179833	7.73851	5.61493	9.86209	1.75641	0.812626	0.00887387	0.0543193	SERTAD2
ENSG00000165312	6.94456	5.41837	8.47076	1.56334	0.644634	0.0464117	0.12271	OTUD1
ENSG00000159618	4.44592	1.97448	6.91735	3.50337	1.80874	1.5227e-05	0.0004411	GPR114
ENSG00000064225	5.62078	4.7338	6.50777	1.37475	0.459164	0.1998	0.357897	ST3GAL6
ENSG00000221372	0	0	0	NA	NA	NA	NA	AC010739.1
ENSG00000250571	7.25242	5.13486	9.36999	1.82478	0.867723	0.00645159	0.0463774	GLI4
ENSG00000057294	9.00349	6.7508	11.2562	1.66738	0.737585	0.012561	0.0633551	PKP2
ENSG00000226530	0.537594	0.589828	0.48536	0.822884	-0.281239	1	1	RP11-348F1.2
ENSG00000252628	0	0	0	NA	NA	NA	NA	RNU6-453P
ENSG00000134709	6.46251	2.66464	10.2604	3.85058	1.94507	5.09519e-08	2.89439e-06	HOOK1
ENSG00000166007	0.0502957	0	0.100591	Inf	Inf	0.997638	1	TRIM51HP
ENSG00000171861	6.65589	5.12603	8.18574	1.5969	0.67527	0.0409992	0.113046	RNMTL1
ENSG00000278923	0	0	0	NA	NA	NA	NA	AP005242.1
ENSG00000167768	4.70795	3.37065	6.04526	1.7935	0.842779	0.0329283	0.0994124	KRT1
ENSG00000273637	0.24987	0.100936	0.398805	3.95107	1.98224	0.493197	0.717672	RP5-864K19.7
ENSG00000280159	1.96573	2.26089	1.67058	0.738903	-0.436543	0.52924	0.757923	CTD-2591A1.1
ENSG00000232216	2.92017	0	5.84034	Inf	Inf	4.89529e-14	1.71465e-11	IGHV3-43
ENSG00000264172	0	0	0	NA	NA	NA	NA	PDLIM1P3
ENSG00000199903	0	0	0	NA	NA	NA	NA	RNU6-1273P
ENSG00000200058	0	0	0	NA	NA	NA	NA	RNA5SP218
ENSG00000177981	7.43868	5.61693	9.26042	1.64866	0.721295	0.021761	0.0806056	ASB8
ENSG00000275358	0.19289	0.098755	0.287025	2.90644	1.53925	0.677857	0.877866	RP5-1025A1.3
ENSG00000218358	0.733926	1.08515	0.382698	0.352667	-1.50362	0.280088	0.470076	RAET1K
ENSG00000264091	0	0	0	NA	NA	NA	NA	AP002495.1
ENSG00000275367	3.83277	3.45226	4.21328	1.22044	0.287404	0.508111	0.735576	RP11-266K4.14
ENSG00000238921	0	0	0	NA	NA	NA	NA	AL360178.1
ENSG00000274815	0	0	0	NA	NA	NA	NA	AC007682.3
ENSG00000269349	0.389391	0.38522	0.393563	1.02166	0.0309098	1	1	CTD-3099C6.5
ENSG00000200291	0	0	0	NA	NA	NA	NA	Y_RNA
ENSG00000233614	0.888078	0.580011	1.19615	2.06228	1.04424	0.313217	0.511622	DDX11L10
ENSG00000022567	7.299	5.42415	9.17384	1.6913	0.758129	0.0169712	0.0729923	SLC45A4
ENSG00000278933	0	0	0	NA	NA	NA	NA	RP11-789C7.1
ENSG00000202175	0	0	0	NA	NA	NA	NA	RNA5SP128
ENSG00000120662	6.55791	4.73267	8.38314	1.77133	0.824835	0.0132992	0.0652054	MTRF1
ENSG00000215274	0.439424	0.878847	0	0	#NAME?	0.0274168	0.0908904	GAGE10
ENSG00000235523	1.17523	0	2.35047	Inf	Inf	3.44931e-06	0.000119441	RP11-63P12.7
ENSG00000249848	0.0499252	0	0.0998505	Inf	Inf	0.997638	1	RP11-212F11.1
ENSG00000277826	0	0	0	NA	NA	NA	NA	uc_338
ENSG00000230225	0.591678	0.293546	0.889811	3.03125	1.59991	0.213273	0.377306	MTND5P14
ENSG00000239877	0.144309	0.098755	0.189862	1.92256	0.943026	0.996185	1	IGSF11-AS1
ENSG00000201398	0	0	0	NA	NA	NA	NA	U8
ENSG00000281474	0	0	0	NA	NA	NA	NA	AC055736.4
ENSG00000272905	2.41426	2.27611	2.5524	1.12139	0.165282	0.800163	0.991322	RP11-265E18.1
ENSG00000235571	0	0	0	NA	NA	NA	NA	SNX18P14
ENSG00000259952	2.15607	0.875498	3.43665	3.92536	1.97283	0.0222315	0.0814929	AC009133.15
ENSG00000260812	0	0	0	NA	NA	NA	NA	RARRES2P7
ENSG00000225630	10.4591	7.49583	13.4225	1.79066	0.840489	0.00419236	0.0357749	MTND2P28
ENSG00000230231	0.147388	0.0938551	0.200922	2.14077	1.09813	0.996191	1	FMO7P
ENSG00000164283	1.13784	1.09329	1.18239	1.0815	0.113033	0.990359	1	ESM1
ENSG00000227489	0	0	0	NA	NA	NA	NA	AC006458.3
ENSG00000254555	0	0	0	NA	NA	NA	NA	RP11-379J13.1
ENSG00000013392	6.00994	4.53482	7.48505	1.65057	0.722968	0.0360868	0.104365	RWDD2A
ENSG00000226688	4.43476	3.54331	5.32621	1.50317	0.588011	0.143441	0.278646	ENTPD1-AS1
ENSG00000258279	0.0997376	0	0.199475	Inf	Inf	0.572781	0.792308	LINC00592
ENSG00000250929	0.148732	0	0.297463	Inf	Inf	0.328024	0.529151	LINC01181
ENSG00000204581	0.676376	0.19261	1.16014	6.02326	2.59055	0.0329541	0.0994598	AC096670.3
ENSG00000225620	0	0	0	NA	NA	NA	NA	RP11-569A11.2
ENSG00000271771	0.150841	0.0978056	0.203876	2.0845	1.0597	0.996722	1	RP11-1250I15.3
ENSG00000277919	0	0	0	NA	NA	NA	NA	MIR8067
ENSG00000184178	6.40705	4.72698	8.08711	1.71084	0.774705	0.0215133	0.0805109	SCFD2
ENSG00000206260	0	0	0	NA	NA	NA	NA	PRR23A
ENSG00000237786	0.291612	0.0978056	0.485418	4.96309	2.31124	0.293523	0.48678	GFOD1-AS1
ENSG00000272911	1.13422	1.47739	0.791052	0.535439	-0.901206	0.296849	0.490247	RP11-74E22.6
ENSG00000164112	3.73903	3.94227	3.5358	0.896893	-0.156992	0.810776	1	TMEM155
ENSG00000230039	0.985439	0	1.97088	Inf	Inf	2.91177e-05	0.000773725	RP11-314A15.2
ENSG00000130204	8.29297	6.12022	10.4657	1.71002	0.774013	0.0106953	0.0593226	TOMM40
ENSG00000271580	1.76765	0.982684	2.55261	2.59759	1.37718	0.0327233	0.0991365	RP11-536L3.4
ENSG00000252650	0	0	0	NA	NA	NA	NA	RNA5SP75
ENSG00000258529	0.0493775	0.098755	0	0	#NAME?	1	1	RP11-108O10.8
ENSG00000189099	0.0502957	0	0.100591	Inf	Inf	0.997638	1	PRSS48
ENSG00000232879	0	0	0	NA	NA	NA	NA	RP11-544M22.3
ENSG00000265897	0	0	0	NA	NA	NA	NA	AC018696.1
ENSG00000111863	5.86443	1.55977	10.1691	6.51962	2.70479	1.76873e-11	2.36318e-09	ADTRP
ENSG00000109618	7.09765	4.82854	9.36676	1.93988	0.955964	0.00309723	0.0296477	SEPSECS
ENSG00000279345	2.36255	1.47784	3.24727	2.19731	1.13574	0.0384466	0.108283	RP3-522J7.7
ENSG00000214866	0.286992	0.100936	0.473048	4.68663	2.22855	0.29458	0.487443	DCDC2C
ENSG00000254978	0.236608	0	0.473216	Inf	Inf	0.110639	0.227873	ALG1L9P
ENSG00000153015	7.14389	5.71804	8.56975	1.49872	0.583731	0.0725502	0.166665	CWC27
ENSG00000260549	4.43488	3.8444	5.02535	1.30719	0.386466	0.340798	0.540927	MT1L
ENSG00000202290	0.0938551	0.18771	0	0	#NAME?	0.66356	0.874694	RNA5SP37
ENSG00000254578	0	0	0	NA	NA	NA	NA	CTD-2517M22.16
ENSG00000240710	1.66812	0.978734	2.3575	2.40872	1.26827	0.0572743	0.140709	RP11-430C7.4
ENSG00000268889	0.197683	0	0.395367	Inf	Inf	0.187903	0.343554	CTD-2616J11.14
ENSG00000250210	0.387418	0.195411	0.579425	2.96517	1.56811	0.365237	0.56617	FO082796.1
ENSG00000225215	0.19694	0.203111	0.190769	0.939234	-0.0904431	1	1	SMARCE1P1
ENSG00000257246	1.13795	0.496657	1.77925	3.58245	1.84095	0.029285	0.0936957	RP11-416A17.6
ENSG00000278616	4.92742	3.84344	6.01141	1.56407	0.645307	0.0887862	0.192963	BEND3P3
ENSG00000280267	0	0	0	NA	NA	NA	NA	PRAMEF25
ENSG00000250885	0	0	0	NA	NA	NA	NA	CTD-2004A9.1
ENSG00000273797	1.2275	1.38064	1.07436	0.778157	-0.361867	0.747795	0.940811	RP11-1046B16.3
ENSG00000036448	5.02097	4.23357	5.80837	1.37198	0.456258	0.227859	0.398404	MYOM2
ENSG00000264583	0	0	0	NA	NA	NA	NA	MIR4487
ENSG00000164114	5.70682	4.82523	6.5884	1.36541	0.44933	0.204329	0.36453	MAP9
ENSG00000267552	0	0	0	NA	NA	NA	NA	CTD-2528L19.4
ENSG00000224695	0	0	0	NA	NA	NA	NA	MTND6P7
ENSG00000106038	2.56286	0.484257	4.64147	9.58472	3.26074	2.65111e-07	1.27934e-05	EVX1
ENSG00000255189	0.382177	0.0989282	0.665425	6.72634	2.74982	0.125119	0.249318	GLYATL1P1
ENSG00000238698	0	0	0	NA	NA	NA	NA	RNU7-147P
ENSG00000149089	7.14953	5.22558	9.07347	1.73636	0.796063	0.0130452	0.0644732	APIP
ENSG00000114861	8.91954	6.90154	10.9375	1.5848	0.664297	0.0331315	0.09988	FOXP1
ENSG00000238478	0	0	0	NA	NA	NA	NA	RNU6-498P
ENSG00000224570	0.201005	0.100936	0.301073	2.98282	1.57668	0.676026	0.877866	RP11-430H12.2
ENSG00000179632	9.31561	7.494	11.1372	1.48615	0.571584	0.0770435	0.173191	MAF1
ENSG00000113971	8.37895	6.21157	10.5463	1.69785	0.76371	0.011082	0.0603845	NPHP3
ENSG00000205030	0.0502957	0	0.100591	Inf	Inf	0.997638	1	OR5L2
ENSG00000243073	0.0489028	0.0978056	0	0	#NAME?	1	1	PRAMEF4
ENSG00000138193	8.77898	6.21006	11.3479	1.82734	0.869745	0.00320673	0.0304132	PLCE1
ENSG00000240809	0.687059	0.0978056	1.27631	13.0495	3.70592	0.0069584	0.0476771	RP11-550F7.1
ENSG00000152942	7.29675	5.32451	9.269	1.74082	0.799765	0.0118333	0.0616457	RAD17
ENSG00000276692	1.4304	0.689194	2.17161	3.15094	1.65578	0.024688	0.0858857	RP11-104G3.7
ENSG00000280004	0	0	0	NA	NA	NA	NA	AC005086.2
ENSG00000224560	0	0	0	NA	NA	NA	NA	RP11-270L13.1
ENSG00000158411	7.5443	5.8196	9.269	1.59272	0.671494	0.0320406	0.0983348	MITD1
ENSG00000172667	7.44709	6.01929	8.8749	1.47441	0.560137	0.0876091	0.190796	ZMAT3
ENSG00000227233	0	0	0	NA	NA	NA	NA	CICP17
ENSG00000118363	8.72627	6.60404	10.8485	1.6427	0.716072	0.0191295	0.0766994	SPCS2
ENSG00000273311	3.79792	2.36935	5.2265	2.20588	1.14135	0.00826186	0.0523451	DGCR11
ENSG00000136169	7.04872	5.12465	8.9728	1.75091	0.808106	0.0123055	0.0625628	SETDB2
ENSG00000135903	0.542639	0.298116	0.787163	2.64046	1.40079	0.300481	0.494979	PAX3
ENSG00000121644	8.03645	6.01221	10.0607	1.67338	0.742762	0.014875	0.0685353	DESI2
ENSG00000279700	4.28435	3.45208	5.11662	1.48218	0.567723	0.160409	0.305164	RP13-554M15.2
ENSG00000205362	4.58787	3.96077	5.21497	1.31666	0.396879	0.387336	0.592713	MT1A
ENSG00000138495	7.39623	5.81697	8.97549	1.54298	0.625722	0.0507123	0.129445	COX17
ENSG00000204528	2.21701	1.17414	3.25988	2.77641	1.47322	0.0110957	0.0603845	PSORS1C3
ENSG00000251286	0	0	0	NA	NA	NA	NA	RP11-588F10.1
ENSG00000169992	8.42286	7.19588	9.64984	1.34102	0.423335	0.219352	0.386124	NLGN2
ENSG00000239344	0.0973954	0.194791	0	0	#NAME?	0.579627	0.792308	RP11-771F20.1
ENSG00000101323	0.202219	0.100936	0.303502	3.00688	1.58827	0.675763	0.877866	HAO1
ENSG00000272456	1.03186	0.87027	1.19346	1.37136	0.455609	0.705515	0.900842	CTD-2342N23.3
ENSG00000262662	0.536531	0.882078	0.190984	0.216516	-2.20745	0.118328	0.239491	CTD-2561B21.3
ENSG00000219395	1.62367	0.884878	2.36246	2.66981	1.41674	0.0368405	0.105833	HSPA8P15
ENSG00000127564	4.49574	1.58626	7.40521	4.66833	2.22291	2.30511e-07	1.12902e-05	PKMYT1
ENSG00000255349	0	0	0	NA	NA	NA	NA	OR4A7P
ENSG00000277998	3.64057	3.05916	4.22197	1.38011	0.46478	0.289842	0.482999	RP11-452N17.1
ENSG00000275248	0.499445	0.499723	0.499167	0.998887	-0.00160625	1	1	RP11-40E6.2
ENSG00000226086	0.642716	0.49423	0.791201	1.60088	0.678861	0.633806	0.85105	EIF3LP3
ENSG00000235023	3.00343	2.16966	3.83721	1.76858	0.82259	0.0880061	0.191522	AP001626.2
ENSG00000176973	7.93418	6.60799	9.26036	1.40139	0.486857	0.147666	0.285596	FAM89B
ENSG00000211682	0	0	0	NA	NA	NA	NA	IGLJ6
ENSG00000231630	0	0	0	NA	NA	NA	NA	RP11-740P5.3
ENSG00000270997	0	0	0	NA	NA	NA	NA	RP11-703P11.1
ENSG00000249514	0.0499252	0	0.0998505	Inf	Inf	0.997638	1	CTD-2266L18.1
ENSG00000279115	0.297065	0.192783	0.401348	2.08186	1.05787	0.728856	0.925002	AC006386.1
ENSG00000159479	7.89053	6.11114	9.66992	1.58234	0.662064	0.0354548	0.103851	MED8
ENSG00000112511	8.87388	7.19983	10.5479	1.46503	0.550925	0.091958	0.198505	PHF1
ENSG00000211950	2.9202	0.0938551	5.74655	61.2279	5.93612	1.53292e-12	2.81377e-10	IGHV1-24
ENSG00000202534	0	0	0	NA	NA	NA	NA	RNU6-1329P
ENSG00000226663	0	0	0	NA	NA	NA	NA	MTND4P10
ENSG00000154511	6.89118	5.31814	8.46422	1.59157	0.670454	0.0387857	0.108824	FAM69A
ENSG00000253946	0	0	0	NA	NA	NA	NA	CTC-425K20.1
ENSG00000144504	6.75384	4.53219	8.97549	1.98039	0.985782	0.00288079	0.0281704	ANKMY1
ENSG00000142507	8.23462	6.40863	10.0606	1.56985	0.650629	0.0386833	0.108685	PSMB6
ENSG00000157884	0.981167	0.688647	1.27369	1.84955	0.887172	0.339591	0.53971	CIB4
ENSG00000259677	1.4701	0.67486	2.26533	3.35675	1.74706	0.017889	0.0746227	RP11-493E3.1
ENSG00000164116	7.13379	6.69773	7.56986	1.13021	0.176595	0.656394	0.872697	GUCY1A3
ENSG00000273305	2.31424	1.66775	2.96072	1.77527	0.82804	0.141094	0.274957	RP11-440D17.4
ENSG00000138669	5.1693	3.54471	6.7939	1.91663	0.938573	0.0115234	0.0613081	PRKG2
ENSG00000250927	0	0	0	NA	NA	NA	NA	MESTP3
ENSG00000174013	7.0464	5.42037	8.67242	1.59997	0.678043	0.0351444	0.103469	FBXO45
ENSG00000235110	0	0	0	NA	NA	NA	NA	RP11-8J23.1
ENSG00000277670	0	0	0	NA	NA	NA	NA	RP11-339A11.3
ENSG00000196704	7.98411	6.40925	9.55897	1.49143	0.576698	0.0755711	0.171362	AMZ2
ENSG00000251332	0.436626	0.396251	0.477	1.20378	0.267574	0.993611	1	RP11-177C12.4
ENSG00000259235	0.244888	0.489777	0	0	#NAME?	0.110531	0.227729	RP11-605F22.2
ENSG00000258507	0	0	0	NA	NA	NA	NA	RP13-582L3.4
ENSG00000178821	4.19	2.35713	6.02287	2.55517	1.35342	0.00123464	0.0158749	TMEM52
ENSG00000244019	0	0	0	NA	NA	NA	NA	RPS2P24
ENSG00000222054	0	0	0	NA	NA	NA	NA	RNA5SP177
ENSG00000196126	8.38205	6.41055	10.3536	1.61508	0.691607	0.0279628	0.091584	HLA-DRB1
ENSG00000227987	0.0988693	0.098755	0.0989837	1.00232	0.00333662	1	1	AC092675.4
ENSG00000232301	0	0	0	NA	NA	NA	NA	RP11-132A1.3
ENSG00000278896	1.71933	0.384444	3.05422	7.9445	2.98996	7.38245e-05	0.00170582	RP11-474P2.7
ENSG00000227851	0	0	0	NA	NA	NA	NA	RP11-381K7.1
ENSG00000225715	0.396914	0.19261	0.601217	3.12142	1.6422	0.363681	0.565893	RP11-325E14.5
ENSG00000271919	0.099672	0	0.199344	Inf	Inf	0.572823	0.792308	RP11-269G24.8
ENSG00000176928	5.0689	4.43527	5.70253	1.28572	0.362579	0.335899	0.536775	GCNT4
ENSG00000034239	2.85943	1.48642	4.23244	2.8474	1.50965	0.00269222	0.0268068	EFCAB1
ENSG00000243514	0.201307	0.101556	0.301058	2.96446	1.56777	0.67596	0.877866	RPL32P33
ENSG00000233714	0	0	0	NA	NA	NA	NA	AC012506.2
ENSG00000280746	0	0	0	NA	NA	NA	NA	AC024896.1
ENSG00000129455	0.693006	0.500937	0.885075	1.76684	0.821171	0.492352	0.717186	KLK8
ENSG00000240250	0.98517	0	1.97034	Inf	Inf	2.91321e-05	0.000773725	RN7SL541P
ENSG00000276215	0	0	0	NA	NA	NA	NA	AC004053.2
ENSG00000216902	0	0	0	NA	NA	NA	NA	RP1-161C16.1
ENSG00000265875	0	0	0	NA	NA	NA	NA	AC011357.1
ENSG00000254672	0	0	0	NA	NA	NA	NA	RP5-916O11.3
ENSG00000143033	7.19943	5.22776	9.17109	1.75431	0.8109	0.0111535	0.0603856	MTF2
ENSG00000270757	4.37893	3.93283	4.82503	1.22686	0.294971	0.558122	0.791094	HSPE1-MOB4
ENSG00000256150	0.0892707	0	0.178541	Inf	Inf	0.652698	0.868282	RP11-885B4.1
ENSG00000257941	1.63746	1.4871	1.78782	1.20222	0.265705	0.760387	0.954395	RP11-290L1.4
ENSG00000259956	8.72637	6.60404	10.8487	1.64274	0.716101	0.0191376	0.0767016	RBM15B
ENSG00000106410	0	0	0	NA	NA	NA	NA	NOBOX
ENSG00000227958	0	0	0	NA	NA	NA	NA	RP11-399H11.3
ENSG00000267083	0.100155	0.200311	0	0	#NAME?	0.57784	0.792308	KRT18P61
ENSG00000234041	0	0	0	NA	NA	NA	NA	RP11-345I18.1
ENSG00000259847	0.0507778	0.101556	0	0	#NAME?	1	1	RP11-95H3.1
ENSG00000265243	0	0	0	NA	NA	NA	NA	IGLJCOR18
ENSG00000226668	0.196422	0.191661	0.201183	1.04968	0.0699516	1	1	RP11-526D8.7
ENSG00000234900	0.895108	0	1.79022	Inf	Inf	8.4482e-05	0.0019116	RP1-278O22.2
ENSG00000268140	0.790825	0.598743	0.982907	1.64162	0.715119	0.520497	0.749042	PCGF7P
ENSG00000278987	2.80441	1.57012	4.0387	2.57222	1.36301	0.00737168	0.0492035	LA16c-431H6.7
ENSG00000250006	0	0	0	NA	NA	NA	NA	CTB-179I1.1
ENSG00000236313	0	0	0	NA	NA	NA	NA	VN1R53P
ENSG00000250349	0	0	0	NA	NA	NA	NA	RP5-972B16.2
ENSG00000225352	0	0	0	NA	NA	NA	NA	RPL31P53
ENSG00000273085	0	0	0	NA	NA	NA	NA	OR52E1
ENSG00000260729	6.01422	5.12553	6.90291	1.34677	0.429503	0.230131	0.401714	RP11-106M3.2
ENSG00000245667	0.631693	0.777711	0.485675	0.624493	-0.679243	0.664046	0.874694	RP5-940J5.8
ENSG00000203818	0.540958	0.38522	0.696696	1.80857	0.854847	0.61549	0.830884	HIST2H3PS2
ENSG00000202050	0	0	0	NA	NA	NA	NA	RNU6-391P
ENSG00000259799	1.91332	2.37313	1.45352	0.612493	-0.707235	0.336591	0.536923	RP11-554A11.9
ENSG00000264326	0	0	0	NA	NA	NA	NA	MIR4657
ENSG00000196296	4.68415	3.06029	6.30801	2.06125	1.04352	0.00737761	0.0492035	ATP2A1
ENSG00000230481	0	0	0	NA	NA	NA	NA	IGKV1OR22-5
ENSG00000185933	1.1769	0.689267	1.66453	2.41492	1.27198	0.115359	0.234423	CALHM1
ENSG00000280956	0	0	0	NA	NA	NA	NA	AL049564.1
ENSG00000221923	5.6171	4.5342	6.7	1.47766	0.563314	0.114128	0.233036	ZNF880
ENSG00000109805	4.93348	2.46249	7.40447	3.0069	1.58828	5.2393e-05	0.00127324	NCAPG
ENSG00000235653	0.100155	0.200311	0	0	#NAME?	0.57784	0.792308	AC007253.1
ENSG00000211978	0.740856	0	1.48171	Inf	Inf	0.000435935	0.007201	IGHV5-78
ENSG00000240489	2.30837	2.16213	2.4546	1.13527	0.183036	0.796404	0.988049	SETP14
ENSG00000212039	0	0	0	NA	NA	NA	NA	AL592205.1
ENSG00000196748	0	0	0	NA	NA	NA	NA	CLPSL2
ENSG00000226753	0	0	0	NA	NA	NA	NA	RP11-212D3.2
ENSG00000163975	6.40413	4.2367	8.57155	2.02317	1.01661	0.00265518	0.0265592	MFI2
ENSG00000239893	0.337851	0	0.675702	Inf	Inf	0.0723035	0.166264	ZNF736P9Y
ENSG00000270720	1.72764	0.791973	2.6633	3.36287	1.74969	0.00853803	0.0534048	RP11-84C13.2
ENSG00000127329	8.18138	5.71498	10.6478	1.86314	0.897733	0.00312368	0.029818	PTPRB
ENSG00000262358	0	0	0	NA	NA	NA	NA	CTD-3195I5.4
ENSG00000250594	0	0	0	NA	NA	NA	NA	RP11-433B3.1
ENSG00000271148	0	0	0	NA	NA	NA	NA	RP11-401N18.1
ENSG00000263570	0	0	0	NA	NA	NA	NA	AC074264.1
ENSG00000143183	8.53009	6.01221	11.048	1.83759	0.877814	0.00327913	0.0305534	TMCO1
ENSG00000229941	0.050969	0	0.101938	Inf	Inf	0.997638	1	AC012499.1
ENSG00000248315	0.0489028	0.0978056	0	0	#NAME?	1	1	RP11-3N2.11
ENSG00000108774	9.22281	6.80078	11.6449	1.71228	0.775921	0.00945011	0.0560232	RAB5C
ENSG00000125522	0.0493775	0.098755	0	0	#NAME?	1	1	NPBWR2
ENSG00000183696	7.50225	5.52461	9.47989	1.71594	0.778998	0.0132432	0.0651457	UPP1
ENSG00000273826	0	0	0	NA	NA	NA	NA	MIR6861
ENSG00000228318	0.640984	0.696339	0.585629	0.841012	-0.249802	1	1	AP001610.5
ENSG00000275261	0	0	0	NA	NA	NA	NA	AL136221.1
ENSG00000212025	0	0	0	NA	NA	NA	NA	AC011748.1
ENSG00000279859	0.831366	0.294366	1.36837	4.64851	2.21677	0.0328568	0.0993111	AC093323.1
ENSG00000269680	3.89717	1.9703	5.82404	2.95592	1.56361	0.000350659	0.0061615	CTD-3128G10.6
ENSG00000235944	3.93582	3.04789	4.82375	1.58265	0.662343	0.118413	0.239582	ZNF815P
ENSG00000092067	1.48418	0.886877	2.08149	2.34699	1.23081	0.0860578	0.188577	CEBPE
ENSG00000269113	6.21578	5.13046	7.3011	1.42309	0.509027	0.141249	0.275164	TRABD2B
ENSG00000231302	0.050969	0	0.101938	Inf	Inf	0.997638	1	RPL36P2
ENSG00000268442	2.70737	2.26859	3.14615	1.38683	0.471794	0.365293	0.56617	CTD-2027I19.2
ENSG00000244031	0	0	0	NA	NA	NA	NA	RPS3AP17
ENSG00000268957	0	0	0	NA	NA	NA	NA	SIGLEC26P
ENSG00000231392	0	0	0	NA	NA	NA	NA	LL22NC03-24A12.8
ENSG00000227879	0.0493775	0.098755	0	0	#NAME?	1	1	PSPC1P1
ENSG00000272512	4.98905	3.64895	6.32916	1.73452	0.794533	0.0360801	0.104365	RP11-54O7.17
ENSG00000129451	3.74492	2.27004	5.21979	2.29943	1.20128	0.00580149	0.0435024	KLK10
ENSG00000254312	0	0	0	NA	NA	NA	NA	MRPL57P7
ENSG00000117139	8.42789	6.3097	10.5461	1.6714	0.741061	0.0145208	0.0679981	KDM5B
ENSG00000001460	6.3564	4.52906	8.18374	1.80694	0.853548	0.011705	0.0615428	STPG1
ENSG00000227583	0.0493775	0.098755	0	0	#NAME?	1	1	RP11-119F7.3
ENSG00000241057	1.57143	1.18647	1.95639	1.64891	0.721514	0.29352	0.48678	AC004985.12
ENSG00000268434	1.02503	0.983187	1.06687	1.08512	0.11785	0.99042	1	AC011530.4
ENSG00000265806	0	0	0	NA	NA	NA	NA	MIR4292
ENSG00000221190	0.0469275	0.0938551	0	0	#NAME?	1	1	MIR1184-1
ENSG00000080031	7.29918	3.94121	10.6571	2.70402	1.43511	1.15032e-05	0.000343671	PTPRH
ENSG00000274793	0	0	0	NA	NA	NA	NA	AL353783.1
ENSG00000218476	0	0	0	NA	NA	NA	NA	RP11-108N13.1
ENSG00000168300	8.62498	6.80261	10.4473	1.53578	0.618975	0.0526988	0.132858	PCMTD1
ENSG00000234206	0.584453	0.491338	0.677569	1.37903	0.463652	0.801716	0.99174	RP1-67A8.3
ENSG00000279419	1.38341	1.38221	1.38461	1.00173	0.00249908	1	1	RP5-907C10.3
ENSG00000196772	1.70305	3.20357	0.202529	0.0632199	-3.98348	0.00748308	0.0496777	OR14A16
ENSG00000255531	0	0	0	NA	NA	NA	NA	NDUFS5P6
ENSG00000250420	0.195976	0	0.391952	Inf	Inf	0.188417	0.343631	AACSP1
ENSG00000145451	1.23169	1.4822	0.981178	0.661975	-0.595151	0.510582	0.73868	GLRA3
ENSG00000268947	3.3049	1.67345	4.93635	2.94981	1.56062	0.000988183	0.0133851	AD000684.2
ENSG00000231982	0.149976	0.199361	0.100591	0.504568	-0.986879	1	1	RP11-573D15.1
ENSG00000126391	8.04089	5.82273	10.259	1.7619	0.817129	0.00734692	0.0492035	FRMD8
ENSG00000258509	0.0493775	0.098755	0	0	#NAME?	1	1	RP11-857B24.3
ENSG00000130589	8.04427	6.31782	9.77073	1.54654	0.62904	0.0528377	0.133165	HELZ2
ENSG00000236764	0	0	0	NA	NA	NA	NA	COX7A2P2
ENSG00000106125	5.85626	4.63513	7.07738	1.5269	0.610603	0.0783942	0.175435	FAM188B
ENSG00000076984	8.38264	6.50512	10.2602	1.57725	0.657407	0.0369027	0.105948	MAP2K7
ENSG00000226646	0	0	0	NA	NA	NA	NA	RPL7P37
ENSG00000234595	0.050969	0	0.101938	Inf	Inf	0.997638	1	AC013733.3
ENSG00000271824	4.33878	0.680947	7.99662	11.7434	3.55378	2.6595e-12	4.64302e-10	AC009014.3
ENSG00000133624	7.9877	6.11314	9.86225	1.61329	0.690003	0.0261971	0.088776	ZNF767P
ENSG00000253801	0	0	0	NA	NA	NA	NA	CTD-2060F24.1
ENSG00000260590	0	0	0	NA	NA	NA	NA	RP11-244B22.7
ENSG00000233508	0.34771	0.0938551	0.601565	6.40951	2.68021	0.187623	0.343554	RP1-269M15.3
ENSG00000155974	5.51356	4.63446	6.39265	1.37937	0.464014	0.19791	0.354982	GRIP1
ENSG00000243664	0.0997796	0	0.199559	Inf	Inf	0.572755	0.792308	RPS29P12
ENSG00000235976	0	0	0	NA	NA	NA	NA	RP1-197J16.1
ENSG00000267717	0	0	0	NA	NA	NA	NA	SRSF10P1
ENSG00000232002	0.0504679	0.100936	0	0	#NAME?	1	1	AC093642.6
ENSG00000221539	0	0	0	NA	NA	NA	NA	SNORD99
ENSG00000279064	0.627271	0.285516	0.969027	3.39395	1.76297	0.150578	0.28966	CH507-39O4.2
ENSG00000254920	0	0	0	NA	NA	NA	NA	RP11-56P9.6
ENSG00000231378	0.0446354	0	0.0892707	Inf	Inf	0.997637	1	NDUFAF4P4
ENSG00000257323	0	0	0	NA	NA	NA	NA	RP11-361A23.1
ENSG00000257364	0	0	0	NA	NA	NA	NA	VENTXP3
ENSG00000117394	7.64844	5.22496	10.0719	1.92766	0.946847	0.00253163	0.0257827	SLC2A1
ENSG00000260286	0.392365	0.201872	0.582859	2.88728	1.52971	0.366548	0.567017	C6orf229
ENSG00000226235	0.930685	0.689267	1.1721	1.70051	0.765964	0.432963	0.649406	LEMD1-AS1
ENSG00000261654	2.1154	1.38146	2.84934	2.06255	1.04443	0.0712139	0.164415	RP11-96K19.4
ENSG00000125084	1.13315	0.487387	1.77891	3.6499	1.86786	0.0293678	0.0937122	WNT1
ENSG00000264799	0	0	0	NA	NA	NA	NA	AC245036.1
ENSG00000251615	6.40237	5.51818	7.28656	1.32047	0.401046	0.259042	0.44101	RP11-774O3.3
ENSG00000125743	8.77338	6.90171	10.6451	1.54238	0.625157	0.0486851	0.126298	SNRPD2
ENSG00000254227	0	0	0	NA	NA	NA	NA	RP11-622O11.4
ENSG00000259443	0.0502957	0	0.100591	Inf	Inf	0.997638	1	RP11-403B2.5
ENSG00000241537	0.0892707	0	0.178541	Inf	Inf	0.652698	0.868282	RP11-624D20.1
ENSG00000249226	0	0	0	NA	NA	NA	NA	SUCLG2P4
ENSG00000030304	4.38376	2.26565	6.50188	2.86976	1.52093	0.000221775	0.00427037	MUSK
ENSG00000088179	6.84904	4.92416	8.77392	1.78181	0.833344	0.0108915	0.0598866	PTPN4
ENSG00000172288	0.0991985	0.0978056	0.100591	1.02848	0.0405167	1	1	CDY1
ENSG00000270369	0.199023	0.296547	0.101498	0.342267	-1.5468	0.6873	0.882796	RP11-144G6.13
ENSG00000258678	0.050969	0	0.101938	Inf	Inf	0.997638	1	RP11-1078H9.1
ENSG00000267182	0	0	0	NA	NA	NA	NA	SNRPCP20
ENSG00000238211	0	0	0	NA	NA	NA	NA	POLR2LP
ENSG00000248122	0	0	0	NA	NA	NA	NA	APOOP4
ENSG00000212497	0	0	0	NA	NA	NA	NA	RNA5SP465
ENSG00000280799	0	0	0	NA	NA	NA	NA	DUX4L5
ENSG00000261840	3.64901	2.75931	4.53872	1.64487	0.717975	0.10298	0.216919	RP11-146F11.1
ENSG00000234769	4.58632	3.45208	5.72057	1.65713	0.72869	0.0632227	0.150115	WASH4P
ENSG00000252705	0	0	0	NA	NA	NA	NA	RNU6-175P
ENSG00000162441	6.94542	5.31944	8.57139	1.61133	0.688256	0.0336465	0.100769	LZIC
ENSG00000261399	0.148372	0.100936	0.195808	1.93993	0.956002	0.996641	1	LA16c-329F2.1
ENSG00000258467	0	0	0	NA	NA	NA	NA	PHKBP2
ENSG00000241815	0.100591	0	0.201183	Inf	Inf	0.667055	0.874694	RP11-124D9.1
ENSG00000206344	5.08114	3.75255	6.40972	1.7081	0.772388	0.0382419	0.107946	HCG27
ENSG00000274491	0	0	0	NA	NA	NA	NA	GNAS-AS1_4
ENSG00000240877	1.03735	0.998415	1.07628	1.07799	0.108342	0.990434	1	RN7SL521P
ENSG00000278126	3.89416	3.15774	4.63057	1.46642	0.552294	0.194728	0.349995	RP11-454E5.4
ENSG00000278981	0.531932	0.591754	0.472111	0.797817	-0.325871	1	1	RP11-9N12.2
ENSG00000214929	0.190391	0.191661	0.189121	0.98675	-0.0192433	1	1	SPATA31D1
ENSG00000009724	5.31775	3.43907	7.19644	2.09255	1.06526	0.0039678	0.0346277	MASP2
ENSG00000251301	2.67114	1.48598	3.85631	2.59514	1.37581	0.00813235	0.051951	RP11-81H14.2
ENSG00000237424	5.71644	2.65135	8.78153	3.3121	1.72774	3.33183e-06	0.000117107	FOXD2-AS1
ENSG00000228045	0	0	0	NA	NA	NA	NA	DNAJA1P6
ENSG00000177519	4.80693	5.31068	4.30318	0.810288	-0.303493	0.61336	0.828429	RPRM
ENSG00000164871	0.0507778	0.101556	0	0	#NAME?	1	1	SPAG11B
ENSG00000105048	3.10328	2.27192	3.93465	1.73186	0.792324	0.0936978	0.201145	TNNT1
ENSG00000228360	0.151047	0.203111	0.0989837	0.487337	-1.03701	1	1	RP11-365F18.1
ENSG00000228166	0.19866	0.194791	0.202529	1.03973	0.0562051	1	1	MTND1P11
ENSG00000275591	0.59686	0.197856	0.995864	5.03327	2.33149	0.0752748	0.171062	XKR5
ENSG00000260414	0	0	0	NA	NA	NA	NA	RP11-1437A8.2
ENSG00000198888	14.2049	10.0542	18.3557	1.82567	0.868425	0.00248976	0.025502	MT-ND1
ENSG00000134072	7.04737	5.91835	8.17638	1.38153	0.466267	0.171135	0.321504	CAMK1
ENSG00000280483	0.0507492	0	0.101498	Inf	Inf	0.997638	1	AC022098.1
ENSG00000242524	0.0489228	0	0.0978456	Inf	Inf	0.997638	1	OR2U2P
ENSG00000236878	1.72493	2.07185	1.37801	0.665111	-0.588334	0.406157	0.617329	AC012363.7
ENSG00000206047	1.66182	1.37344	1.95019	1.41992	0.505814	0.492356	0.717186	DEFA1
ENSG00000231496	0	0	0	NA	NA	NA	NA	RP1-251M9.2
ENSG00000049239	8.72764	6.40731	11.048	1.72427	0.78599	0.00839057	0.0526165	H6PD
ENSG00000178075	5.71922	2.95523	8.4832	2.87058	1.52134	3.14651e-05	0.000819272	GRAMD1C
ENSG00000256632	0.291467	0.18771	0.395224	2.1055	1.07416	0.768716	0.961287	RP13-672B3.2
ENSG00000103175	7.4362	6.11167	8.76073	1.43344	0.519485	0.123473	0.246495	WFDC1
ENSG00000108443	7.73907	6.01929	9.45886	1.57142	0.652073	0.038509	0.108385	RPS6KB1
ENSG00000231252	1.92244	1.68182	2.16305	1.28614	0.363042	0.583892	0.795334	RP11-436K8.1
ENSG00000272734	6.54938	5.0251	8.07366	1.60667	0.684072	0.0392743	0.109764	ADIRF-AS1
ENSG00000252148	0	0	0	NA	NA	NA	NA	RNU6-1206P
ENSG00000233006	5.77375	3.64864	7.89886	2.16487	1.11428	0.0017647	0.0203295	AC034220.3
ENSG00000228316	0.196005	0.101556	0.290453	2.86004	1.51604	0.684071	0.881237	RP11-522L3.5
ENSG00000229406	0	0	0	NA	NA	NA	NA	OFD1P4Y
ENSG00000221523	0	0	0	NA	NA	NA	NA	AC079080.1
ENSG00000152049	6.34857	5.80901	6.88813	1.18577	0.245821	0.531934	0.760256	KCNE4
ENSG00000230707	0.487075	0.884878	0.0892707	0.100885	-3.30922	0.0493519	0.127338	RP11-364B14.3
ENSG00000266563	0	0	0	NA	NA	NA	NA	EIF1P5
ENSG00000072694	8.06566	7.74817	8.38315	1.08195	0.113637	0.743508	0.936472	FCGR2B
ENSG00000123364	0.0999597	0.100936	0.0989837	0.98066	-0.0281753	1	1	HOXC13
ENSG00000225082	0.101826	0	0.203652	Inf	Inf	0.571486	0.792308	DAP3P1
ENSG00000255153	4.08503	2.66038	5.50969	2.07101	1.05034	0.0114584	0.0612376	TOLLIP-AS1
ENSG00000261663	4.08797	2.95428	5.22166	1.76749	0.821705	0.0476402	0.124589	RP11-304L19.11
ENSG00000249996	1.17562	1.37253	0.978704	0.713065	-0.487895	0.617008	0.832657	RP11-359P5.1
ENSG00000248842	0	0	0	NA	NA	NA	NA	CTB-1H10.1
ENSG00000230080	0	0	0	NA	NA	NA	NA	AC139143.2
ENSG00000253829	1.18188	0.984153	1.37961	1.40182	0.487304	0.598905	0.812796	RP11-723D22.3
ENSG00000175309	8.7795	6.2147	11.3443	1.8254	0.868212	0.00320656	0.0304132	PHYKPL
ENSG00000204713	8.58352	6.50842	10.6586	1.63767	0.711642	0.0213716	0.0802165	TRIM27
ENSG00000275592	0	0	0	NA	NA	NA	NA	VN1R7P
ENSG00000248935	0	0	0	NA	NA	NA	NA	CTD-2254N19.1
ENSG00000231203	1.57257	0.0938551	3.05128	32.5105	5.02283	9.1891e-07	3.80756e-05	KRT8P10
ENSG00000241809	0.747424	0.795923	0.698925	0.878132	-0.187491	1	1	CTD-2207L17.1
ENSG00000238731	0	0	0	NA	NA	NA	NA	RNU7-90P
ENSG00000011052	5.37101	4.63643	6.1056	1.31687	0.397118	0.280482	0.470657	NME2
ENSG00000236690	0	0	0	NA	NA	NA	NA	AC007274.5
ENSG00000181649	7.12912	6.74366	7.51457	1.11432	0.156159	0.679913	0.878109	PHLDA2
ENSG00000110395	8.03423	6.3077	9.76075	1.54744	0.629879	0.0475788	0.12453	CBL
ENSG00000223922	1.61927	1.17842	2.06012	1.7482	0.805867	0.237519	0.412942	ASS1P2
ENSG00000112305	7.93901	5.81742	10.0606	1.72939	0.790266	0.00996087	0.0572493	SMAP1
ENSG00000254425	0	0	0	NA	NA	NA	NA	RP11-480O10.2
ENSG00000167014	0	0	0	NA	NA	NA	NA	C15orf43
ENSG00000276499	0	0	0	NA	NA	NA	NA	AL845259.7
ENSG00000107018	0.774439	0.385567	1.16331	3.01715	1.59319	0.131268	0.259125	RLN1
ENSG00000248480	0	0	0	NA	NA	NA	NA	RP11-313E19.1
ENSG00000254174	0	0	0	NA	NA	NA	NA	IGHV1-12
ENSG00000239679	0	0	0	NA	NA	NA	NA	RN7SL193P
ENSG00000228790	0	0	0	NA	NA	NA	NA	AC098784.1
ENSG00000260799	1.13156	1.49023	0.772895	0.518642	-0.947189	0.327494	0.529151	KRT8P50
ENSG00000249234	0.286538	0.292596	0.280479	0.958588	-0.0610172	1	1	RP11-452J21.2
ENSG00000234363	0	0	0	NA	NA	NA	NA	PPIAP27
ENSG00000266246	0	0	0	NA	NA	NA	NA	AC097493.1
ENSG00000223905	0	0	0	NA	NA	NA	NA	RP11-335E14.1
ENSG00000260743	2.46142	2.4689	2.45394	0.993942	-0.00876676	1	1	RP11-255C15.3
ENSG00000227560	2.22021	0.583012	3.85741	6.61634	2.72603	2.17792e-05	0.000598258	RP11-139K1.2
ENSG00000167880	7.73801	5.22824	10.2478	1.96008	0.970915	0.00179357	0.0205498	EVPL
ENSG00000270930	0.18515	0.0938551	0.276445	2.94545	1.55849	0.679725	0.877918	GRAMD4P8
ENSG00000279273	0.29193	0.299066	0.284794	0.952279	-0.0705445	1	1	CTD-2526A2.4
ENSG00000139656	0.67383	0.383321	0.964339	2.51575	1.33099	0.252478	0.432856	SMIM2
ENSG00000139988	2.30661	1.47459	3.13863	2.12848	1.08982	0.0490802	0.126964	RDH12
ENSG00000254418	0.486969	0.198741	0.775197	3.90053	1.96367	0.170534	0.320717	RP11-21L19.1
ENSG00000104998	5.91794	4.238	7.59789	1.7928	0.842215	0.0159442	0.0711495	IL27RA
ENSG00000279952	0	0	0	NA	NA	NA	NA	RP11-483I24.1
ENSG00000230806	0.0507778	0.101556	0	0	#NAME?	1	1	SRGAP2-AS1
ENSG00000237338	0.147083	0.294166	0	0	#NAME?	0.333366	0.533486	FTCD-AS1
ENSG00000186723	0.0507492	0	0.101498	Inf	Inf	0.997638	1	OR10H1
ENSG00000137948	0.838381	0.483026	1.19374	2.47137	1.30531	0.211466	0.375067	BRDT
ENSG00000281302	0	0	0	NA	NA	NA	NA	Y_RNA
ENSG00000082068	7.48915	5.71787	9.26042	1.61956	0.6956	0.0262906	0.088776	WDR70
ENSG00000235204	0.438634	0.587555	0.289713	0.493081	-1.0201	0.580916	0.792353	RP11-121A14.2
ENSG00000136319	6.40677	4.82541	7.98813	1.65543	0.727207	0.0308476	0.0959781	TTC5
ENSG00000223911	0	0	0	NA	NA	NA	NA	AC009480.3
ENSG00000232167	0	0	0	NA	NA	NA	NA	AC137675.1
ENSG00000153044	4.88024	3.15574	6.60474	2.09293	1.06553	0.00539943	0.0415058	CENPH
ENSG00000244657	0	0	0	NA	NA	NA	NA	GS1-124K5.8
ENSG00000241231	0	0	0	NA	NA	NA	NA	RP11-275H4.1
ENSG00000255774	3.25277	0	6.50554	Inf	Inf	1.57819e-15	1.67548e-12	AP000439.3
ENSG00000280282	0.784931	0.48851	1.08135	2.21357	1.14638	0.284358	0.476104	LLNLR-259H9.1
ENSG00000226544	0.142461	0.0978056	0.187116	1.91314	0.935946	0.996182	1	RPL7P22
ENSG00000079819	9.2736	7.49529	11.0519	1.47451	0.56024	0.0867308	0.189555	EPB41L2
ENSG00000201920	0	0	0	NA	NA	NA	NA	RNA5SP442
ENSG00000234460	0.883905	0.098755	1.66905	16.901	4.07903	0.000977713	0.0132845	XXyac-YM21GA2.4
ENSG00000223418	0.096305	0.19261	0	0	#NAME?	0.580357	0.792308	GS1-590J6.2
ENSG00000260494	0.777846	0.877242	0.67845	0.77339	-0.370733	0.842303	1	AC002310.10
ENSG00000197927	3.73407	2.95097	4.51716	1.53074	0.614226	0.156253	0.298054	C2orf27A
ENSG00000221725	0	0	0	NA	NA	NA	NA	RNU6ATAC25P
ENSG00000251359	2.29807	1.95808	2.63806	1.34727	0.430039	0.459432	0.676867	WWC2-AS2
ENSG00000254146	0	0	0	NA	NA	NA	NA	HMGB1P46
ENSG00000253346	0	0	0	NA	NA	NA	NA	CTD-3107M8.1
ENSG00000143793	7.29471	5.51617	9.07325	1.64485	0.717952	0.0239622	0.0844036	C1orf35
ENSG00000134333	10.5531	8.18125	12.9249	1.57982	0.659762	0.0347635	0.102734	LDHA
ENSG00000275212	0.642468	0.0938551	1.19108	12.6907	3.66569	0.0364892	0.105214	RP3-446N13.5
ENSG00000244544	0.0446354	0	0.0892707	Inf	Inf	0.997637	1	RN7SL446P
ENSG00000143184	2.16979	1.17975	3.15983	2.67839	1.42137	0.0147373	0.0683361	XCL1
ENSG00000182872	10.8184	10.7885	10.8483	1.00554	0.00797511	1	1	RBM10
ENSG00000261798	2.75588	1.17721	4.33456	3.68206	1.88051	0.000383323	0.00653245	RP1-118J21.25
ENSG00000273704	0	0	0	NA	NA	NA	NA	RP11-573C10.1
ENSG00000272337	0	0	0	NA	NA	NA	NA	U6
ENSG00000119772	8.13527	6.3077	9.96284	1.57947	0.659444	0.0355409	0.103851	DNMT3A
ENSG00000171954	1.28354	0.403743	2.16333	5.35819	2.42175	0.00305708	0.0294371	CYP4F22
ENSG00000223561	4.32437	3.14358	5.50515	1.75123	0.808371	0.0451471	0.120307	AC003090.1
ENSG00000213509	0.891585	0.886704	0.896466	1.01101	0.0157962	1	1	PPIAP16
ENSG00000271821	2.76174	1.87331	3.65018	1.94852	0.962375	0.0572677	0.140709	XXbac-BPG299F13.14
ENSG00000138735	8.51975	6.69855	10.3409	1.54376	0.626448	0.0509548	0.129889	PDE5A
ENSG00000250426	0	0	0	NA	NA	NA	NA	FTLP10
ENSG00000251838	0	0	0	NA	NA	NA	NA	SNORA31
ENSG00000265727	0.338647	0.295316	0.381978	1.29346	0.371231	0.994332	1	RN7SL648P
ENSG00000275491	2.05563	2.06188	2.04938	0.99394	-0.00876944	1	1	RP5-1009E24.8
ENSG00000252130	0	0	0	NA	NA	NA	NA	RNU6-1045P
ENSG00000279013	1.62585	0.889067	2.36263	2.65743	1.41003	0.03681	0.105774	RP11-254A24.2
ENSG00000271180	0	0	0	NA	NA	NA	NA	RP11-665C16.8
ENSG00000280186	2.46089	0.774737	4.14704	5.35284	2.4203	4.25646e-05	0.00106225	RP11-483I13.6
ENSG00000131845	6.45687	5.02711	7.88663	1.56882	0.649681	0.0522102	0.13213	ZNF304
ENSG00000182220	8.87547	6.70297	11.048	1.64822	0.720908	0.0181958	0.0751101	ATP6AP2
ENSG00000241757	0	0	0	NA	NA	NA	NA	RN7SL714P
ENSG00000253153	0	0	0	NA	NA	NA	NA	KB-1562D12.3
ENSG00000166896	6.11347	4.33941	7.88754	1.81765	0.862077	0.0121228	0.0623884	XRCC6BP1
ENSG00000280007	4.19223	2.86532	5.51914	1.92619	0.945747	0.0206983	0.0790145	AC008079.10
ENSG00000232177	0.0996806	0.199361	0	0	#NAME?	0.578142	0.792308	MTND4P24
ENSG00000275944	1.72545	0	3.45089	Inf	Inf	1.01849e-08	6.81818e-07	RP11-104J23.1
ENSG00000201683	0	0	0	NA	NA	NA	NA	Y_RNA
ENSG00000185839	2.35851	1.67324	3.04379	1.8191	0.863225	0.114869	0.233768	RP4-592A1.2
ENSG00000233290	0	0	0	NA	NA	NA	NA	RP11-147G16.1
ENSG00000223608	0	0	0	NA	NA	NA	NA	DSCR4-IT1
ENSG00000231261	0	0	0	NA	NA	NA	NA	HMGN2P10
ENSG00000257151	6.45752	5.12648	7.78855	1.51928	0.603387	0.0713508	0.164488	PWAR6
ENSG00000281214	0	0	0	NA	NA	NA	NA	AP000290.1
ENSG00000261507	0	0	0	NA	NA	NA	NA	RP11-1437A8.6
ENSG00000229456	0.733021	0.388021	1.07802	2.77825	1.47418	0.182424	0.337758	RLIMP1
ENSG00000281222	0	0	0	NA	NA	NA	NA	AC096589.1
ENSG00000213187	0	0	0	NA	NA	NA	NA	COPS5P1
ENSG00000207176	0	0	0	NA	NA	NA	NA	Y_RNA
ENSG00000199077	0	0	0	NA	NA	NA	NA	MIR129-2
ENSG00000227076	0.441945	0.389582	0.494308	1.26882	0.343485	0.993619	1	RP11-4C20.4
ENSG00000118094	3.3559	0.985102	5.72669	5.8133	2.53936	6.42911e-07	2.77518e-05	TREH
ENSG00000279640	1.2782	0.493527	2.06286	4.17984	2.06345	0.00995936	0.0572493	RP13-977J11.6
ENSG00000270507	0	0	0	NA	NA	NA	NA	CTA-21C21.1
ENSG00000048162	7.2027	5.62224	8.78316	1.56222	0.643593	0.045326	0.120522	NOP16
ENSG00000135547	4.98019	4.24178	5.7186	1.34816	0.430994	0.257164	0.438744	HEY2
ENSG00000274363	1.9174	1.28673	2.54808	1.98027	0.985699	0.103829	0.218056	RP11-104O19.4
ENSG00000168306	7.29463	5.81629	8.77296	1.50834	0.592963	0.0681139	0.158732	ACOX2
ENSG00000064102	6.74963	5.22496	8.27429	1.58361	0.663215	0.0427881	0.11624	ASUN
ENSG00000263716	0	0	0	NA	NA	NA	NA	SLC25A51P2
ENSG00000168070	0.879637	0.388395	1.37088	3.52961	1.81951	0.0652982	0.153702	C11orf85
ENSG00000249916	0.099921	0	0.199842	Inf	Inf	0.572666	0.792308	CTD-2280E9.1
ENSG00000148426	5.62261	3.64879	7.59644	2.08191	1.05791	0.00323979	0.0304133	PROSER2
ENSG00000115685	8.18415	6.3077	10.0606	1.59497	0.673532	0.0308932	0.0960111	PPP1R7
ENSG00000122566	11.3423	8.67327	14.0113	1.61545	0.691939	0.0244635	0.085418	HNRNPA2B1
ENSG00000228404	0	0	0	NA	NA	NA	NA	AP001468.58
ENSG00000264530	0	0	0	NA	NA	NA	NA	RN7SL25P
ENSG00000275859	0.0469275	0.0938551	0	0	#NAME?	1	1	MIR6720
ENSG00000249309	0	0	0	NA	NA	NA	NA	RP11-153M7.5
ENSG00000167332	5.40277	4.93588	5.86967	1.18918	0.249973	0.541059	0.771167	OR51E2
ENSG00000255248	7.58349	7.10202	8.06495	1.13558	0.183435	0.633593	0.850935	RP11-166D19.1
ENSG00000255236	0.590318	0.488007	0.692629	1.4193	0.50518	0.80147	0.99174	CTD-2655K5.1
ENSG00000130649	5.025	3.94944	6.10056	1.54466	0.627291	0.0924053	0.19923	CYP2E1
ENSG00000255535	0	0	0	NA	NA	NA	NA	RP11-679I18.4
ENSG00000100029	8.13578	6.21095	10.0606	1.61982	0.695831	0.0245212	0.0854596	PES1
ENSG00000248574	0	0	0	NA	NA	NA	NA	ADAM20P2
ENSG00000259248	4.98228	3.45716	6.50741	1.8823	0.912497	0.0154695	0.0699706	USP3-AS1
ENSG00000211685	2.79617	0.296265	5.29607	17.8761	4.15996	1.9929e-09	1.60088e-07	IGLC7
ENSG00000268620	0	0	0	NA	NA	NA	NA	AC078899.4
ENSG00000207620	0	0	0	NA	NA	NA	NA	MIR516A2
ENSG00000252540	0	0	0	NA	NA	NA	NA	RNU6-919P
ENSG00000229086	0	0	0	NA	NA	NA	NA	LINC01548
ENSG00000228929	2.30506	1.86857	2.74155	1.4672	0.553061	0.32594	0.52871	RPS13P2
ENSG00000119471	7.88924	5.71787	10.0606	1.7595	0.815168	0.00807171	0.0518116	HSDL2
ENSG00000264054	0	0	0	NA	NA	NA	NA	RPL31P9
ENSG00000231061	0	0	0	NA	NA	NA	NA	LINC00395
ENSG00000132300	8.77912	6.51019	11.048	1.69704	0.76302	0.0108864	0.0598866	PTCD3
ENSG00000172345	7.29941	4.33188	10.2669	2.37009	1.24494	0.000122705	0.00261244	STARD5
ENSG00000175894	2.21254	1.87382	2.55125	1.36152	0.445221	0.449082	0.667941	TSPEAR
ENSG00000126698	8.57425	6.60404	10.5445	1.59667	0.675064	0.0297507	0.0943569	DNAJC8
ENSG00000236461	0.0892707	0	0.178541	Inf	Inf	0.652698	0.868282	RP11-523L1.2
ENSG00000229107	0.301794	0.301866	0.301722	0.999521	-0.000691606	1	1	ABHD17AP4
ENSG00000211779	0.29936	0	0.59872	Inf	Inf	0.0614228	0.148019	TRAV5
ENSG00000271028	0	0	0	NA	NA	NA	NA	RP11-111A24.2
ENSG00000213777	2.60958	1.96499	3.25417	1.65608	0.727771	0.167596	0.316664	CTD-2224J9.8
ENSG00000133226	9.51923	7.1009	11.9376	1.68113	0.749434	0.0128871	0.0641105	SRRM1
ENSG00000223985	0	0	0	NA	NA	NA	NA	AC093326.1
ENSG00000248309	3.43523	3.44895	3.42151	0.992043	-0.0115257	1	1	MEF2C-AS1
ENSG00000207041	0	0	0	NA	NA	NA	NA	RNU6-3P
ENSG00000162076	6.5067	5.02527	7.98813	1.58959	0.668656	0.0453178	0.120522	FLYWCH2
ENSG00000250813	0	0	0	NA	NA	NA	NA	SERF1AP1
ENSG00000182667	7.85373	9.40676	6.3007	0.669805	-0.578186	0.0644544	0.152172	NTM
ENSG00000260933	0	0	0	NA	NA	NA	NA	RP11-164A6.1
ENSG00000130520	8.38421	6.11114	10.6573	1.74391	0.802327	0.00753532	0.0498812	LSM4
ENSG00000197919	0.100591	0	0.201183	Inf	Inf	0.667055	0.874694	IFNA1
ENSG00000263878	0	0	0	NA	NA	NA	NA	DLGAP1-AS4
ENSG00000271052	0	0	0	NA	NA	NA	NA	RP11-479I16.2
ENSG00000255460	0	0	0	NA	NA	NA	NA	ZDHHC20P3
ENSG00000215301	10.3558	7.88865	12.823	1.6255	0.700881	0.0221321	0.0812192	DDX3X
ENSG00000250694	0.0469275	0.0938551	0	0	#NAME?	1	1	CTD-2074D8.1
ENSG00000242976	0	0	0	NA	NA	NA	NA	RN7SL177P
ENSG00000229117	11.4377	8.57829	14.2971	1.66666	0.736956	0.0143448	0.0676562	RPL41
ENSG00000225675	0.64404	0.492049	0.79603	1.61778	0.694019	0.633717	0.851025	RP4-784A16.5
ENSG00000249741	1.77534	1.38537	2.1653	1.56298	0.644297	0.32271	0.524949	RP11-673E1.3
ENSG00000206617	0	0	0	NA	NA	NA	NA	RNY1P5
ENSG00000207249	0	0	0	NA	NA	NA	NA	SNORA72
ENSG00000259177	0.250975	0.200311	0.301639	1.50586	0.590584	0.995182	1	RP11-154B12.3
ENSG00000281162	2.80959	2.26041	3.35876	1.48591	0.571343	0.268059	0.452596	LINC01127
ENSG00000264212	0	0	0	NA	NA	NA	NA	RP11-94B19.3
ENSG00000201699	0	0	0	NA	NA	NA	NA	RNU1-59P
ENSG00000251905	0	0	0	NA	NA	NA	NA	RNU7-2P
ENSG00000225716	0	0	0	NA	NA	NA	NA	TCEB1P13
ENSG00000227372	8.03201	6.60404	9.45998	1.43245	0.518488	0.118736	0.240045	TP73-AS1
ENSG00000251810	0.0469275	0.0938551	0	0	#NAME?	1	1	RN7SKP132
ENSG00000254866	0.392637	0.392921	0.392352	0.998553	-0.00208842	1	1	DEFB109P3
ENSG00000057149	1.58659	1.2927	1.88049	1.4547	0.540718	0.529809	0.758407	SERPINB3
ENSG00000276162	0	0	0	NA	NA	NA	NA	MIR5739
ENSG00000100628	7.72473	6.89685	8.55261	1.24008	0.310428	0.404656	0.615214	ASB2
ENSG00000251919	0	0	0	NA	NA	NA	NA	RNU7-105P
ENSG00000243250	0.639295	0.293546	0.985044	3.35567	1.7466	0.149586	0.288483	RPS6P16
ENSG00000272461	0	0	0	NA	NA	NA	NA	RP11-689C9.1
ENSG00000158481	2.91006	1.87597	3.94416	2.10247	1.07209	0.0293603	0.0936998	CD1C
ENSG00000270863	0.541208	0.301246	0.78117	2.59313	1.37469	0.300647	0.495146	DDX55P1
ENSG00000257454	0	0	0	NA	NA	NA	NA	CTD-2021H9.2
ENSG00000173272	7.54521	5.81942	9.271	1.59311	0.671849	0.0321522	0.0985334	MZT2A
ENSG00000075914	7.14696	5.42037	8.87355	1.63707	0.711119	0.0264121	0.088776	EXOSC7
ENSG00000214295	0.0489228	0	0.0978456	Inf	Inf	0.997638	1	FOXO1B
ENSG00000222346	0	0	0	NA	NA	NA	NA	RNA5SP237
ENSG00000253755	2.37198	0.195411	4.54855	23.2769	4.54083	4.35385e-09	3.2087e-07	IGHGP
ENSG00000108469	7.69161	5.42037	9.96284	1.83804	0.878166	0.00485032	0.0386294	RECQL5
ENSG00000169981	5.81846	4.83562	6.8013	1.4065	0.49211	0.160555	0.305412	ZNF35
ENSG00000254814	0.0494918	0	0.0989837	Inf	Inf	0.997638	1	RP11-535A19.1
ENSG00000197444	5.07758	3.84719	6.30797	1.63963	0.713371	0.0558355	0.138464	OGDHL
ENSG00000233376	0.23235	0	0.4647	Inf	Inf	0.152866	0.293271	RP5-881L22.6
ENSG00000007952	5.76722	0.873071	10.6614	12.2113	3.61015	9.38471e-16	1.152e-12	NOX1
ENSG00000137440	5.24212	1.28249	9.20175	7.17491	2.84296	3.14512e-11	4.0506e-09	FGFBP1
ENSG00000249908	0.553373	0.404983	0.701763	1.73282	0.793123	0.604753	0.819543	BRD9P2
ENSG00000240626	0	0	0	NA	NA	NA	NA	RN7SL150P
ENSG00000158483	5.27623	3.74267	6.80979	1.8195	0.863541	0.019224	0.0767964	FAM86C1
ENSG00000212961	0.386994	0	0.773988	Inf	Inf	0.0206716	0.0790145	HNRNPA1P40
ENSG00000275894	2.59582	1.96911	3.22253	1.63654	0.71065	0.16786	0.316974	RP3-453C12.14
ENSG00000235861	0	0	0	NA	NA	NA	NA	AC005237.2
ENSG00000232806	1.18049	0	2.36098	Inf	Inf	3.41594e-06	0.00011864	AP001610.9
ENSG00000165195	6.31925	4.63906	7.99945	1.72437	0.786069	0.0203182	0.0789608	PIGA
ENSG00000265737	0.686776	0	1.37355	Inf	Inf	0.000758838	0.0110433	RP11-1157N2__B.2
ENSG00000070444	8.2841	6.40418	10.164	1.58709	0.666386	0.0349038	0.103071	MNT
ENSG00000249184	0.0446354	0	0.0892707	Inf	Inf	0.997637	1	RP11-424M21.1
ENSG00000260694	0	0	0	NA	NA	NA	NA	RP11-556H2.4
ENSG00000265457	0	0	0	NA	NA	NA	NA	AC093611.2
ENSG00000279995	0.048952	0	0.097904	Inf	Inf	0.997638	1	RP11-1250I15.1
ENSG00000236998	1.576	0.689841	2.46216	3.56917	1.83559	0.00912	0.0550293	RP11-203L2.3
ENSG00000218227	3.83499	3.15414	4.51584	1.43172	0.517748	0.225102	0.394092	RP11-889L3.1
ENSG00000236317	0.0507492	0	0.101498	Inf	Inf	0.997638	1	RP11-348H3.5
ENSG00000066697	6.40461	5.22608	7.58313	1.45102	0.537063	0.108807	0.225057	MSANTD3
ENSG00000239022	0	0	0	NA	NA	NA	NA	AC069082.1
ENSG00000265574	0.591738	0.588678	0.594799	1.0104	0.014924	1	1	WDR45BP1
ENSG00000226053	0	0	0	NA	NA	NA	NA	RP5-1070A16.1
ENSG00000237390	0.151231	0.201872	0.100591	0.498294	-1.00493	1	1	RP11-139I14.2
ENSG00000182613	0	0	0	NA	NA	NA	NA	OR2V2
ENSG00000083444	8.86714	7.48446	10.2498	1.36948	0.453627	0.185992	0.343293	PLOD1
ENSG00000247775	0.293798	0.388194	0.199402	0.513667	-0.961095	0.739161	0.932704	SNCA-AS1
ENSG00000224535	0	0	0	NA	NA	NA	NA	RP11-61J19.2
ENSG00000235444	0.0502957	0	0.100591	Inf	Inf	0.997638	1	PSMB3P2
ENSG00000200883	0	0	0	NA	NA	NA	NA	Y_RNA
ENSG00000246526	2.66036	1.47409	3.84664	2.60951	1.38378	0.00816208	0.0520278	RP11-539L10.2
ENSG00000255458	2.41177	1.87689	2.94666	1.56997	0.650737	0.230271	0.401838	RP11-539G18.3
ENSG00000199910	0	0	0	NA	NA	NA	NA	RNA5S10
ENSG00000253026	0	0	0	NA	NA	NA	NA	RNU6-464P
ENSG00000259042	0	0	0	NA	NA	NA	NA	AE000661.50
ENSG00000273720	0.098828	0.0978056	0.0998505	1.02091	0.0298519	1	1	RP11-613E4.4
ENSG00000007312	5.17436	3.24118	7.10755	2.19289	1.13283	0.00260444	0.026255	CD79B
ENSG00000145982	6.45723	4.73093	8.18353	1.72979	0.790598	0.0183627	0.0753859	FARS2
ENSG00000254015	0	0	0	NA	NA	NA	NA	CTD-2547L16.2
ENSG00000274979	3.0005	0.877616	5.12339	5.83785	2.54544	2.44347e-06	8.82185e-05	RP11-1143G9.5
ENSG00000181381	7.54869	5.32652	9.77085	1.83438	0.875292	0.00532773	0.0411884	DDX60L
ENSG00000112303	4.24195	2.66324	5.82066	2.18555	1.128	0.0059727	0.0442584	VNN2
ENSG00000212314	0	0	0	NA	NA	NA	NA	RNU6-1307P
ENSG00000255949	0	0	0	NA	NA	NA	NA	AP003419.16
ENSG00000227335	0	0	0	NA	NA	NA	NA	IGHJ1P
ENSG00000232987	0.288902	0.195611	0.382193	1.95384	0.966312	0.734743	0.930005	LINC01219
ENSG00000241098	0	0	0	NA	NA	NA	NA	FLJ46066
ENSG00000142552	7.98763	5.91458	10.0607	1.701	0.766383	0.012212	0.0624107	RCN3
ENSG00000281611	0	0	0	NA	NA	NA	NA	AC069216.1
ENSG00000149923	8.43283	6.30988	10.5558	1.6729	0.742349	0.0145247	0.0679981	PPP4C
ENSG00000235141	0	0	0	NA	NA	NA	NA	COX6CP17
ENSG00000226431	0.829273	0	1.65855	Inf	Inf	0.000149761	0.00304332	RP11-416N2.3
ENSG00000188385	4.5228	4.13954	4.90605	1.18517	0.245089	0.54813	0.779321	JAKMIP3
ENSG00000231434	0.640831	1.08209	0.199575	0.184435	-2.43881	0.0525246	0.132655	RP11-144L1.8
ENSG00000279410	0.733506	0.298116	1.16889	3.92094	1.9712	0.0713829	0.164515	RP11-1102P22.3
ENSG00000272079	4.3321	1.46768	7.19652	4.90333	2.29376	2.11813e-07	1.04789e-05	LA16c-380H5.5
ENSG00000149925	11.5929	8.67705	14.5088	1.67209	0.741653	0.0138795	0.0666224	ALDOA
ENSG00000242163	0.0493775	0.098755	0	0	#NAME?	1	1	RP11-299L17.1
ENSG00000254222	0	0	0	NA	NA	NA	NA	RP11-787D18.2
ENSG00000271321	1.03784	0.894131	1.18154	1.32144	0.40211	0.726536	0.924192	CTAGE6
ENSG00000216523	0	0	0	NA	NA	NA	NA	RP3-435K13.1
ENSG00000144959	6.60879	4.13577	9.08182	2.19592	1.13483	0.000744075	0.0109688	NCEH1
ENSG00000111783	0.549506	0.196734	0.902279	4.58629	2.19733	0.113275	0.232046	RFX4
ENSG00000197893	4.04081	1.97363	6.10799	3.0948	1.62985	0.000152626	0.00309516	NRAP
ENSG00000159733	7.10163	4.73468	9.46857	1.99983	0.999879	0.00198782	0.0220879	ZFYVE28
ENSG00000223864	0.246014	0.194791	0.297237	1.52593	0.609686	0.995173	1	NPM1P19
ENSG00000277539	0	0	0	NA	NA	NA	NA	RP11-298C2.1
ENSG00000117602	7.09869	5.02622	9.17115	1.82466	0.867629	0.00711301	0.0483395	RCAN3
ENSG00000276532	0.0489028	0.0978056	0	0	#NAME?	1	1	Metazoa_SRP
ENSG00000207257	0	0	0	NA	NA	NA	NA	RNU6-18P
ENSG00000054983	7.69002	5.62086	9.75919	1.73625	0.795972	0.0103454	0.0582267	GALC
ENSG00000265144	0	0	0	NA	NA	NA	NA	MIR548AM
ENSG00000112200	7.89113	5.81942	9.96284	1.712	0.775681	0.0115685	0.0613081	ZNF451
ENSG00000207944	0	0	0	NA	NA	NA	NA	MIR574
ENSG00000249614	0.0493775	0.098755	0	0	#NAME?	1	1	RP11-703G6.1
ENSG00000223634	0	0	0	NA	NA	NA	NA	AC012506.3
ENSG00000231597	0.0493775	0.098755	0	0	#NAME?	1	1	AC007557.4
ENSG00000262619	0.92469	0.983304	0.866075	0.880781	-0.183145	1	1	LINC00621
ENSG00000101236	7.39039	6.2103	8.57049	1.38004	0.464714	0.179551	0.334056	RNF24
ENSG00000263831	0	0	0	NA	NA	NA	NA	MIR378E
ENSG00000244155	0.0954132	0.101556	0.0892707	0.879033	-0.186011	1	1	CYP4F34P
ENSG00000113360	8.2331	6.3077	10.1585	1.61049	0.687504	0.0267352	0.0893622	DROSHA
ENSG00000099385	7.59465	5.91835	9.27094	1.56647	0.647521	0.0404915	0.112042	BCL7C
ENSG00000250990	0.82639	0.492223	1.16056	2.35779	1.23743	0.212304	0.376027	AC073635.5
ENSG00000223856	0	0	0	NA	NA	NA	NA	RAB9AP2
ENSG00000161904	8.48027	6.31363	10.6469	1.68634	0.753894	0.0124937	0.0631563	LEMD2
ENSG00000207247	0	0	0	NA	NA	NA	NA	Y_RNA
ENSG00000186265	3.40994	1.18874	5.63115	4.73706	2.24399	4.85063e-06	0.000161609	BTLA
ENSG00000266715	0	0	0	NA	NA	NA	NA	MIR5090
ENSG00000179111	2.01169	1.87393	2.14945	1.14703	0.197897	0.783337	0.974764	HES7
ENSG00000273792	0.443015	0.0978056	0.788224	8.05909	3.01062	0.0754571	0.171267	RP11-554D20.2
ENSG00000170325	6.856	5.12621	8.58578	1.67488	0.744058	0.0227964	0.0823323	PRDM10
ENSG00000211679	7.61945	2.4625	12.7764	5.18839	2.37529	7.82818e-12	1.17816e-09	IGLC3
ENSG00000276699	0	0	0	NA	NA	NA	NA	TRAJ36
ENSG00000104142	7.34326	5.61693	9.0696	1.61469	0.691256	0.0289392	0.0934146	VPS18
ENSG00000261504	1.57956	1.68321	1.4759	0.876838	-0.189617	0.894489	1	RP11-317P15.4
ENSG00000199767	0	0	0	NA	NA	NA	NA	RNU6-78P
ENSG00000278761	0	0	0	NA	NA	NA	NA	DUX4L11
ENSG00000277770	0.0446354	0	0.0892707	Inf	Inf	0.997637	1	RP11-72I8.2
ENSG00000230107	0.197221	0	0.394441	Inf	Inf	0.188042	0.343554	CTA-126B4.7
ENSG00000156467	9.86459	7.69386	12.0353	1.56428	0.645495	0.0394083	0.110076	UQCRB
ENSG00000256566	2.31469	2.37014	2.25924	0.953211	-0.0691327	1	1	RP4-734P14.4
ENSG00000264720	0	0	0	NA	NA	NA	NA	AL139147.1
ENSG00000261532	0.0958303	0.191661	0	0	#NAME?	0.58068	0.792308	RP11-304L19.8
ENSG00000165716	6.20715	4.83031	7.584	1.57009	0.650843	0.0554806	0.137805	FAM69B
ENSG00000204314	6.65071	5.41524	7.88619	1.4563	0.542305	0.107312	0.223376	PRRT1
ENSG00000224870	7.0963	5.31882	8.87377	1.66837	0.738442	0.0217348	0.0806056	RP4-758J18.2
ENSG00000254028	0.293444	0.200311	0.386577	1.92989	0.948517	0.729296	0.925002	AC083843.2
ENSG00000204308	8.13723	6.01616	10.2583	1.70512	0.769877	0.0111197	0.0603845	RNF5
ENSG00000169856	0.587972	0.491137	0.684806	1.39433	0.479569	0.801568	0.99174	ONECUT1
ENSG00000183206	0.691248	0.0989282	1.28357	12.9747	3.69763	0.00691914	0.0475641	POTEC
ENSG00000207548	0	0	0	NA	NA	NA	NA	MIR217
ENSG00000278455	0.098806	0	0.197612	Inf	Inf	0.573374	0.792308	RP11-261C10.8
ENSG00000265802	0.735555	0.491229	0.979881	1.99475	0.996211	0.377045	0.579631	RN7SL49P
ENSG00000268830	0	0	0	NA	NA	NA	NA	BNIP3P32
ENSG00000277127	0	0	0	NA	NA	NA	NA	Metazoa_SRP
ENSG00000260281	0.197634	0.0978056	0.297463	3.04137	1.60472	0.676771	0.877866	ITFG1-AS1
ENSG00000173093	0.145322	0.191661	0.0989837	0.516453	-0.953292	1	1	CCDC63
ENSG00000132964	7.98225	6.90257	9.06193	1.31283	0.392684	0.266576	0.450789	CDK8
ENSG00000226232	6.95555	4.44052	9.47058	2.13276	1.09272	0.000846377	0.0119721	RP11-419C5.2
ENSG00000232464	0	0	0	NA	NA	NA	NA	CTA-125H2.1
ENSG00000280903	0	0	0	NA	NA	NA	NA	Metazoa_SRP
ENSG00000234740	0.631927	1.17458	0.0892707	0.0760021	-3.71782	0.0120262	0.0621895	RP11-272P10.2
ENSG00000183570	6.05817	5.12226	6.99408	1.36543	0.449355	0.200746	0.359306	PCBP3
ENSG00000211884	0	0	0	NA	NA	NA	NA	TRAJ5
ENSG00000101680	5.41916	3.44173	7.39659	2.14909	1.10373	0.00263573	0.0264421	LAMA1
ENSG00000255284	5.27192	3.94516	6.59868	1.6726	0.742093	0.0426546	0.116104	AP006621.5
ENSG00000223200	0	0	0	NA	NA	NA	NA	AC008836.1
ENSG00000225814	0	0	0	NA	NA	NA	NA	GRPEL2P2
ENSG00000111785	7.34716	5.81942	8.8749	1.52505	0.608854	0.0583069	0.142799	RIC8B
ENSG00000261279	1.8647	0.777392	2.95201	3.79733	1.92498	0.00314756	0.0299877	ULK4P1
ENSG00000173846	6.56868	4.93673	8.20063	1.66115	0.73218	0.0278382	0.0913814	PLK3
ENSG00000168303	6.99999	5.12621	8.87377	1.73106	0.791656	0.0143958	0.0676562	MPLKIP
ENSG00000242559	0	0	0	NA	NA	NA	NA	RN7SL144P
ENSG00000204022	1.51936	0.588532	2.4502	4.16323	2.0577	0.00471977	0.0380502	LIPJ
ENSG00000163064	0.437771	0.390821	0.48472	1.24026	0.310642	0.993613	1	EN1
ENSG00000133027	6.36141	4.73468	7.98813	1.68715	0.75459	0.025143	0.0865359	PEMT
ENSG00000213128	0.145399	0.100936	0.189862	1.88102	0.911514	0.996187	1	RPL32P31
ENSG00000124900	0.149124	0.0978056	0.200442	2.04939	1.03519	0.996194	1	TRIM51
ENSG00000126562	8.25387	5.55877	10.949	1.96968	0.977959	0.00149393	0.0181396	WNK4
ENSG00000200303	0	0	0	NA	NA	NA	NA	RNU6-940P
ENSG00000278382	0	0	0	NA	NA	NA	NA	RP11-406A20.5
ENSG00000231880	0.977601	0.682533	1.27267	1.86463	0.898887	0.341736	0.541978	RP11-76I23.7
ENSG00000240870	0	0	0	NA	NA	NA	NA	RPL19P14
ENSG00000256098	0.152234	0	0.304467	Inf	Inf	0.36509	0.56617	RP11-691F15.1
ENSG00000249488	0.0469275	0.0938551	0	0	#NAME?	1	1	NACAP5
ENSG00000113441	8.63044	6.41126	10.8496	1.69227	0.758963	0.0116259	0.0613729	LNPEP
ENSG00000256195	1.22314	1.27018	1.1761	0.925929	-0.111027	1	1	RP11-64D24.4
ENSG00000221164	0	0	0	NA	NA	NA	NA	SNORA11
ENSG00000265655	0	0	0	NA	NA	NA	NA	AC069280.1
ENSG00000203356	1.08047	0.494203	1.66673	3.37256	1.75385	0.0417134	0.114392	LINC01562
ENSG00000251236	0	0	0	NA	NA	NA	NA	RP11-468N14.1
ENSG00000266542	0	0	0	NA	NA	NA	NA	MIR5572
ENSG00000266908	0.0507778	0.101556	0	0	#NAME?	1	1	RP5-1022P6.7
ENSG00000251377	0.493187	0.100936	0.885438	8.77229	3.13295	0.0472076	0.124059	RP11-18H21.3
ENSG00000179165	0.844291	0.788122	0.900459	1.14254	0.19224	0.991357	1	PXT1
ENSG00000257198	0.636283	0.679933	0.592633	0.871606	-0.198252	1	1	FAM205BP
ENSG00000082515	7.10015	5.32652	8.87377	1.66596	0.736355	0.0217277	0.0806056	MRPL22
ENSG00000221010	0	0	0	NA	NA	NA	NA	AL008708.1
ENSG00000242104	0.387048	0.494057	0.28004	0.566817	-0.819046	0.777793	0.969644	RP11-340E6.1
ENSG00000276584	0	0	0	NA	NA	NA	NA	MIR6737
ENSG00000253943	0.545541	0.700298	0.390784	0.558025	-0.8416	0.617712	0.833311	KRT18P37
ENSG00000151012	4.53836	2.65589	6.42082	2.41758	1.27356	0.00152214	0.0183127	SLC7A11
ENSG00000214027	0.0469275	0.0938551	0	0	#NAME?	1	1	ARPC3P5
ENSG00000278060	0	0	0	NA	NA	NA	NA	RP11-466M21.1
ENSG00000219951	0.0504679	0.100936	0	0	#NAME?	1	1	RP11-378G13.2
ENSG00000130287	2.20708	2.16441	2.24976	1.03943	0.055793	0.98629	1	NCAN
ENSG00000232412	1.17261	1.37813	0.967095	0.701743	-0.510984	0.617131	0.832725	RP1-315G1.3
ENSG00000256657	0.149968	0	0.299935	Inf	Inf	0.327447	0.529151	RP11-144O23.22
ENSG00000271288	0.0998918	0	0.199784	Inf	Inf	0.572684	0.792308	IGHV1OR15-3
ENSG00000234275	0	0	0	NA	NA	NA	NA	AC017053.1
ENSG00000223761	0	0	0	NA	NA	NA	NA	RP11-57C13.4
ENSG00000222990	0.0493775	0.098755	0	0	#NAME?	1	1	RNU4-22P
ENSG00000269444	0.435592	0.19261	0.678573	3.52304	1.81682	0.25157	0.43196	CTB-180A7.6
ENSG00000253840	0	0	0	NA	NA	NA	NA	RP11-767C6.1
ENSG00000228502	3.54338	2.75589	4.33087	1.57149	0.652137	0.144122	0.279747	EEF1A1P11
ENSG00000141028	0.983508	0.299677	1.66734	5.56378	2.47607	0.00972914	0.0568033	CDRT15P1
ENSG00000268181	0	0	0	NA	NA	NA	NA	RP11-73B2.7
ENSG00000275270	0	0	0	NA	NA	NA	NA	AL133391.1
ENSG00000251568	0.0998918	0	0.199784	Inf	Inf	0.572684	0.792308	ALG3P1
ENSG00000270015	6.70619	4.82854	8.58384	1.77773	0.830036	0.0120265	0.0621895	RP11-540B6.6
ENSG00000224354	0.243263	0	0.486526	Inf	Inf	0.108342	0.224468	MTND2P5
ENSG00000259474	0	0	0	NA	NA	NA	NA	RP11-650L12.1
ENSG00000011677	1.71993	1.97092	1.46895	0.745314	-0.42408	0.58411	0.795393	GABRA3
ENSG00000135905	6.61001	4.53611	8.68391	1.91439	0.936888	0.00493466	0.0391276	DOCK10
ENSG00000231740	0	0	0	NA	NA	NA	NA	RP11-63G10.2
ENSG00000117682	8.23893	5.61693	10.8609	1.93361	0.951293	0.0017614	0.0203022	DHDDS
ENSG00000228571	0	0	0	NA	NA	NA	NA	HSFY7P
ENSG00000276934	1.42425	0.789254	2.05925	2.60911	1.38356	0.056004	0.138661	RP11-231E4.5
ENSG00000244265	0.587001	0.098755	1.07525	10.888	3.44467	0.0183346	0.0753817	SIAH2-AS1
ENSG00000227719	2.11481	0.294166	3.93546	13.3784	3.74183	3.837e-07	1.75871e-05	AC006042.6
ENSG00000233139	0.0502957	0	0.100591	Inf	Inf	0.997638	1	RP11-38O23.4
ENSG00000154493	1.91862	2.3664	1.47083	0.621548	-0.686062	0.348308	0.550313	C10orf90
ENSG00000174197	7.93621	6.11001	9.7624	1.59777	0.676061	0.0304712	0.0956041	MGA
ENSG00000280224	0.194954	0.100936	0.288972	2.86293	1.51749	0.683074	0.880627	CTA-722E9.1
ENSG00000263525	0	0	0	NA	NA	NA	NA	AC022909.1
ENSG00000254971	0	0	0	NA	NA	NA	NA	RP11-313I2.11
ENSG00000239180	0	0	0	NA	NA	NA	NA	Y_RNA
ENSG00000175643	4.93459	2.76023	7.10895	2.57549	1.36485	0.000423834	0.00703958	RMI2
ENSG00000100626	6.0116	5.22759	6.79561	1.29995	0.378457	0.296985	0.490431	GALNT16
ENSG00000237816	0	0	0	NA	NA	NA	NA	RPL21P109
ENSG00000228797	0.978958	0.880308	1.07761	1.22413	0.291752	0.842236	1	FAM207BP
ENSG00000206717	0	0	0	NA	NA	NA	NA	Y_RNA
ENSG00000259402	0.288615	0	0.577229	Inf	Inf	0.0773626	0.1737	RP11-30K9.4
ENSG00000269968	0.148392	0.296785	0	0	#NAME?	0.5525	0.783974	RP5-940J5.9
ENSG00000166509	0.538142	0	1.07628	Inf	Inf	0.00393075	0.0344822	CLEC3A
ENSG00000216205	0	0	0	NA	NA	NA	NA	AC036178.1
ENSG00000126088	8.08394	6.20877	9.95911	1.60404	0.681709	0.028617	0.0927939	UROD
ENSG00000136631	7.88826	5.81367	9.96284	1.71369	0.777109	0.0115715	0.0613081	VPS45
ENSG00000251101	0	0	0	NA	NA	NA	NA	RP11-1267H10.1
ENSG00000261710	0.050969	0	0.101938	Inf	Inf	0.997638	1	RP11-953B20.1
ENSG00000279576	3.43582	3.0162	3.85544	1.27824	0.35416	0.689867	0.884219	MALAT1
ENSG00000252809	0.0507492	0	0.101498	Inf	Inf	0.997638	1	AC135050.1
ENSG00000257748	0	0	0	NA	NA	NA	NA	RP11-966I7.3
ENSG00000196338	5.372	4.73267	6.01133	1.27018	0.345028	0.351825	0.555088	NLGN3
ENSG00000230274	0.340666	0.194791	0.486542	2.49777	1.32064	0.521261	0.749042	PGAM1P3
ENSG00000066777	8.62995	6.3097	10.9502	1.73545	0.795313	0.00728205	0.0490886	ARFGEF1
ENSG00000251429	4.04344	2.95717	5.12971	1.73467	0.79466	0.0570086	0.140234	RP11-597D13.7
ENSG00000164404	3.44557	2.65348	4.23766	1.59702	0.675383	0.137996	0.270112	GDF9
ENSG00000240292	0	0	0	NA	NA	NA	NA	RP11-298O21.2
ENSG00000186675	3.3604	5.26135	1.45945	0.27739	-1.85001	0.000122103	0.00260104	MAGEE2
ENSG00000184979	5.07383	3.5413	6.60635	1.86551	0.899573	0.0166939	0.0721719	USP18
ENSG00000242571	0.585367	0.685244	0.485491	0.708494	-0.497172	0.815902	1	RPL21P11
ENSG00000272335	6.70703	5.12883	8.28524	1.61542	0.691912	0.0355061	0.103851	RP11-53O19.3
ENSG00000271511	0.290965	0.0938551	0.488075	5.20031	2.3786	0.297634	0.491378	RP11-712C19.1
ENSG00000226427	0.0945606	0	0.189121	Inf	Inf	0.576202	0.792308	HMGN2P7
ENSG00000199322	0	0	0	NA	NA	NA	NA	RNA5SP183
ENSG00000238419	0	0	0	NA	NA	NA	NA	RNU7-186P
ENSG00000240480	0	0	0	NA	NA	NA	NA	RPL29P2
ENSG00000233996	0.788462	0.484322	1.0926	2.25594	1.17373	0.284082	0.475981	AC013439.4
ENSG00000171243	5.2258	2.95224	7.49937	2.54023	1.34496	0.00036225	0.00624522	SOSTDC1
ENSG00000267041	4.92558	3.74267	6.10849	1.63212	0.706747	0.0623821	0.148935	ZNF850
ENSG00000250180	0.0499252	0	0.0998505	Inf	Inf	0.997638	1	RP11-138A23.2
ENSG00000251535	0.485454	0.196561	0.774348	3.93949	1.97801	0.170707	0.320891	RP11-478C6.1
ENSG00000280387	1.9261	0.790138	3.06206	3.87535	1.95433	0.00221854	0.0238247	RP5-1153D9.5
ENSG00000230335	0	0	0	NA	NA	NA	NA	DNAJB5P1
ENSG00000277297	0.050969	0	0.101938	Inf	Inf	0.997638	1	ATP5A1P10
ENSG00000223202	0	0	0	NA	NA	NA	NA	RN7SKP297
ENSG00000147081	0.878581	0.777565	0.979598	1.25983	0.333226	0.83471	1	AKAP4
ENSG00000244089	0	0	0	NA	NA	NA	NA	HMGB1P30
ENSG00000266761	0	0	0	NA	NA	NA	NA	MIR3194
ENSG00000260084	0.188971	0.101556	0.276387	2.72153	1.44442	0.678787	0.877866	RP11-615I2.1
ENSG00000231369	0.395077	0.194791	0.595363	3.05642	1.61184	0.363977	0.565986	RP1-40G4P.1
ENSG00000251080	0	0	0	NA	NA	NA	NA	RP11-415C15.1
ENSG00000251353	0.0502957	0	0.100591	Inf	Inf	0.997638	1	MTND3P5
ENSG00000111530	8.87491	6.70185	11.048	1.64849	0.721149	0.0181327	0.0749885	CAND1
ENSG00000120457	4.37921	4.14152	4.6169	1.11478	0.156763	0.726452	0.924116	KCNJ5
ENSG00000231234	2.85304	2.26151	3.44458	1.52314	0.607045	0.227897	0.398434	SKP1P1
ENSG00000131538	0.148099	0	0.296198	Inf	Inf	0.328323	0.529275	TTTY6
ENSG00000258629	0	0	0	NA	NA	NA	NA	CTD-2014B16.1
ENSG00000268407	0	0	0	NA	NA	NA	NA	AC006115.6
ENSG00000187486	4.73858	3.05793	6.41922	2.0992	1.06984	0.00599121	0.0443537	KCNJ11
ENSG00000272989	3.84848	1.27868	6.41828	5.01947	2.32754	6.68932e-07	2.87704e-05	RP13-616I3.1
ENSG00000271978	2.6999	2.65888	2.74091	1.03085	0.0438371	0.984968	1	RP11-428J1.4
ENSG00000214176	7.79435	5.32853	10.2602	1.92552	0.945246	0.00230991	0.0242251	PLEKHM1P
ENSG00000100122	1.86086	1.35967	2.36205	1.73723	0.796787	0.217187	0.382897	CRYBB1
ENSG00000092529	7.39546	5.52193	9.269	1.67858	0.747241	0.0178805	0.0746227	CAPN3
ENSG00000154975	2.85842	2.95785	2.75899	0.932767	-0.100412	0.929763	1	CA10
ENSG00000257389	0	0	0	NA	NA	NA	NA	RP11-153F5.3
ENSG00000056972	7.69021	5.42176	9.95867	1.8368	0.877191	0.00485108	0.0386294	TRAF3IP2
ENSG00000112818	6.54561	1.44487	11.6463	8.06048	3.01086	3.50782e-14	1.31229e-11	MEP1A
ENSG00000200842	0	0	0	NA	NA	NA	NA	Y_RNA
ENSG00000113492	0.490904	0.100936	0.880872	8.72705	3.12549	0.0473329	0.124168	AGXT2
ENSG00000143157	8.38269	6.60404	10.1613	1.53865	0.621669	0.0512143	0.13016	POGK
ENSG00000181371	0.0507492	0	0.101498	Inf	Inf	0.997638	1	OR5M8
ENSG00000266097	0	0	0	NA	NA	NA	NA	MIR5192
ENSG00000250413	0.589444	0	1.17889	Inf	Inf	0.00226175	0.0239678	RP11-448G15.1
ENSG00000275778	3.39124	2.65365	4.12884	1.55591	0.637758	0.16288	0.308819	PRH1-PRR4
ENSG00000254129	0.0994171	0	0.198834	Inf	Inf	0.572984	0.792308	CTD-2647L4.1
ENSG00000253735	0	0	0	NA	NA	NA	NA	RP11-115J16.3
ENSG00000142875	8.62837	6.20877	11.048	1.77941	0.831401	0.00508936	0.0399322	PRKACB
ENSG00000239547	0	0	0	NA	NA	NA	NA	RN7SL843P
ENSG00000237478	0	0	0	NA	NA	NA	NA	RP5-926E3.1
ENSG00000075790	8.23179	6.21585	10.2477	1.64864	0.72128	0.0183383	0.0753817	BCAP29
ENSG00000016602	9.61742	6.50556	12.7293	1.95668	0.968405	0.0008848	0.0124261	CLCA4
ENSG00000253099	0	0	0	NA	NA	NA	NA	RNU2-60P
ENSG00000203616	0.101527	0.101556	0.101498	0.999436	-0.000814103	1	1	RHOT1P2
ENSG00000140522	2.75204	3.45828	2.0458	0.591565	-0.757392	0.22891	0.400045	RLBP1
ENSG00000168172	8.28061	6.41126	10.15	1.58315	0.662794	0.033988	0.101311	HOOK3
ENSG00000256709	0	0	0	NA	NA	NA	NA	RP1-19N1.1
ENSG00000233829	0.151794	0	0.303588	Inf	Inf	0.3642	0.56608	AC017078.1
ENSG00000266620	0	0	0	NA	NA	NA	NA	MIR5001
ENSG00000109606	9.51898	7.00265	12.0353	1.71868	0.781302	0.00876082	0.0540411	DHX15
ENSG00000225928	0	0	0	NA	NA	NA	NA	CACYBPP1
ENSG00000120451	8.92587	6.90154	10.9502	1.58663	0.665967	0.0328002	0.099235	SNX19
ENSG00000226536	0	0	0	NA	NA	NA	NA	SETP15
ENSG00000113520	0.050969	0	0.101938	Inf	Inf	0.997638	1	IL4
ENSG00000279897	0.289018	0.100936	0.4771	4.72677	2.24085	0.294113	0.487039	BIRC6-AS2
ENSG00000213180	0.0502957	0	0.100591	Inf	Inf	0.997638	1	RPL36AP48
ENSG00000206832	0	0	0	NA	NA	NA	NA	RNU6V
ENSG00000277333	0	0	0	NA	NA	NA	NA	AC026799.1
ENSG00000239486	0.148633	0.199361	0.097904	0.491088	-1.02595	1	1	RP11-163E9.1
ENSG00000276746	0.0446354	0	0.0892707	Inf	Inf	0.997637	1	Metazoa_SRP
ENSG00000200799	0	0	0	NA	NA	NA	NA	RNU6-770P
ENSG00000215915	5.12064	5.22449	5.01678	0.960244	-0.0585268	0.964451	1	ATAD3C
ENSG00000234409	2.95708	1.6777	4.23645	2.52516	1.33637	0.00663928	0.0471106	AC006547.14
ENSG00000276291	5.41571	4.23452	6.59689	1.55788	0.639588	0.0775746	0.174007	RP11-87H9.2
ENSG00000117133	7.44502	5.8168	9.07325	1.55984	0.641394	0.0430442	0.116673	RPF1
ENSG00000085999	4.29986	2.17978	6.41994	2.94523	1.55838	0.000179411	0.00357738	RAD54L
ENSG00000265891	0	0	0	NA	NA	NA	NA	AC017028.7
ENSG00000280148	0	0	0	NA	NA	NA	NA	RP3-468K18.7
ENSG00000228403	0	0	0	NA	NA	NA	NA	RP11-563N6.6
ENSG00000110172	8.13622	6.80013	9.47231	1.39296	0.478154	0.164524	0.311307	CHORDC1
ENSG00000165646	4.54145	2.47478	6.60812	2.67018	1.41694	0.000417565	0.00697676	SLC18A2
ENSG00000221016	0	0	0	NA	NA	NA	NA	AC002558.1
ENSG00000258337	0.0446354	0	0.0892707	Inf	Inf	0.997637	1	RP11-115H15.2
ENSG00000248770	0	0	0	NA	NA	NA	NA	RP11-665C14.1
ENSG00000167384	6.15901	4.53219	7.78582	1.71789	0.780641	0.0225522	0.0821206	ZNF180
ENSG00000225124	0.19196	0	0.38392	Inf	Inf	0.189659	0.343984	AC023271.2
ENSG00000113732	9.02422	7.00047	11.048	1.57817	0.658257	0.0353504	0.10372	ATP6V0E1
ENSG00000248577	0	0	0	NA	NA	NA	NA	RP11-122C5.2
ENSG00000281136	0	0	0	NA	NA	NA	NA	AC026241.1
ENSG00000278603	3.59466	2.35964	4.82968	2.04678	1.03336	0.0200274	0.0785276	RP13-608F4.5
ENSG00000255618	0.144151	0.18771	0.100591	0.535887	-0.9	1	1	RP11-357K6.1
ENSG00000277041	0	0	0	NA	NA	NA	NA	RP11-368J21.4
ENSG00000238067	0.050969	0	0.101938	Inf	Inf	0.997638	1	XKRYP1
ENSG00000106809	7.44403	6.21977	8.66829	1.39367	0.478886	0.16115	0.306395	OGN
ENSG00000252891	0	0	0	NA	NA	NA	NA	Y_RNA
ENSG00000138152	2.03991	2.47748	1.60234	0.646762	-0.628694	0.382569	0.586962	BTBD16
ENSG00000230428	0	0	0	NA	NA	NA	NA	RP1-196A12.1
ENSG00000232896	0.0493775	0.098755	0	0	#NAME?	1	1	RP11-410K21.2
ENSG00000257178	2.54765	2.6533	2.442	0.920363	-0.119725	0.923925	1	RP11-357H14.16
ENSG00000213421	0.0494918	0	0.0989837	Inf	Inf	0.997638	1	RP11-84O12.2
ENSG00000201432	0	0	0	NA	NA	NA	NA	Y_RNA
ENSG00000264957	0	0	0	NA	NA	NA	NA	AL109805.1
ENSG00000279001	0	0	0	NA	NA	NA	NA	RP11-216P16.5
ENSG00000253983	0.391519	0.484495	0.298543	0.616194	-0.698543	0.800133	0.991322	RP1-16A9.1
ENSG00000102921	8.33389	6.3097	10.3581	1.64161	0.715111	0.0200098	0.0785276	N4BP1
ENSG00000239545	0	0	0	NA	NA	NA	NA	RN7SL822P
ENSG00000143178	5.76035	4.73468	6.78602	1.43326	0.519297	0.138041	0.270133	TBX19
ENSG00000207874	0	0	0	NA	NA	NA	NA	MIR610
ENSG00000276376	0	0	0	NA	NA	NA	NA	U7
ENSG00000199279	0	0	0	NA	NA	NA	NA	RNU6-661P
ENSG00000267513	0	0	0	NA	NA	NA	NA	RP11-622J9.1
ENSG00000152409	8.02708	6.60275	9.45141	1.43144	0.517463	0.123442	0.246464	JMY
ENSG00000236246	0	0	0	NA	NA	NA	NA	AC073135.4
ENSG00000223575	0.145571	0.201872	0.0892707	0.442215	-1.17718	1	1	RBMX2P3
ENSG00000201444	0	0	0	NA	NA	NA	NA	RNU6-1082P
ENSG00000232573	5.96774	4.43857	7.4969	1.68903	0.756197	0.0293204	0.0936957	RPL3P4
ENSG00000261431	0.144265	0	0.288531	Inf	Inf	0.330181	0.530118	RP4-616B8.4
ENSG00000253164	0	0	0	NA	NA	NA	NA	RP11-563N12.2
ENSG00000250697	0.0502957	0	0.100591	Inf	Inf	0.997638	1	CTD-2066L21.3
ENSG00000277323	0	0	0	NA	NA	NA	NA	AC093763.1
ENSG00000176256	0.689107	0.289466	1.08875	3.76123	1.9112	0.103649	0.217747	HMGB4
ENSG00000232163	0.0954132	0.101556	0.0892707	0.879033	-0.186011	1	1	RPLP1P13
ENSG00000241792	0	0	0	NA	NA	NA	NA	RP11-501O2.1
ENSG00000278395	0	0	0	NA	NA	NA	NA	AC131056.6
ENSG00000167178	4.38702	3.15686	5.61717	1.77935	0.831354	0.0376823	0.10737	ISLR2
ENSG00000232775	0.194097	0.388194	0	0	#NAME?	0.192477	0.346682	AP000525.10
ENSG00000260092	6.50668	2.35737	10.656	4.52029	2.17642	2.2486e-09	1.76302e-07	RP11-77K12.7
ENSG00000092054	4.4379	3.55652	5.31928	1.49564	0.580762	0.16233	0.308084	MYH7
ENSG00000206989	0	0	0	NA	NA	NA	NA	SNORD63
ENSG00000176752	0	0	0	NA	NA	NA	NA	OR51A1P
ENSG00000223082	0	0	0	NA	NA	NA	NA	AC121336.1
ENSG00000237714	0.247321	0.494641	0	0	#NAME?	0.440383	0.658195	P4HA2-AS1
ENSG00000200959	0.24303	0	0.486061	Inf	Inf	0.108385	0.224498	SNORA74A
ENSG00000270971	0	0	0	NA	NA	NA	NA	REXO1L8P
ENSG00000267313	2.23034	0.986937	3.47375	3.51973	1.81547	0.00205214	0.0226561	KC6
ENSG00000105865	5.46998	3.84143	7.09853	1.84789	0.885879	0.0144551	0.0678111	DUS4L
ENSG00000151632	7.45621	4.82966	10.0828	2.08768	1.0619	0.00086807	0.0122437	AKR1C2
ENSG00000258999	1.12558	0.874048	1.3771	1.57555	0.655853	0.47618	0.697447	RP11-114N19.3
ENSG00000078295	6.05637	5.51801	6.59473	1.19513	0.257166	0.506876	0.733992	ADCY2
ENSG00000180089	5.97179	4.53812	7.40545	1.63183	0.706493	0.0419816	0.114886	TMEM86B
ENSG00000253892	0.15119	0	0.30238	Inf	Inf	0.326886	0.529151	RP11-770E5.2
ENSG00000147509	1.29539	0.995341	1.59543	1.6029	0.680684	0.40237	0.612901	RGS20
ENSG00000250796	0.0507492	0	0.101498	Inf	Inf	0.997638	1	RP11-723O4.3
ENSG00000270965	0	0	0	NA	NA	NA	NA	RP11-169K19.1
ENSG00000272601	2.65469	2.27357	3.03582	1.33527	0.417126	0.422824	0.636837	RP11-155G14.5
ENSG00000084623	9.124	7.00047	11.2475	1.60668	0.684086	0.0274216	0.0908909	EIF3I
ENSG00000115705	5.87148	4.33451	7.40845	1.70918	0.773303	0.0277656	0.0913506	TPO
ENSG00000251455	3.45077	2.1652	4.73634	2.18748	1.12927	0.012993	0.0643765	RP11-164P12.3
ENSG00000226394	0	0	0	NA	NA	NA	NA	RP11-413E1.2
ENSG00000258985	2.06394	1.67333	2.45455	1.46687	0.552737	0.361338	0.564962	RP11-368P15.3
ENSG00000221042	0	0	0	NA	NA	NA	NA	CPEB3_ribozyme
ENSG00000211725	0.288822	0	0.577643	Inf	Inf	0.0625631	0.149157	TRBV5-5
ENSG00000164104	8.8752	6.60404	11.1463	1.68781	0.75515	0.012399	0.0628767	HMGB2
ENSG00000268234	0.142758	0.285516	0	0	#NAME?	0.352959	0.555887	FKBP4P6
ENSG00000222011	5.57125	4.14172	7.00077	1.6903	0.757282	0.034352	0.101829	FAM185A
ENSG00000188991	0.050969	0	0.101938	Inf	Inf	0.997638	1	SLC15A5
ENSG00000177889	8.53405	6.41081	10.6573	1.66239	0.73326	0.0165144	0.0717111	UBE2N
ENSG00000204392	7.19952	5.52526	8.87377	1.60604	0.683506	0.0318699	0.0980309	LSM2
ENSG00000253270	0	0	0	NA	NA	NA	NA	RP11-1105O14.1
ENSG00000227023	0	0	0	NA	NA	NA	NA	OR51A3P
ENSG00000154678	6.45843	4.93142	7.98544	1.6193	0.69537	0.0375269	0.107146	PDE1C
ENSG00000200530	0	0	0	NA	NA	NA	NA	SNORD35B
ENSG00000237595	1.08312	0.795038	1.3712	1.72469	0.78634	0.36274	0.565843	RP11-112L6.3
ENSG00000281146	0.144731	0.0938551	0.195607	2.08414	1.05945	0.996186	1	AC109460.1
ENSG00000234421	0	0	0	NA	NA	NA	NA	SLC25A5P4
ENSG00000227172	0.0508568	0	0.101714	Inf	Inf	0.997638	1	AC011290.4
ENSG00000201142	0	0	0	NA	NA	NA	NA	RNVU1-8
ENSG00000165029	8.92108	7.20497	10.6372	1.47637	0.562055	0.0856242	0.187931	ABCA1
ENSG00000221598	0	0	0	NA	NA	NA	NA	MIR1249
ENSG00000254577	0.0488808	0	0.0977615	Inf	Inf	0.997638	1	RP11-484D2.4
ENSG00000239523	2.70239	1.86869	3.5361	1.8923	0.920137	0.0710444	0.164216	MYLK-AS1
ENSG00000237986	0	0	0	NA	NA	NA	NA	CELF2-AS2
ENSG00000222760	0	0	0	NA	NA	NA	NA	RNU4-53P
ENSG00000224336	0	0	0	NA	NA	NA	NA	FAM197Y1
ENSG00000196290	6.7024	4.82261	8.58219	1.77957	0.831532	0.0120314	0.0621895	NIF3L1
ENSG00000148677	2.31275	1.97545	2.65004	1.34148	0.42383	0.490329	0.714989	ANKRD1
ENSG00000240912	0	0	0	NA	NA	NA	NA	RP11-274J15.2
ENSG00000264434	0	0	0	NA	NA	NA	NA	CTD-2006O16.2
ENSG00000153898	6.01347	2.37248	9.65447	4.06936	2.0248	4.48019e-08	2.63357e-06	MCOLN2
ENSG00000233625	0.540679	0.38522	0.696137	1.80712	0.853689	0.60584	0.820337	RP5-905G11.3
ENSG00000146085	8.08692	5.61693	10.5569	1.87948	0.910332	0.00290431	0.0283405	MUT
ENSG00000213669	0	0	0	NA	NA	NA	NA	RP11-476B13.2
ENSG00000009844	7.68871	5.61711	9.76031	1.73761	0.7971	0.0103467	0.0582267	VTA1
ENSG00000227624	0	0	0	NA	NA	NA	NA	SNRPEP3
ENSG00000257703	0.100127	0.098755	0.101498	1.02778	0.0395306	1	1	RP11-328J6.1
ENSG00000131368	9.07702	6.61	11.544	1.74645	0.804426	0.00666027	0.0471106	MRPS25
ENSG00000253926	0	0	0	NA	NA	NA	NA	RP11-26E5.1
ENSG00000159263	3.98278	3.24959	4.71597	1.45125	0.537296	0.200976	0.359592	SIM2
ENSG00000221376	0	0	0	NA	NA	NA	NA	SNORA77
ENSG00000236900	0	0	0	NA	NA	NA	NA	TIMM9P1
ENSG00000248810	2.21033	2.25726	2.1634	0.958418	-0.0612725	1	1	RP11-362F19.1
ENSG00000276605	0	0	0	NA	NA	NA	NA	RP11-793H4.1
ENSG00000279361	0.144849	0.0989282	0.190769	1.92836	0.947374	0.996186	1	RP11-360N9.3
ENSG00000275832	7.73187	6.50048	8.96326	1.37886	0.463477	0.175425	0.328278	ARHGAP23
ENSG00000005421	1.71678	0.98336	2.4502	2.49166	1.31711	0.0434362	0.117427	PON1
ENSG00000089116	0.248593	0.100936	0.39625	3.92576	1.97297	0.448498	0.667941	LHX5
ENSG00000229613	0	0	0	NA	NA	NA	NA	LINC01501
ENSG00000121766	7.29434	5.61693	8.97175	1.59727	0.675607	0.0332866	0.100067	ZCCHC17
ENSG00000255347	0	0	0	NA	NA	NA	NA	RP11-40H19.1
ENSG00000180846	0.776894	0.785504	0.768284	0.978078	-0.0319784	1	1	CSNK1G2-AS1
ENSG00000048342	8.29567	8.52639	8.06495	0.94588	-0.0802705	0.839219	1	CC2D2A
ENSG00000238075	0	0	0	NA	NA	NA	NA	RPSAP32
ENSG00000178623	7.65335	4.63655	10.6702	2.30132	1.20246	0.000147063	0.00300404	GPR35
ENSG00000116690	3.89207	3.45869	4.32546	1.25061	0.322627	0.454129	0.672442	PRG4
ENSG00000204899	6.30972	4.83361	7.78582	1.61077	0.687749	0.0415395	0.114113	MZT1
ENSG00000227293	0	0	0	NA	NA	NA	NA	AC118345.1
ENSG00000081853	4.72559	4.33563	5.11554	1.17988	0.238646	0.552855	0.78445	PCDHGA2
ENSG00000271222	0	0	0	NA	NA	NA	NA	RP11-1072C15.7
ENSG00000202119	0	0	0	NA	NA	NA	NA	RNU6-302P
ENSG00000104804	2.15607	2.36194	1.9502	0.825678	-0.276349	0.721389	0.918508	TULP2
ENSG00000226432	1.13688	1.08306	1.19069	1.09937	0.136682	0.990011	1	CTD-2015B23.2
ENSG00000221420	0	0	0	NA	NA	NA	NA	SNORA81
ENSG00000140854	7.04917	5.0251	9.07325	1.80559	0.852467	0.00838335	0.0525902	KATNB1
ENSG00000212719	6.70393	5.81942	7.58843	1.30398	0.382924	0.282381	0.473581	C17orf51
ENSG00000170959	1.36985	1.47494	1.26476	0.857497	-0.221796	0.885594	1	DCDC1
ENSG00000223377	0	0	0	NA	NA	NA	NA	RP5-1014O16.1
ENSG00000234467	0	0	0	NA	NA	NA	NA	SLC25A1P2
ENSG00000276862	0	0	0	NA	NA	NA	NA	AL139184.1
ENSG00000281490	7.09717	5.31944	8.8749	1.66839	0.738457	0.0217332	0.0806056	CICP14
ENSG00000272921	5.0774	2.857	7.29781	2.55436	1.35296	0.000392139	0.00662553	RP11-500M8.7
ENSG00000163221	2.43571	2.47999	2.39142	0.964283	-0.0524707	1	1	S100A12
ENSG00000271322	0	0	0	NA	NA	NA	NA	RP11-390F10.3
ENSG00000253583	0	0	0	NA	NA	NA	NA	RP11-573J24.1
ENSG00000006377	1.81608	2.36646	1.26571	0.534854	-0.902784	0.200631	0.359207	DLX6
ENSG00000281098	0	0	0	NA	NA	NA	NA	AL132709.9
ENSG00000256420	0	0	0	NA	NA	NA	NA	OSBPL9P4
ENSG00000232751	0.0508568	0	0.101714	Inf	Inf	0.997638	1	RP11-296O14.1
ENSG00000198105	7.88731	6.31251	9.46211	1.49895	0.583949	0.0730666	0.167413	ZNF248
ENSG00000095794	6.90445	5.82211	7.98678	1.3718	0.456073	0.191347	0.345262	CREM
ENSG00000242757	0	0	0	NA	NA	NA	NA	CTD-2090I13.3
ENSG00000231857	0.0489028	0.0978056	0	0	#NAME?	1	1	MORF4L1P5
ENSG00000206997	0	0	0	NA	NA	NA	NA	RNU6-524P
ENSG00000243053	0.0446354	0	0.0892707	Inf	Inf	0.997637	1	RPL31P58
ENSG00000249613	0	0	0	NA	NA	NA	NA	RP13-612N21.1
ENSG00000270850	0	0	0	NA	NA	NA	NA	RP11-395N6.4
ENSG00000257730	0	0	0	NA	NA	NA	NA	LSM6P2
ENSG00000107551	8.58276	6.3159	10.8496	1.71782	0.780583	0.00918151	0.0552226	RASSF4
ENSG00000023041	7.93825	5.71804	10.1585	1.77656	0.829087	0.00691525	0.0475641	ZDHHC6
ENSG00000258878	0.198336	0	0.396671	Inf	Inf	0.187709	0.343554	CTD-2509G16.3
ENSG00000275922	0	0	0	NA	NA	NA	NA	AC126281.5
ENSG00000278725	0.0958083	0.0938551	0.0977615	1.04162	0.0588324	1	1	RP11-666O2.5
ENSG00000221304	0	0	0	NA	NA	NA	NA	AC068706.1
ENSG00000080910	0.251841	0.100936	0.402747	3.99013	1.99644	0.447683	0.667941	CFHR2
ENSG00000184271	7.14446	5.81742	8.4715	1.45623	0.542239	0.10097	0.213317	POU6F1
ENSG00000229910	0	0	0	NA	NA	NA	NA	HNRNPA1P18
ENSG00000173546	9.00844	7.78659	10.2303	1.31383	0.393783	0.260619	0.442621	CSPG4
ENSG00000233451	0	0	0	NA	NA	NA	NA	RP11-301N24.3
ENSG00000242747	0.349465	0.397374	0.301556	0.758871	-0.398073	1	1	RP11-30K9.1
ENSG00000250066	0	0	0	NA	NA	NA	NA	RP11-141O11.1
ENSG00000178372	2.2832	1.78512	2.78128	1.55803	0.639724	0.318894	0.519362	CALML5
ENSG00000199836	0.0938551	0.18771	0	0	#NAME?	0.66356	0.874694	RNU1-47P
ENSG00000171044	4.13932	3.05303	5.22562	1.71162	0.775359	0.0604473	0.146416	XKR6
ENSG00000271704	0	0	0	NA	NA	NA	NA	BNIP3P20
ENSG00000272130	0.543032	0.588943	0.49712	0.844089	-0.244533	1	1	RP11-360I2.1
ENSG00000215264	0.050969	0	0.101938	Inf	Inf	0.997638	1	RPL10AP3
ENSG00000201998	0.0978965	0.0938551	0.101938	1.08612	0.119186	1	1	SNORA23
ENSG00000147439	7.44599	5.52131	9.37067	1.69718	0.763142	0.0154053	0.0698374	BIN3
ENSG00000176383	3.75275	2.56983	4.93566	1.92062	0.94157	0.0294223	0.0937945	B3GNT4
ENSG00000229834	0	0	0	NA	NA	NA	NA	RP11-48L13.1
ENSG00000123560	8.23465	7.40256	9.06675	1.22481	0.292561	0.429784	0.645472	PLP1
ENSG00000196092	2.55911	0.300297	4.81792	16.0438	4.00395	6.36288e-09	4.47922e-07	PAX5
ENSG00000278313	0.148753	0.0978056	0.199701	2.04181	1.02985	0.996676	1	RP11-1006G14.5
ENSG00000271916	0.643572	0.101556	1.18559	11.6743	3.54526	0.0112168	0.0606361	RP11-884K10.6
ENSG00000275223	2.36672	1.4837	3.24974	2.19029	1.13112	0.0384063	0.108204	RP1-63M2.7
ENSG00000234068	0.486541	0.595139	0.377944	0.635052	-0.655054	0.797703	0.989005	PAGE2
ENSG00000255032	0.14303	0.0978056	0.188254	1.92478	0.944694	0.996183	1	RP11-45A12.2
ENSG00000125744	6.09971	5.0251	7.17431	1.4277	0.513689	0.132175	0.260287	RTN2
ENSG00000250234	0.148274	0.296547	0	0	#NAME?	0.360907	0.564498	CTD-2024P10.1
ENSG00000237906	0.0892707	0	0.178541	Inf	Inf	0.652698	0.868282	MUPP
ENSG00000259660	3.39345	2.76044	4.02647	1.45864	0.544621	0.231074	0.402913	DNM1P47
ENSG00000273966	0	0	0	NA	NA	NA	NA	pRNA
ENSG00000090382	7.79475	5.02734	10.5622	2.10094	1.07104	0.000606621	0.00933726	LYZ
ENSG00000273805	2.01691	1.07704	2.95677	2.74527	1.45695	0.0164333	0.0715569	RP11-620J15.4
ENSG00000015532	7.58864	5.516	9.66127	1.7515	0.808591	0.00976235	0.0568033	XYLT2
ENSG00000249231	1.3298	0.0978056	2.5618	26.1928	4.7111	1.10695e-05	0.000335475	CASC16
ENSG00000230757	0	0	0	NA	NA	NA	NA	NFU1P1
ENSG00000280904	0	0	0	NA	NA	NA	NA	SNORD19B
ENSG00000265538	0	0	0	NA	NA	NA	NA	MIR4421
ENSG00000218643	0	0	0	NA	NA	NA	NA	RPL5P20
ENSG00000215381	0	0	0	NA	NA	NA	NA	RP5-1057J7.1
ENSG00000238026	0	0	0	NA	NA	NA	NA	RP11-78E6.1
ENSG00000165732	8.48918	6.5155	10.4629	1.60584	0.683329	0.0305991	0.0956743	DDX21
ENSG00000275233	0	0	0	NA	NA	NA	NA	AL136456.1
ENSG00000274149	0	0	0	NA	NA	NA	NA	RP11-450H5.4
ENSG00000253073	0	0	0	NA	NA	NA	NA	RN7SKP295
ENSG00000232594	0	0	0	NA	NA	NA	NA	AC103563.3
ENSG00000199241	0	0	0	NA	NA	NA	NA	Y_RNA
ENSG00000262920	0.695241	0.59095	0.799532	1.35296	0.43612	0.814593	1	RP11-1260E13.1
ENSG00000201622	0	0	0	NA	NA	NA	NA	RNU6-621P
ENSG00000185437	6.24397	6.0102	6.47775	1.07779	0.108079	0.797123	0.988602	SH3BGR
ENSG00000103043	7.93706	5.91127	9.96284	1.6854	0.753089	0.0141386	0.0669883	VAC14
ENSG00000226270	0	0	0	NA	NA	NA	NA	ZNF736P2Y
ENSG00000257510	0	0	0	NA	NA	NA	NA	RP11-609L23.1
ENSG00000176812	0	0	0	NA	NA	NA	NA	RP11-629O4.1
ENSG00000236828	0	0	0	NA	NA	NA	NA	DMD-AS3
ENSG00000226567	0	0	0	NA	NA	NA	NA	LINC00606
ENSG00000225513	0.248382	0	0.496765	Inf	Inf	0.107411	0.223429	RP11-165N19.2
ENSG00000154642	6.55528	5.22496	7.88559	1.50922	0.593798	0.0738769	0.168795	C21orf91
ENSG00000164105	6.54995	5.32652	7.77337	1.45937	0.545348	0.0993946	0.210763	SAP30
ENSG00000216105	0	0	0	NA	NA	NA	NA	MIR943
ENSG00000227213	0.0994171	0	0.198834	Inf	Inf	0.572984	0.792308	SPATA13-AS1
ENSG00000143319	7.68778	5.71787	9.65769	1.68904	0.756201	0.0147608	0.0683361	ISG20L2
ENSG00000240577	0.0935582	0	0.187116	Inf	Inf	0.576901	0.792308	RN7SL445P
ENSG00000264862	0.0953845	0	0.190769	Inf	Inf	0.575637	0.792308	RN7SL45P
ENSG00000275634	0.771228	0.67976	0.862696	1.26912	0.343828	0.826022	1	PART1_2
ENSG00000250740	1.0831	0.0978056	2.0684	21.1481	4.40245	0.000133971	0.00279624	RP11-710F7.2
ENSG00000166140	8.65603	7.75496	9.5571	1.23239	0.301454	0.317443	0.517148	ZFYVE19
ENSG00000236495	0	0	0	NA	NA	NA	NA	RP11-7C6.1
ENSG00000207981	0	0	0	NA	NA	NA	NA	MIR519D
ENSG00000226234	0	0	0	NA	NA	NA	NA	KRT18P24
ENSG00000201354	0	0	0	NA	NA	NA	NA	Y_RNA
ENSG00000251983	0	0	0	NA	NA	NA	NA	RN7SKP157
ENSG00000268750	3.29905	2.26089	4.33721	1.91837	0.93988	0.0425023	0.115827	CTD-2583A14.10
ENSG00000230994	0	0	0	NA	NA	NA	NA	FGFR3P1
ENSG00000264595	0	0	0	NA	NA	NA	NA	RP11-94B19.5
ENSG00000253678	0.397779	0.399052	0.396505	0.993618	-0.00923662	1	1	RP11-981G7.3
ENSG00000226705	0.100591	0	0.201183	Inf	Inf	0.667055	0.874694	SDCBPP1
ENSG00000265918	0	0	0	NA	NA	NA	NA	RN7SL543P
ENSG00000207323	0	0	0	NA	NA	NA	NA	RNU6-901P
ENSG00000165730	4.88172	3.25544	6.50799	1.99911	0.999359	0.00891227	0.0544618	STOX1
ENSG00000259590	0.0935874	0	0.187175	Inf	Inf	0.576881	0.792308	RP11-20G13.3
ENSG00000221017	0	0	0	NA	NA	NA	NA	MIR1323
ENSG00000175745	6.74937	5.9124	7.58634	1.28312	0.359661	0.320401	0.521578	NR2F1
ENSG00000186017	5.96556	4.73468	7.19644	1.51994	0.604015	0.0812289	0.180333	ZNF566
ENSG00000236481	0	0	0	NA	NA	NA	NA	AC002331.1
ENSG00000212581	0	0	0	NA	NA	NA	NA	U8
ENSG00000221852	0.297778	0.198226	0.397329	2.00443	1.00319	0.728771	0.925002	KRTAP1-5
ENSG00000123562	9.56483	7.39574	11.7339	1.58658	0.665917	0.0324377	0.0989888	MORF4L2
ENSG00000272419	6.99726	5.61973	8.37478	1.49024	0.575549	0.0787835	0.176105	RP11-403I13.8
ENSG00000139977	7.58936	5.91835	9.26036	1.56469	0.645873	0.0404853	0.112042	NAA30
ENSG00000264653	0	0	0	NA	NA	NA	NA	MIR5194
ENSG00000255400	0.249975	0	0.49995	Inf	Inf	0.10713	0.223169	RP13-631K18.5
ENSG00000229508	0	0	0	NA	NA	NA	NA	PHKG1P4
ENSG00000272420	2.76027	1.57502	3.94552	2.50506	1.32484	0.00958101	0.056373	RP4-740C4.7
ENSG00000261122	0	0	0	NA	NA	NA	NA	FLJ26245
ENSG00000073756	6.4442	6.31145	6.57695	1.04207	0.059448	0.898714	1	PTGS2
ENSG00000217231	0	0	0	NA	NA	NA	NA	RP3-340H11.2
ENSG00000251576	0.149859	0.201872	0.0978456	0.484692	-1.04486	1	1	LINC01267
ENSG00000074755	9.56883	6.70185	12.4358	1.85558	0.891868	0.00177676	0.0204541	ZZEF1
ENSG00000201658	0	0	0	NA	NA	NA	NA	RNU6-283P
ENSG00000164299	0.0992185	0	0.198437	Inf	Inf	0.573111	0.792308	SPZ1
ENSG00000256167	1.71434	1.56749	1.86118	1.18736	0.247754	0.7671	0.959754	ATF4P4
ENSG00000279248	0	0	0	NA	NA	NA	NA	RP11-643G5.1
ENSG00000250886	0	0	0	NA	NA	NA	NA	CTD-2046J7.1
ENSG00000137500	7.49284	6.0102	8.97549	1.49338	0.578577	0.0761971	0.172019	CCDC90B
ENSG00000263447	0	0	0	NA	NA	NA	NA	AC079117.3
ENSG00000255510	0	0	0	NA	NA	NA	NA	OR8A2P
ENSG00000159082	7.24685	5.42037	9.07333	1.67393	0.74324	0.0197049	0.0777969	SYNJ1
ENSG00000228000	0.340505	0.198741	0.482268	2.42661	1.27894	0.521288	0.749042	RPL7AP65
ENSG00000248498	0	0	0	NA	NA	NA	NA	ASNSP1
ENSG00000264134	0	0	0	NA	NA	NA	NA	AL121893.1
ENSG00000267430	0.93418	0.594965	1.27339	2.14028	1.0978	0.238561	0.414166	RP11-635N19.2
ENSG00000159202	8.97484	6.90171	11.048	1.60076	0.678754	0.0288115	0.0932322	UBE2Z
ENSG00000277349	0.244255	0.48851	0	0	#NAME?	0.118932	0.240292	RP11-356C4.6
ENSG00000232829	0.094931	0	0.189862	Inf	Inf	0.575947	0.792308	GSTO3P
ENSG00000253312	0	0	0	NA	NA	NA	NA	RP11-359P18.2
ENSG00000136861	8.13527	6.3077	9.96284	1.57947	0.659444	0.0355409	0.103851	CDK5RAP2
ENSG00000224653	0	0	0	NA	NA	NA	NA	RP11-548K12.10
ENSG00000250031	1.72015	0.975777	2.46452	2.52571	1.33669	0.0433866	0.117384	RP11-114M5.1
ENSG00000254388	0.187116	0	0.374233	Inf	Inf	0.24596	0.424814	DUTP2
ENSG00000280081	0.149164	0	0.298328	Inf	Inf	0.327822	0.529151	MGC39584
ENSG00000219627	0	0	0	NA	NA	NA	NA	CYCSP17
ENSG00000198937	5.77084	4.73486	6.80683	1.4376	0.523663	0.137966	0.270106	CCDC167
ENSG00000118113	1.48799	1.58789	1.38809	0.874173	-0.194009	0.940784	1	MMP8
ENSG00000277941	0.201556	0.101556	0.301556	2.96936	1.57015	0.675906	0.877866	MIAT_exon5_1
ENSG00000131849	5.66756	4.63575	6.69936	1.44515	0.531219	0.134161	0.263777	ZNF132
ENSG00000120937	1.27577	0.985987	1.56556	1.58781	0.667038	0.403255	0.613606	NPPB
ENSG00000216710	0	0	0	NA	NA	NA	NA	COX6A1P3
ENSG00000266305	0	0	0	NA	NA	NA	NA	MIR4518
ENSG00000236358	0.54194	0.191661	0.89222	4.6552	2.21884	0.113905	0.232734	RP5-827C21.2
ENSG00000215190	5.66868	4.43719	6.90018	1.55508	0.636989	0.0726009	0.166695	LINC00680
ENSG00000253799	0.139739	0.100936	0.178541	1.76886	0.822821	0.996443	1	LINC01030
ENSG00000179460	0	0	0	NA	NA	NA	NA	EEF1A1P27
ENSG00000278517	0	0	0	NA	NA	NA	NA	MIR6865
ENSG00000254299	0.0499252	0	0.0998505	Inf	Inf	0.997638	1	CTB-54I1.1
ENSG00000188352	7.83935	5.71586	9.96284	1.74302	0.801587	0.00940811	0.0558209	FOCAD
ENSG00000225920	2.21589	1.47916	2.95261	1.99614	0.997215	0.0783808	0.175414	RIMKLBP2
ENSG00000003147	6.66046	3.65195	9.66897	2.64762	1.4047	3.41963e-05	0.000884308	ICA1
ENSG00000266038	0	0	0	NA	NA	NA	NA	MIR4659B
ENSG00000260524	0	0	0	NA	NA	NA	NA	CYP3A52P
ENSG00000154025	2.80734	1.97711	3.63756	1.83984	0.879577	0.076615	0.172504	SLC5A10
ENSG00000279717	0.150166	0	0.300332	Inf	Inf	0.327356	0.529151	LLNLF-158E9.1
ENSG00000178464	5.61821	4.43657	6.79985	1.53268	0.61606	0.0837333	0.184445	CTD-2192J16.15
ENSG00000021762	8.38031	6.51002	10.2506	1.57459	0.654977	0.03737	0.106945	OSBPL5
ENSG00000218305	0.327152	0.288646	0.365658	1.2668	0.341193	0.995121	1	CDC14C
ENSG00000232379	0.0915629	0.0938551	0.0892707	0.951155	-0.0722474	1	1	RP11-308D16.1
ENSG00000197214	0	0	0	NA	NA	NA	NA	TCEA1P1
ENSG00000150750	2.57543	0.699679	4.45118	6.36175	2.66942	5.36854e-06	0.00017751	C11orf53
ENSG00000241959	0	0	0	NA	NA	NA	NA	RN7SL76P
ENSG00000248714	1.21447	1.27484	1.1541	0.905288	-0.143552	1	1	RP11-1079K10.3
ENSG00000274268	0	0	0	NA	NA	NA	NA	AC024084.2
ENSG00000233718	0.246484	0.19751	0.295458	1.49591	0.581025	0.995174	1	MYCNOS
ENSG00000156076	1.52337	1.48397	1.56277	1.0531	0.0746413	0.988484	1	WIF1
ENSG00000235862	0.574397	0.383121	0.765673	1.99852	0.99893	0.460602	0.677942	RP11-338C15.5
ENSG00000160867	7.30293	4.23732	10.3685	2.44695	1.29099	6.99898e-05	0.00163723	FGFR4
ENSG00000255176	3.49465	2.56387	4.42543	1.72607	0.787493	0.0773558	0.173695	AP002954.3
ENSG00000281780	0	0	0	NA	NA	NA	NA	snoZ196
ENSG00000121060	8.73173	6.40686	11.0566	1.72574	0.787217	0.00880719	0.054242	TRIM25
ENSG00000261241	0.0493775	0.098755	0	0	#NAME?	1	1	RP11-883G14.1
ENSG00000261268	0.0977615	0	0.195523	Inf	Inf	0.66388	0.874694	RP11-308D13.3
ENSG00000254676	3.40121	2.66587	4.13655	1.55167	0.633821	0.16274	0.308663	RP11-727A23.4
ENSG00000207849	0	0	0	NA	NA	NA	NA	AC108867.1
ENSG00000134987	7.49459	5.61911	9.37007	1.66754	0.737717	0.0188081	0.0761499	WDR36
ENSG00000280269	1.43203	0.886877	1.97719	2.22938	1.15664	0.112837	0.231696	AP000577.2
ENSG00000223091	0	0	0	NA	NA	NA	NA	RNU6-981P
ENSG00000220730	0	0	0	NA	NA	NA	NA	RP11-474L11.3
ENSG00000197233	0.19911	0	0.398221	Inf	Inf	0.18748	0.343554	OR1J2
ENSG00000263921	0	0	0	NA	NA	NA	NA	AC013737.1
ENSG00000187527	1.9349	0.897379	2.97243	3.31234	1.72785	0.00573394	0.0431319	ATP13A5
ENSG00000233880	0	0	0	NA	NA	NA	NA	RP11-497J7.2
ENSG00000172197	7.2541	4.63463	9.87357	2.13039	1.09112	0.000709504	0.0105792	MBOAT1
ENSG00000281219	0.0489028	0.0978056	0	0	#NAME?	1	1	LINC00254
ENSG00000130545	5.47613	1.96829	8.98398	4.56436	2.19041	2.49966e-08	1.54873e-06	CRB3
ENSG00000235280	3.4422	0.875673	6.00872	6.86183	2.77859	8.12373e-08	4.40757e-06	MCF2L-AS1
ENSG00000261573	0	0	0	NA	NA	NA	NA	RP11-553K8.5
ENSG00000258673	0	0	0	NA	NA	NA	NA	LINC01397
ENSG00000132953	7.7895	5.71787	9.86113	1.72462	0.786275	0.0109488	0.0598866	XPO4
ENSG00000100012	0	0	0	NA	NA	NA	NA	SEC14L3
ENSG00000248551	0.0504679	0.100936	0	0	#NAME?	1	1	RP11-287F9.2
ENSG00000262583	2.50964	0.383321	4.63596	12.0942	3.59624	7.11819e-08	3.9271e-06	RP11-77K12.5
ENSG00000112697	9.41933	7.10202	11.7366	1.65258	0.724717	0.0171189	0.0730188	TMEM30A
ENSG00000273249	0.947081	0.499723	1.39444	2.79043	1.48049	0.11292	0.23184	LL09NC01-251B2.3
ENSG00000250438	0	0	0	NA	NA	NA	NA	CTD-2308B18.2
ENSG00000266319	0	0	0	NA	NA	NA	NA	AL080272.1
ENSG00000223730	0.0499252	0	0.0998505	Inf	Inf	0.997638	1	RP1-127B20.4
ENSG00000273870	0.288333	0.196561	0.380106	1.93378	0.951426	0.729932	0.925067	RP11-174N3.4
ENSG00000223198	0.146382	0.101556	0.191209	1.8828	0.912878	0.996189	1	RNU2-22P
ENSG00000134463	5.57031	3.84048	7.30014	1.90084	0.926639	0.0100672	0.0575856	ECHDC3
ENSG00000226263	0.397044	0.101556	0.692532	6.81924	2.76961	0.119271	0.240679	ISM1-AS1
ENSG00000225328	0.397318	0	0.794637	Inf	Inf	0.02029	0.0789198	AC019100.3
ENSG00000261048	0	0	0	NA	NA	NA	NA	RP11-810K23.9
ENSG00000255238	0	0	0	NA	NA	NA	NA	RFPL4AP1
ENSG00000214485	5.90759	4.72916	7.08601	1.49836	0.583389	0.0931315	0.200105	RPL7P1
ENSG00000222051	0	0	0	NA	NA	NA	NA	RNU6-1165P
ENSG00000274541	0	0	0	NA	NA	NA	NA	RP1-62D2.4
ENSG00000200235	0	0	0	NA	NA	NA	NA	SNORA27
ENSG00000228108	0.0892707	0	0.178541	Inf	Inf	0.652698	0.868282	AC092839.3
ENSG00000138658	5.57416	3.75088	7.39744	1.97219	0.979799	0.00638099	0.0460505	ZGRF1
ENSG00000185753	7.15007	5.0284	9.27174	1.84387	0.882741	0.0060238	0.0444862	CXorf38
ENSG00000249816	2.31668	0.194791	4.43857	22.7863	4.5101	7.05e-09	4.9276e-07	LINC00964
ENSG00000253309	0.676225	0.195611	1.15684	5.91397	2.56413	0.0329589	0.0994667	SERPINE3
ENSG00000227471	1.74056	0.692944	2.78818	4.02368	2.00851	0.0113453	0.060915	AKR1B15
ENSG00000274642	2.06315	1.67062	2.45568	1.46992	0.555739	0.36136	0.564962	CH17-472G23.1
ENSG00000189376	6.60607	5.0284	8.18374	1.6275	0.70266	0.0339291	0.101246	C8orf76
ENSG00000255218	0	0	0	NA	NA	NA	NA	OR5BC1P
ENSG00000204580	9.32419	6.31478	12.3336	1.95313	0.965791	0.000815379	0.0115708	DDR1
ENSG00000242012	0	0	0	NA	NA	NA	NA	RP11-338L18.1
ENSG00000242510	0.191364	0.195611	0.187116	0.956572	-0.0640538	1	1	NDUFB4P1
ENSG00000273806	0	0	0	NA	NA	NA	NA	RP11-439K3.4
ENSG00000262561	0	0	0	NA	NA	NA	NA	CTD-2522B17.8
ENSG00000160505	0.0494918	0	0.0989837	Inf	Inf	0.997638	1	NLRP4
ENSG00000235920	0	0	0	NA	NA	NA	NA	AC073109.2
ENSG00000277942	0.048952	0	0.097904	Inf	Inf	0.997638	1	MIR8075
ENSG00000212154	0	0	0	NA	NA	NA	NA	RNA5SP377
ENSG00000241067	0.0502957	0	0.100591	Inf	Inf	0.997638	1	RPL17P40
ENSG00000252357	0	0	0	NA	NA	NA	NA	Y_RNA
ENSG00000273461	0	0	0	NA	NA	NA	NA	RP11-398A8.4
ENSG00000242600	3.64614	2.46102	4.83125	1.96311	0.973138	0.0270794	0.0901266	MBL1P
ENSG00000239481	0	0	0	NA	NA	NA	NA	RPS3AP41
ENSG00000234202	0	0	0	NA	NA	NA	NA	RP11-330C7.4
ENSG00000239179	0	0	0	NA	NA	NA	NA	CR392039.2
ENSG00000219867	0	0	0	NA	NA	NA	NA	RP11-40G16.1
ENSG00000248724	0.73355	0.49518	0.971921	1.96276	0.972887	0.377213	0.57976	NPHP3-AS1
ENSG00000229716	0	0	0	NA	NA	NA	NA	RP11-185B14.1
ENSG00000266217	0.629733	0.778515	0.480952	0.617782	-0.69483	0.665096	0.874694	CTSLP7
ENSG00000277904	0	0	0	NA	NA	NA	NA	MIR7850
ENSG00000113361	5.42408	4.63705	6.21111	1.33945	0.421644	0.247481	0.42708	CDH6
ENSG00000066336	6.76292	5.13046	8.39538	1.63638	0.710508	0.0306751	0.0958095	SPI1
ENSG00000249338	0	0	0	NA	NA	NA	NA	HMGB1P47
ENSG00000263711	0.283248	0	0.566495	Inf	Inf	0.0645854	0.152444	RP11-169F17.1
ENSG00000182405	5.3712	3.84222	6.90018	1.79588	0.844694	0.0205648	0.0790145	PGBD4
ENSG00000221649	0	0	0	NA	NA	NA	NA	MIR1233-1
ENSG00000268754	1.17366	1.18237	1.16495	0.985263	-0.0214193	1	1	RP11-514D23.2
ENSG00000251260	0.0507492	0	0.101498	Inf	Inf	0.997638	1	WDFY3-AS1
ENSG00000254988	2.76172	0.201872	5.32157	26.3612	4.72034	1.00571e-10	1.10659e-08	CTD-2547H18.1
ENSG00000266207	0	0	0	NA	NA	NA	NA	AL583784.1
ENSG00000218180	0	0	0	NA	NA	NA	NA	SLC25A5P7
ENSG00000200389	0	0	0	NA	NA	NA	NA	RNU6-509P
ENSG00000234770	0.101714	0	0.203427	Inf	Inf	0.66825	0.874694	GULOP
ENSG00000197782	6.79776	5.12403	8.4715	1.65329	0.72534	0.0264956	0.088776	ZNF780A
ENSG00000179774	1.91876	0.982064	2.85545	2.9076	1.53983	0.013555	0.0659628	ATOH7
ENSG00000184741	0	0	0	NA	NA	NA	NA	OR5AQ1P
ENSG00000228089	0.100221	0	0.200442	Inf	Inf	0.572477	0.792308	PNKDP1
ENSG00000212535	0	0	0	NA	NA	NA	NA	RNU6-808P
ENSG00000266184	0.0469275	0.0938551	0	0	#NAME?	1	1	RP11-552O4.2
ENSG00000274555	0	0	0	NA	NA	NA	NA	AL118506.2
ENSG00000233516	0.741308	0	1.48262	Inf	Inf	0.000435573	0.00719813	RP11-388N2.1
ENSG00000218472	0	0	0	NA	NA	NA	NA	RP1-140K8.2
ENSG00000186951	8.33387	6.01003	10.6577	1.77332	0.826455	0.00610643	0.0448676	PPARA
ENSG00000090020	8.57989	6.01398	11.1458	1.85332	0.89011	0.00279751	0.0275814	SLC9A1
ENSG00000220773	0.49423	0.290589	0.697871	2.40157	1.26398	0.417102	0.630644	RP3-334F4.1
ENSG00000239028	0	0	0	NA	NA	NA	NA	AL359955.1
ENSG00000204947	5.01994	4.13972	5.90016	1.42526	0.511221	0.172447	0.323413	ZNF425
ENSG00000101425	2.36863	2.57892	2.15835	0.836918	-0.256841	0.738147	0.93253	BPI
ENSG00000263814	0	0	0	NA	NA	NA	NA	AC093786.1
ENSG00000259377	0.244285	0.387071	0.101498	0.262221	-1.93114	0.456784	0.674546	CTD-2308G16.1
ENSG00000262899	0.0494918	0	0.0989837	Inf	Inf	0.997638	1	LA16c-360H6.3
ENSG00000272080	0	0	0	NA	NA	NA	NA	MIR502
ENSG00000269713	8.18377	6.20894	10.1586	1.63612	0.710281	0.0209475	0.0794182	NBPF9
ENSG00000263909	0	0	0	NA	NA	NA	NA	MIR5000
ENSG00000170100	6.65347	5.31882	7.98813	1.50186	0.586752	0.0764143	0.17221	ZNF778
ENSG00000121335	0.344312	0.191661	0.496964	2.59294	1.37459	0.593841	0.807095	PRB2
ENSG00000233531	0	0	0	NA	NA	NA	NA	DEFA10P
ENSG00000273964	0	0	0	NA	NA	NA	NA	Y_RNA
ENSG00000251219	0	0	0	NA	NA	NA	NA	LINC01217
ENSG00000253747	0	0	0	NA	NA	NA	NA	IGHVII-62-1
ENSG00000257343	0	0	0	NA	NA	NA	NA	RP11-641A6.8
ENSG00000249337	0.0938551	0.18771	0	0	#NAME?	0.66356	0.874694	SNX18P25
ENSG00000261496	3.10201	2.76701	3.437	1.24213	0.312819	0.524194	0.751766	RP13-514E23.1
ENSG00000251557	0.185576	0.19261	0.178541	0.926958	-0.109424	1	1	HNRNPKP3
ENSG00000121064	8.37703	6.60404	10.15	1.53694	0.620061	0.0510841	0.12998	SCPEP1
ENSG00000211798	0.388493	0.194791	0.582195	2.98882	1.57958	0.365058	0.56617	TRAV18
ENSG00000281386	0.0499252	0	0.0998505	Inf	Inf	0.997638	1	RP11-237N19.3
ENSG00000243660	5.22182	3.94298	6.50066	1.64866	0.721298	0.050058	0.128427	ZNF487
ENSG00000229728	1.67045	0.394244	2.94666	7.4742	2.90192	0.000112741	0.00241684	RP11-314N13.3
ENSG00000145321	0.98399	0.584373	1.38361	2.36768	1.24347	0.22651	0.396257	GC
ENSG00000205707	6.30651	4.82854	7.78448	1.61218	0.689014	0.0415502	0.114113	LYRM5
ENSG00000179097	1.17129	0.879359	1.46323	1.66397	0.734632	0.384377	0.588758	HTR1F
ENSG00000275167	0	0	0	NA	NA	NA	NA	MIR6815
ENSG00000237713	0	0	0	NA	NA	NA	NA	AC006000.5
ENSG00000260649	0	0	0	NA	NA	NA	NA	RP11-56L13.4
ENSG00000143756	7.79021	5.91835	9.66207	1.63256	0.707137	0.0217528	0.0806056	FBXO28
ENSG00000167004	10.2626	7.68946	12.8356	1.66925	0.739201	0.0151746	0.0693595	PDIA3
ENSG00000257360	0.0488808	0	0.0977615	Inf	Inf	0.997638	1	RP11-74K11.1
ENSG00000204031	0	0	0	NA	NA	NA	NA	LCN1P2
ENSG00000231781	0	0	0	NA	NA	NA	NA	AC079896.1
ENSG00000124120	6.99652	5.42255	8.57049	1.58053	0.660405	0.0404234	0.11202	TTPAL
ENSG00000252691	0	0	0	NA	NA	NA	NA	SCARNA18
ENSG00000270133	0.503341	0.199361	0.80732	4.04953	2.01776	0.168725	0.318271	CTC-303L1.2
ENSG00000151461	8.28115	6.51019	10.0521	1.54406	0.626728	0.0477653	0.124669	UPF2
ENSG00000123572	4.0373	3.85376	4.22083	1.09525	0.13126	0.784114	0.975325	NRK
ENSG00000224791	0.347098	0	0.694195	Inf	Inf	0.035358	0.10372	KRT18P39
ENSG00000278462	0.343536	0.194791	0.492282	2.52723	1.33756	0.520782	0.749042	RP11-165D6.1
ENSG00000225258	0	0	0	NA	NA	NA	NA	AC009478.1
ENSG00000281205	5.76029	4.5337	6.98688	1.5411	0.623961	0.0755017	0.171294	LINC00950
ENSG00000226397	0.150083	0	0.300166	Inf	Inf	0.362845	0.565843	C12orf77
ENSG00000205636	0	0	0	NA	NA	NA	NA	LINC00583
ENSG00000249474	0.0892707	0	0.178541	Inf	Inf	0.652698	0.868282	RP11-49I4.3
ENSG00000124107	6.80732	4.03882	9.57582	2.37095	1.24546	0.000190294	0.00375247	SLPI
ENSG00000251456	0.15045	0	0.300901	Inf	Inf	0.365084	0.56617	RP11-436H11.5
ENSG00000270123	0.387915	0.285516	0.490315	1.7173	0.780138	0.768074	0.960728	VTRNA2-1
ENSG00000281899	0.148539	0.101556	0.195523	1.92528	0.945068	0.99664	1	C1QTNF9B-AS1
ENSG00000241334	0	0	0	NA	NA	NA	NA	RPL35AP33
ENSG00000279152	3.43757	2.45432	4.42081	1.80123	0.848986	0.0602222	0.145907	AC129492.1
ENSG00000248126	0.427881	0.488099	0.367663	0.753254	-0.408791	1	1	CTD-2012J19.2
ENSG00000237232	0.692916	0.595139	0.790694	1.32859	0.409894	0.814668	1	ZNF295-AS1
ENSG00000259367	1.52005	0.979063	2.06104	2.10511	1.0739	0.126361	0.25132	RP11-815J21.4
ENSG00000234765	0	0	0	NA	NA	NA	NA	ELL2P3
ENSG00000237400	0.0998918	0	0.199784	Inf	Inf	0.572684	0.792308	AC006960.7
ENSG00000142856	6.0663	4.63375	7.49886	1.61831	0.694492	0.0439844	0.118366	ITGB3BP
ENSG00000240477	0	0	0	NA	NA	NA	NA	RP11-63E16.1
ENSG00000242461	0	0	0	NA	NA	NA	NA	RPS15AP32
ENSG00000198113	7.40126	4.53216	10.2704	2.26611	1.18022	0.000237977	0.00449207	TOR4A
ENSG00000213397	6.85371	5.42255	8.28487	1.52785	0.611506	0.0607646	0.147008	HAUS7
ENSG00000275053	0	0	0	NA	NA	NA	NA	AP000221.2
ENSG00000125686	7.63632	6.01221	9.26042	1.54027	0.623183	0.0504257	0.128927	MED1
ENSG00000261470	0	0	0	NA	NA	NA	NA	RP11-152O14.4
ENSG00000235321	0.192764	0	0.385528	Inf	Inf	0.189406	0.34388	AC007556.3
ENSG00000243986	0.101606	0	0.203212	Inf	Inf	0.57162	0.792308	ENO1P3
ENSG00000147571	0.0507492	0	0.101498	Inf	Inf	0.997638	1	CRH
ENSG00000254890	0	0	0	NA	NA	NA	NA	RP11-10A7.1
ENSG00000161594	2.39656	2.46698	2.32615	0.942912	-0.0848047	1	1	KLHL10
ENSG00000269504	0	0	0	NA	NA	NA	NA	AC003973.4
ENSG00000271550	1.3771	0.588058	2.16615	3.68357	1.8811	0.0136565	0.0660722	BNIP3P11
ENSG00000227685	0	0	0	NA	NA	NA	NA	AC087499.10
ENSG00000261446	0	0	0	NA	NA	NA	NA	LINC00559
ENSG00000174950	1.77429	0.392474	3.15611	8.04158	3.00748	4.79432e-05	0.00118593	CD164L2
ENSG00000157150	6.21292	4.34189	8.08395	1.86185	0.896736	0.00857603	0.0534383	TIMP4
ENSG00000231827	0.34599	0.590266	0.101714	0.172318	-2.53685	0.192538	0.346756	RP11-216N14.5
ENSG00000263615	0	0	0	NA	NA	NA	NA	MIR4306
ENSG00000244462	8.33335	6.21078	10.4559	1.68351	0.751476	0.0134112	0.065542	RBM12
ENSG00000150593	9.86063	6.60074	13.1205	1.98774	0.991126	0.000459608	0.00747572	PDCD4
ENSG00000242520	0.150641	0	0.301282	Inf	Inf	0.327137	0.529151	MAGEA5
ENSG00000211593	0	0	0	NA	NA	NA	NA	IGKJ5
ENSG00000281181	10.164	7.40406	12.924	1.74553	0.803664	0.00673061	0.0472285	CH507-513H4.3
ENSG00000261683	0.0978456	0	0.195691	Inf	Inf	0.663978	0.874694	LINC00838
ENSG00000184898	5.90747	4.62982	7.18512	1.55192	0.634054	0.0680977	0.158718	RBM43
ENSG00000234406	0	0	0	NA	NA	NA	NA	AC004129.7
ENSG00000256399	0.490316	0.100936	0.879697	8.71541	3.12357	0.0473654	0.124223	RP11-274J7.3
ENSG00000245857	0.399127	0	0.798253	Inf	Inf	0.0202254	0.0788132	GS1-24F4.2
ENSG00000172324	0	0	0	NA	NA	NA	NA	OR5A2
ENSG00000100271	5.51397	4.33233	6.69562	1.5455	0.628076	0.0806649	0.179491	TTLL1
ENSG00000188710	4.18541	3.35752	5.01331	1.49316	0.578368	0.155078	0.296591	QRFP
ENSG00000167459	0	0	0	NA	NA	NA	NA	LINC00905
ENSG00000153922	8.33629	6.31564	10.3569	1.63989	0.713599	0.0208005	0.0791192	CHD1
ENSG00000265593	0.149761	0.101556	0.197967	1.94935	0.962992	0.996667	1	NPM1P45
ENSG00000228120	0.148625	0.098755	0.198495	2.00998	1.00718	0.996193	1	AP001631.10
ENSG00000232952	0.682585	0.685071	0.680099	0.992743	-0.0105071	1	1	RP11-90H3.1
ENSG00000161996	8.0395	5.81942	10.2596	1.76299	0.818024	0.00734792	0.0492035	WDR90
ENSG00000141639	5.46295	5.03201	5.8939	1.17128	0.22809	0.575062	0.792308	MAPK4
ENSG00000254166	0.347404	0	0.694809	Inf	Inf	0.035339	0.10372	CASC19
ENSG00000231333	0.283929	0.289466	0.278392	0.961742	-0.056278	1	1	RPL34P6
ENSG00000254392	0	0	0	NA	NA	NA	NA	RP11-759A9.2
ENSG00000276095	0	0	0	NA	NA	NA	NA	AC008103.3
ENSG00000267004	0	0	0	NA	NA	NA	NA	CTD-2659N19.4
ENSG00000144460	1.28291	0.792649	1.77316	2.23701	1.16157	0.131148	0.258954	NYAP2
ENSG00000277504	0.388072	0.199691	0.576454	2.88673	1.52944	0.365128	0.56617	RP11-278A23.4
ENSG00000249984	0.0469275	0.0938551	0	0	#NAME?	1	1	CTC-529L17.2
ENSG00000274292	6.15827	4.2334	8.08315	1.90937	0.9331	0.00666438	0.0471106	RP11-347I19.7
ENSG00000231062	1.19122	1.08386	1.29858	1.19811	0.260764	0.854217	1	AC103563.9
ENSG00000231207	0	0	0	NA	NA	NA	NA	RP1-144C9.2
ENSG00000224114	3.01698	2.17853	3.85544	1.76974	0.823538	0.265805	0.449659	RP11-343H5.4
ENSG00000237593	0.349538	0.201872	0.497204	2.46297	1.3004	0.519803	0.749042	RP11-317B3.2
ENSG00000115592	0.690572	0.693564	0.687581	0.991373	-0.0125001	1	1	PRKAG3
ENSG00000273069	0.534468	0.494203	0.574733	1.16295	0.217788	0.992968	1	RP5-1186P10.2
ENSG00000232204	0	0	0	NA	NA	NA	NA	TET1P1
ENSG00000198301	7.68596	5.91266	9.45926	1.59983	0.67792	0.0307709	0.0959067	SDAD1
ENSG00000231141	0	0	0	NA	NA	NA	NA	TTTY3
ENSG00000232752	0.0984146	0	0.196829	Inf	Inf	0.573626	0.792308	RP5-837O21.5
ENSG00000238819	0	0	0	NA	NA	NA	NA	SNORD11
ENSG00000259379	0.0504679	0.100936	0	0	#NAME?	1	1	RP11-925D8.5
ENSG00000231897	0	0	0	NA	NA	NA	NA	MARK2P14
ENSG00000280683	0	0	0	NA	NA	NA	NA	LINC01242
ENSG00000279390	1.3222	0.785504	1.85891	2.36652	1.24276	0.0997454	0.211104	AF127577.13
ENSG00000184414	1.23409	0.696283	1.77189	2.54479	1.34755	0.0858037	0.188199	RP11-44M6.3
ENSG00000064932	9.37564	7.692	11.0593	1.43776	0.523828	0.123113	0.24602	SBNO2
ENSG00000104870	10.0613	7.10002	13.0227	1.83418	0.875132	0.00221794	0.0238247	FCGRT
ENSG00000103742	4.87675	3.44438	6.30912	1.83171	0.873193	0.0223719	0.0818012	IGDCC4
ENSG00000249115	7.15201	5.5193	8.78472	1.59164	0.67051	0.0366533	0.105457	HAUS5
ENSG00000267517	0.14866	0	0.297321	Inf	Inf	0.328058	0.529151	CTD-2231E14.4
ENSG00000200807	0	0	0	NA	NA	NA	NA	RNU1-32P
ENSG00000235268	0.975034	0.676867	1.2732	1.88102	0.911515	0.339975	0.539905	KDM4E
ENSG00000136367	5.02032	4.53499	5.50566	1.21404	0.279815	0.468382	0.68795	ZFHX2
ENSG00000256037	0.347742	0	0.695484	Inf	Inf	0.0353182	0.10371	MRPL40P1
ENSG00000232187	4.23117	3.15158	5.31077	1.68511	0.752847	0.0639504	0.151316	FTH1P7
ENSG00000220349	0.542941	0.300627	0.785255	2.61206	1.38519	0.300446	0.494979	RP3-431A14.4
ENSG00000277769	0.100155	0.200311	0	0	#NAME?	0.57784	0.792308	RBM22P4
ENSG00000204659	2.11429	1.86694	2.36163	1.26497	0.339106	0.602022	0.81628	CBY3
ENSG00000233452	5.27667	2.85824	7.69511	2.69225	1.42881	0.000148556	0.00302611	STXBP5-AS1
ENSG00000173545	7.59416	5.51818	9.67014	1.75241	0.809344	0.00975705	0.0568033	ZNF622
ENSG00000211796	0.194369	0	0.388739	Inf	Inf	0.188908	0.343727	TRAV16
ENSG00000162601	8.58253	6.11709	11.048	1.80608	0.852862	0.00409703	0.0352849	MYSM1
ENSG00000232928	1.33301	0.599089	2.06694	3.45014	1.78665	0.0192359	0.0767971	DDX3P1
ENSG00000216824	0	0	0	NA	NA	NA	NA	ZNF736P10Y
ENSG00000238460	0.435762	0	0.871523	Inf	Inf	0.0119091	0.0618458	AC068587.2
ENSG00000229707	0	0	0	NA	NA	NA	NA	SKP1P3
ENSG00000215263	0	0	0	NA	NA	NA	NA	AC025750.7
ENSG00000258254	0	0	0	NA	NA	NA	NA	RP11-162N7.1
ENSG00000138772	7.1493	5.43368	8.86492	1.63148	0.706178	0.0264071	0.088776	ANXA3
ENSG00000266561	0	0	0	NA	NA	NA	NA	CTD-2200P10.3
ENSG00000225605	0.048952	0	0.097904	Inf	Inf	0.997638	1	RP11-550H2.1
ENSG00000241891	0	0	0	NA	NA	NA	NA	RP11-226P1.1
ENSG00000254595	3.39708	2.4681	4.32606	1.75279	0.809651	0.072742	0.166893	CTD-2010I16.1
ENSG00000214300	4.68101	2.9541	6.40791	2.16916	1.11713	0.00436425	0.0364284	SPDYE3
ENSG00000233014	0.0446354	0	0.0892707	Inf	Inf	0.997637	1	TBC1D3P7
ENSG00000273678	0	0	0	NA	NA	NA	NA	AL845259.2
ENSG00000153976	3.80228	3.36265	4.24191	1.26148	0.335114	0.447885	0.667941	HS3ST3A1
ENSG00000214650	1.82071	1.87461	1.76681	0.942496	-0.0854417	1	1	RP11-83B20.1
ENSG00000267751	3.24986	2.15706	4.34266	2.01324	1.00952	0.0315948	0.0974847	AC009005.2
ENSG00000184220	6.40695	5.32652	7.48737	1.40568	0.491267	0.14814	0.286387	CMSS1
ENSG00000271199	0.383395	0.195611	0.571179	2.91997	1.54595	0.365917	0.566419	RP13-216E22.5
ENSG00000259628	1.62619	1.18762	2.06477	1.73857	0.797904	0.237275	0.4127	RP11-467H10.2
ENSG00000267626	0	0	0	NA	NA	NA	NA	AC002115.9
ENSG00000269584	0	0	0	NA	NA	NA	NA	TDGF1P7
ENSG00000055070	9.31644	7.00047	11.6324	1.66166	0.732627	0.0155505	0.069978	SZRD1
ENSG00000247011	1.72088	0.291365	3.1504	10.8125	3.43463	1.42693e-05	0.000416737	RP11-700H6.1
ENSG00000087495	5.23075	3.35708	7.10442	2.11625	1.08151	0.00357263	0.0323879	PHACTR3
ENSG00000235519	0	0	0	NA	NA	NA	NA	AC012075.2
ENSG00000260490	1.71858	2.26481	1.17234	0.517634	-0.949995	0.170798	0.320996	RP11-265N6.3
ENSG00000121957	7.68931	5.81742	9.5612	1.64355	0.716812	0.0207348	0.0790145	GPSM2
ENSG00000258413	0.396513	0.298792	0.494234	1.65411	0.726052	0.789418	0.980402	RP11-665C16.6
ENSG00000259364	0.232078	0.18771	0.276445	1.47273	0.558488	0.995557	1	RP11-64K12.9
ENSG00000277452	0.431613	0.0938551	0.76937	8.19743	3.03517	0.0764186	0.17221	Metazoa_SRP
ENSG00000264446	0	0	0	NA	NA	NA	NA	AC046130.1
ENSG00000253074	0	0	0	NA	NA	NA	NA	RNU6-586P
ENSG00000151962	1.51238	2.17113	0.853639	0.393178	-1.34675	0.145052	0.281261	RBM46
ENSG00000169246	8.7808	6.51349	11.0481	1.69619	0.762296	0.0115737	0.0613081	NPIPB3
ENSG00000251703	0	0	0	NA	NA	NA	NA	RNU6-998P
ENSG00000152990	8.57871	6.2114	10.946	1.76225	0.817418	0.00592048	0.0439349	GPR125
ENSG00000140521	8.83013	6.71005	10.9502	1.63191	0.706561	0.0214091	0.080299	POLG
ENSG00000218052	2.51354	1.78208	3.245	1.8209	0.864655	0.10005	0.211646	ADAMTS7P4
ENSG00000140443	9.02308	7.19789	10.8483	1.50715	0.591819	0.066156	0.155228	IGF1R
ENSG00000112167	6.75279	5.0251	8.48047	1.68762	0.754993	0.0216548	0.0806056	SAYSD1
ENSG00000279207	6.60349	5.31944	7.88754	1.48278	0.568302	0.0869787	0.189915	RP11-159D12.8
ENSG00000230014	0	0	0	NA	NA	NA	NA	LINC00709
ENSG00000164220	5.17352	4.93077	5.41628	1.09846	0.135489	0.761443	0.954602	F2RL2
ENSG00000200972	0	0	0	NA	NA	NA	NA	RNU5A-8P
ENSG00000251731	0	0	0	NA	NA	NA	NA	AL512359.1
ENSG00000237588	0.099932	0.199864	0	0	#NAME?	0.577982	0.792308	RP11-66D17.3
ENSG00000239997	0.195676	0.391351	0	0	#NAME?	0.191985	0.346013	FCF1P3
ENSG00000171484	1.70573	2.92092	0.490534	0.167938	-2.574	0.0276917	0.0912166	OR1B1
ENSG00000270646	0	0	0	NA	NA	NA	NA	RP6-166C19.15
ENSG00000155926	6.90837	4.83497	8.98177	1.85767	0.893493	0.00618132	0.0452499	SLA
ENSG00000104872	7.88982	5.8168	9.96284	1.71277	0.776333	0.0115699	0.0613081	PIH1D1
ENSG00000255385	0.0493775	0.098755	0	0	#NAME?	1	1	UBTFL10
ENSG00000259173	0	0	0	NA	NA	NA	NA	RP11-30K9.7
ENSG00000272970	1.17688	0.978379	1.37539	1.40578	0.491374	0.599095	0.812866	RP11-329B9.4
ENSG00000227101	0	0	0	NA	NA	NA	NA	RP11-433J20.2
ENSG00000200494	0	0	0	NA	NA	NA	NA	Y_RNA
ENSG00000172809	9.86316	7.79279	11.9335	1.53136	0.614809	0.0529097	0.133321	RPL38
ENSG00000164256	0.151902	0	0.303803	Inf	Inf	0.326562	0.529151	PRDM9
ENSG00000243012	0	0	0	NA	NA	NA	NA	RP11-292E2.4
ENSG00000273904	0	0	0	NA	NA	NA	NA	Hammerhead_HH10
ENSG00000237579	0.0469275	0.0938551	0	0	#NAME?	1	1	LINC01514
ENSG00000279352	2.65669	2.08023	3.23316	1.55423	0.636203	0.210342	0.373562	RP11-411B10.7
ENSG00000224545	0.142312	0.0938551	0.190769	2.03259	1.02332	0.996182	1	AC008264.4
ENSG00000242349	4.53603	2.86154	6.21051	2.17034	1.11792	0.00483901	0.0386294	NPPA-AS1
ENSG00000127947	8.82554	7.10315	10.5479	1.48497	0.57043	0.0792075	0.176872	PTPN12
ENSG00000178297	3.39942	3.15084	3.648	1.15779	0.211372	0.6804	0.878478	TMPRSS9
ENSG00000277100	0	0	0	NA	NA	NA	NA	AL133405.1
ENSG00000006831	8.97515	6.60404	11.3463	1.71808	0.780794	0.0088706	0.0543193	ADIPOR2
ENSG00000227863	0	0	0	NA	NA	NA	NA	AC002383.2
ENSG00000274808	4.23908	3.25352	5.22464	1.60584	0.683331	0.093666	0.2011	TBC1D3B
ENSG00000256019	0.2822	0.198741	0.365658	1.83987	0.879602	0.759215	0.953077	TAS2R63P
ENSG00000200823	0	0	0	NA	NA	NA	NA	SNORD114-2
ENSG00000238282	0.0494641	0.0989282	0	0	#NAME?	1	1	RP5-1164C1.2
ENSG00000070193	5.17012	4.52222	5.81802	1.28654	0.363498	0.340344	0.540403	FGF10
ENSG00000106615	8.62606	7.00327	10.2489	1.46344	0.549363	0.0929702	0.199933	RHEB
ENSG00000277427	0.150458	0.300917	0	0	#NAME?	0.369672	0.570662	XXbac-BPG154L12.5
ENSG00000100302	7.44013	6.21647	8.66378	1.39368	0.478902	0.161664	0.307298	RASD2
ENSG00000171467	8.03451	6.20676	9.86225	1.58895	0.668077	0.0335217	0.100604	ZNF318
ENSG00000253499	0	0	0	NA	NA	NA	NA	RP11-393K19.1
ENSG00000239830	1.17962	1.37908	0.980155	0.71073	-0.492626	0.616846	0.832542	RPS4XP22
ENSG00000117242	5.86491	4.2367	7.49312	1.76862	0.822624	0.0188779	0.0761499	PINK1-AS
ENSG00000255875	0.9744	1.07896	0.869843	0.806189	-0.310811	0.860715	1	CTD-2102P23.1
ENSG00000200998	0	0	0	NA	NA	NA	NA	Y_RNA
ENSG00000228007	0.0977054	0.195411	0	0	#NAME?	0.579423	0.792308	AC011933.2
ENSG00000167371	7.88801	6.51169	9.26432	1.42272	0.508652	0.131432	0.259404	PRRT2
ENSG00000207624	0	0	0	NA	NA	NA	NA	MIR194-1
ENSG00000280190	0.138174	0.0978056	0.178541	1.82547	0.86827	0.996431	1	RP11-319G9.1
ENSG00000270800	4.71966	4.82591	4.6134	0.955965	-0.0649702	0.964721	1	RPS10-NUDT3
ENSG00000228925	3.59805	2.65776	4.53834	1.70758	0.771956	0.0819376	0.181462	AC016722.4
ENSG00000238632	0	0	0	NA	NA	NA	NA	RNU7-126P
ENSG00000227252	2.8511	2.15665	3.54555	1.64401	0.71722	0.154492	0.295669	AC105760.2
ENSG00000271776	0	0	0	NA	NA	NA	NA	RP11-52L5.6
ENSG00000236646	0.0953845	0	0.190769	Inf	Inf	0.575637	0.792308	LAMTOR5P1
ENSG00000275881	0.383935	0.18771	0.58016	3.09073	1.62795	0.365825	0.566374	Metazoa_SRP
ENSG00000231006	0.981508	0.88205	1.08096	1.22551	0.293386	0.842189	1	RPL7P32
ENSG00000160949	6.80754	4.63375	8.98133	1.93824	0.95475	0.00374802	0.0335443	TONSL
ENSG00000220993	0	0	0	NA	NA	NA	NA	AC007611.1
ENSG00000229255	0	0	0	NA	NA	NA	NA	RP11-407H12.8
ENSG00000267573	0.237412	0	0.474824	Inf	Inf	0.110389	0.22749	KRT8P5
ENSG00000277081	0.0508568	0	0.101714	Inf	Inf	0.997638	1	RMST_10
ENSG00000179195	9.36769	6.89953	11.8358	1.71546	0.778592	0.00888381	0.0543644	ZNF664
ENSG00000227224	0	0	0	NA	NA	NA	NA	RP11-72H11.1
ENSG00000206637	0	0	0	NA	NA	NA	NA	SNORA70
ENSG00000281005	5.02589	3.83948	6.21229	1.618	0.694213	0.0653643	0.153773	LINC00921
ENSG00000110324	7.54875	5.32563	9.77186	1.83487	0.87568	0.00532769	0.0411884	IL10RA
ENSG00000230568	0.101938	0	0.203876	Inf	Inf	0.668484	0.874694	SF3A3P1
ENSG00000105397	9.02283	6.70297	11.3427	1.69219	0.758891	0.0115927	0.0613081	TYK2
ENSG00000134183	0.348389	0	0.696777	Inf	Inf	0.0352785	0.10368	GNAT2
ENSG00000200070	0	0	0	NA	NA	NA	NA	RNU4-80P
ENSG00000257336	0.185662	0.192783	0.178541	0.926125	-0.110721	1	1	PRELID2P1
ENSG00000221475	0.0446354	0	0.0892707	Inf	Inf	0.997637	1	SNORA11D
ENSG00000249830	0	0	0	NA	NA	NA	NA	RP11-121L11.3
ENSG00000187553	0.594097	0.098755	1.08944	11.0317	3.46359	0.01817	0.0750667	CYP26C1
ENSG00000254846	0.195114	0.203111	0.187116	0.92125	-0.118335	1	1	RP11-203M5.2
ENSG00000161912	5.96591	4.53499	7.39682	1.63106	0.705805	0.0420027	0.114904	ADCY10P1
ENSG00000236634	0.100591	0	0.201183	Inf	Inf	0.667055	0.874694	AC016903.1
ENSG00000250385	0.0469275	0.0938551	0	0	#NAME?	1	1	RP11-310P5.2
ENSG00000147378	0.682017	0.682114	0.68192	0.999716	-0.000409902	1	1	FATE1
ENSG00000233997	0	0	0	NA	NA	NA	NA	LINC01425
ENSG00000144199	6.25621	4.92617	7.58626	1.53999	0.622922	0.0663695	0.155561	FAHD2B
ENSG00000258100	0.240343	0	0.480686	Inf	Inf	0.10889	0.225145	RP11-121E16.1
ENSG00000243911	0	0	0	NA	NA	NA	NA	RN7SL430P
ENSG00000197475	0.0508568	0	0.101714	Inf	Inf	0.997638	1	ADAM3A
ENSG00000271831	0	0	0	NA	NA	NA	NA	AL022345.9
ENSG00000075131	4.87735	3.7438	6.0109	1.60556	0.68308	0.0730007	0.167316	TIPIN
ENSG00000246363	1.09038	0.98221	1.19854	1.22025	0.287179	0.848545	1	RP11-13A1.1
ENSG00000225394	0	0	0	NA	NA	NA	NA	AC106883.1
ENSG00000251719	0	0	0	NA	NA	NA	NA	RNU6-408P
ENSG00000221461	0	0	0	NA	NA	NA	NA	U3
ENSG00000184274	1.33369	1.87975	0.787633	0.419011	-1.25494	0.13985	0.272818	LINC00315
ENSG00000100804	8.4256	6.50249	10.3487	1.5915	0.670387	0.0318873	0.0980309	PSMB5
ENSG00000161267	7.8917	3.93906	11.8443	3.00689	1.58827	6.90306e-07	2.94719e-05	BDH1
ENSG00000237068	0.101246	0.202491	0	0	#NAME?	0.577157	0.792308	RPL5P2
ENSG00000143437	8.5747	6.50249	10.6469	1.63736	0.711372	0.0205002	0.0790145	ARNT
ENSG00000258136	2.76378	1.67263	3.85492	2.30471	1.20459	0.0183373	0.0753817	RP11-864J10.4
ENSG00000240216	1.48055	0.491575	2.46952	5.02368	2.32875	0.00218715	0.0237014	CPHL1P
ENSG00000254796	0	0	0	NA	NA	NA	NA	RP11-1118M6.2
ENSG00000162623	7.49095	6.20894	8.77296	1.41296	0.498716	0.138484	0.270905	TYW3
ENSG00000144749	9.505	7.58393	11.4261	1.50662	0.591312	0.0678486	0.158264	LRIG1
ENSG00000207616	0	0	0	NA	NA	NA	NA	MIR515-1
ENSG00000261205	0.0488808	0	0.0977615	Inf	Inf	0.997638	1	NIFKP4
ENSG00000116833	6.75928	3.54723	9.97134	2.81102	1.49109	1.1143e-05	0.000336241	NR5A2
ENSG00000134250	9.06531	6.99339	11.1372	1.59254	0.671328	0.0310452	0.0963565	NOTCH2
ENSG00000140104	6.21179	4.43589	7.98769	1.8007	0.848555	0.0129606	0.0643376	C14orf79
ENSG00000211947	4.75223	0.479075	9.02539	18.8392	4.23567	1.82191e-15	1.88333e-12	IGHV3-21
ENSG00000275527	1.23034	0.387401	2.07328	5.35177	2.42002	0.00457357	0.0374436	CTD-3154N5.2
ENSG00000004700	7.3919	5.8168	8.967	1.54157	0.6244	0.0508126	0.129625	RECQL
ENSG00000141560	7.63825	5.61693	9.65956	1.71972	0.782174	0.0120455	0.0621895	FN3KRP
ENSG00000005436	6.90038	5.22776	8.573	1.6399	0.713607	0.027797	0.0913506	GCFC2
ENSG00000246465	1.18794	0.288646	2.08724	7.23116	2.85423	0.00179388	0.0205498	RP11-57A19.2
ENSG00000260239	0	0	0	NA	NA	NA	NA	RP11-274H24.1
ENSG00000257021	0	0	0	NA	NA	NA	NA	HSPE1P20
ENSG00000211787	0.294438	0	0.588876	Inf	Inf	0.0619449	0.148605	TRAV8-3
ENSG00000253487	0	0	0	NA	NA	NA	NA	IGKV2-36
ENSG00000273569	0	0	0	NA	NA	NA	NA	CTC-320C6.1
ENSG00000228612	0.537349	0	1.0747	Inf	Inf	0.00393653	0.0344822	HK2P1
ENSG00000279630	0	0	0	NA	NA	NA	NA	AC190387.1
ENSG00000201945	0	0	0	NA	NA	NA	NA	SNORA70
ENSG00000137726	9.2066	8.08471	10.3285	1.27753	0.353362	0.322002	0.523989	FXYD6
ENSG00000237506	2.46058	1.97623	2.94493	1.49018	0.575483	0.285051	0.476613	RPSAP15
ENSG00000159111	7.98409	6.20877	9.75941	1.57187	0.652486	0.0382714	0.107972	MRPL10
ENSG00000266537	0	0	0	NA	NA	NA	NA	CTD-2510F5.2
ENSG00000253300	0.201788	0	0.403577	Inf	Inf	0.256543	0.437989	RP11-108E14.1
ENSG00000213857	0.742105	0.597528	0.886682	1.48392	0.56941	0.656582	0.872828	RP11-12M9.4
ENSG00000253546	0	0	0	NA	NA	NA	NA	IGLVVI-22-1
ENSG00000235459	0.191097	0	0.382193	Inf	Inf	0.189932	0.344225	RPS26P31
ENSG00000232487	0.0507778	0.101556	0	0	#NAME?	1	1	RASA3-IT1
ENSG00000240527	0	0	0	NA	NA	NA	NA	RP11-429G19.3
ENSG00000279104	0.632388	0	1.26478	Inf	Inf	0.00132335	0.016629	RP11-138B9.1
ENSG00000163291	6.85009	5.32652	8.37366	1.57207	0.652665	0.0445793	0.119255	PAQR3
ENSG00000183911	0.550221	0.300627	0.799815	2.66049	1.41169	0.299612	0.494063	RPL21P132
ENSG00000113657	9.65433	8.28	11.0287	1.33196	0.413556	0.231844	0.40395	DPYSL3
ENSG00000169429	4.05252	3.57815	4.52688	1.26515	0.339305	0.535144	0.76426	CXCL8
ENSG00000025770	7.79436	5.91835	9.67036	1.63396	0.708374	0.0217176	0.0806056	NCAPH2
ENSG00000222658	0	0	0	NA	NA	NA	NA	Y_RNA
ENSG00000256627	0	0	0	NA	NA	NA	NA	RP11-6B19.3
ENSG00000207976	0	0	0	NA	NA	NA	NA	MIR607
ENSG00000237574	0.0489228	0	0.0978456	Inf	Inf	0.997638	1	AC079776.3
ENSG00000240342	8.81159	7.0965	10.5267	1.48336	0.56887	0.0968419	0.206715	RPS2P5
ENSG00000280959	0	0	0	NA	NA	NA	NA	ACEA_U3
ENSG00000150510	6.20496	5.721	6.68891	1.16919	0.225504	0.560359	0.792308	FAM124A
ENSG00000163297	11.1064	10.7866	11.4261	1.05929	0.0830944	0.781386	0.973011	ANTXR2
ENSG00000253376	0.14832	0.0978056	0.198834	2.03295	1.02358	0.996193	1	RP11-44D19.1
ENSG00000252066	0	0	0	NA	NA	NA	NA	RNU2-53P
ENSG00000034053	5.18045	3.45208	6.90881	2.00135	1.00097	0.0071968	0.0486959	APBA2
ENSG00000271737	2.5173	1.28638	3.74822	2.91378	1.54289	0.00423615	0.0358368	CTB-113I20.2
ENSG00000173436	8.67923	6.51019	10.8483	1.66635	0.736693	0.0149774	0.0687943	MINOS1
ENSG00000212368	0	0	0	NA	NA	NA	NA	RNU6-1000P
ENSG00000260997	3.21283	2.08463	4.34103	2.0824	1.05825	0.022953	0.0826414	RP4-647J21.1
ENSG00000163536	4.82672	3.94036	5.71308	1.44989	0.535944	0.162922	0.308867	SERPINI1
ENSG00000258544	0	0	0	NA	NA	NA	NA	RP11-750I4.2
ENSG00000215922	0	0	0	NA	NA	NA	NA	AC092965.1
ENSG00000270701	0	0	0	NA	NA	NA	NA	RP11-876F14.2
ENSG00000277997	0	0	0	NA	NA	NA	NA	RP11-356M6.1
ENSG00000224854	0.0989282	0.197856	0	0	#NAME?	0.669543	0.874694	CDKN2A-AS1
ENSG00000223821	0.348982	0.100936	0.597029	5.91494	2.56436	0.187414	0.343554	RP11-505P4.6
ENSG00000262566	0	0	0	NA	NA	NA	NA	RP11-448N11.3
ENSG00000277493	0	0	0	NA	NA	NA	NA	RP11-255H23.5
ENSG00000198833	8.63002	6.21207	11.048	1.77847	0.830634	0.00508855	0.0399322	UBE2J1
ENSG00000267365	4.13667	1.86656	6.40678	3.4324	1.77922	3.76922e-05	0.000953945	KCNJ2-AS1
ENSG00000163508	2.37571	1.2826	3.46882	2.70452	1.43537	0.0099829	0.0573218	EOMES
ENSG00000227834	0.0446354	0	0.0892707	Inf	Inf	0.997637	1	AP003385.2
ENSG00000270482	1.12589	0.497651	1.75413	3.52483	1.81755	0.0294945	0.0938572	RP11-131L12.2
ENSG00000258572	2.26908	0.981799	3.55636	3.62228	1.8569	0.00148948	0.0181141	RP11-1070N10.3
ENSG00000260992	3.43999	2.26712	4.61286	2.03468	1.0248	0.0225856	0.0821848	DOCK9-AS2
ENSG00000167807	4.38269	3.84222	4.92316	1.28133	0.357645	0.382646	0.587046	CTD-2369P2.10
ENSG00000183578	6.45111	4.72698	8.17525	1.72949	0.790343	0.0183741	0.0754007	TNFAIP8L3
ENSG00000251256	0	0	0	NA	NA	NA	NA	RP11-273B19.1
ENSG00000265222	1.47389	0.194791	2.753	14.1331	3.82101	2.21508e-05	0.000606768	RP11-466A19.8
ENSG00000124664	5.71315	1.16913	10.2572	8.77337	3.13313	1.93623e-13	4.90691e-11	SPDEF
ENSG00000260883	0	0	0	NA	NA	NA	NA	VN1R65P
ENSG00000253497	0.1506	0	0.301199	Inf	Inf	0.360564	0.564186	IGKV1-13
ENSG00000116299	7.10281	2.65861	11.547	4.34324	2.11877	1.19999e-09	1.01588e-07	KIAA1324
ENSG00000170469	4.23039	2.75273	5.70804	2.07359	1.05213	0.0102539	0.0581467	SPATA24
ENSG00000223800	0	0	0	NA	NA	NA	NA	RP11-598C10.2
ENSG00000263595	0	0	0	NA	NA	NA	NA	RN7SL823P
ENSG00000184319	6.50034	5.41556	7.58512	1.40061	0.48606	0.157756	0.300699	RPL23AP82
ENSG00000277775	0.648749	0	1.2975	Inf	Inf	0.00128407	0.0163341	HIST1H3F
ENSG00000277889	0	0	0	NA	NA	NA	NA	MIR8081
ENSG00000142233	3.69938	3.15476	4.244	1.34527	0.427894	0.338492	0.538464	NTN5
ENSG00000139890	4.04018	2.95655	5.12382	1.73304	0.793305	0.0570309	0.140251	REM2
ENSG00000249882	0	0	0	NA	NA	NA	NA	RP11-665I14.1
ENSG00000152082	8.82424	6.90171	10.7468	1.55712	0.638876	0.0428732	0.116402	MZT2B
ENSG00000253770	0.197414	0.0978056	0.297021	3.03685	1.60258	0.679045	0.877866	HMGB1P23
ENSG00000260100	0.245706	0.291711	0.1997	0.684579	-0.546711	1	1	RP11-220I1.5
ENSG00000227379	0.348002	0.0938551	0.602149	6.41573	2.68161	0.187575	0.343554	PPIAP2
ENSG00000196581	4.18812	3.36218	5.01405	1.49131	0.576581	0.155048	0.29656	AJAP1
ENSG00000147885	0.0502957	0	0.100591	Inf	Inf	0.997638	1	IFNA16
ENSG00000253613	0	0	0	NA	NA	NA	NA	CTC-551A13.2
ENSG00000201277	0	0	0	NA	NA	NA	NA	Y_RNA
ENSG00000225240	0	0	0	NA	NA	NA	NA	AC117490.2
ENSG00000237000	0	0	0	NA	NA	NA	NA	PTMAP6
ENSG00000207765	0.634024	0.486976	0.781072	1.60392	0.681604	0.634402	0.85105	AL132780.1
ENSG00000201649	0	0	0	NA	NA	NA	NA	RNY4P34
ENSG00000260007	1.29619	0.18771	2.40468	12.8106	3.67926	0.000140702	0.00290126	RP11-315D16.2
ENSG00000143384	10.4567	7.88882	13.0246	1.65102	0.723357	0.0181193	0.0749885	MCL1
ENSG00000248986	0.143564	0.197856	0.0892707	0.451189	-1.14819	1	1	RP11-774O3.1
ENSG00000223876	0	0	0	NA	NA	NA	NA	RPS27P1
ENSG00000277541	0	0	0	NA	NA	NA	NA	ZNF630-AS1
ENSG00000162692	6.36297	5.33384	7.3921	1.38589	0.470811	0.190276	0.344539	VCAM1
ENSG00000132429	3.58377	4.14084	3.0267	0.730938	-0.452178	0.449437	0.667941	POPDC3
ENSG00000091583	3.30174	2.37221	4.23126	1.78367	0.834852	0.0681382	0.15876	APOH
ENSG00000237691	0	0	0	NA	NA	NA	NA	IFNWP2
ENSG00000240395	1.61526	1.37846	1.85206	1.34357	0.426069	0.551938	0.783509	RPL5P23
ENSG00000187003	0.328448	0.379371	0.277525	0.731541	-0.45099	1	1	ACTL7A
ENSG00000261195	0.397096	0.197856	0.596335	3.01398	1.59167	0.36819	0.569136	CTD-2380F24.1
ENSG00000258887	0	0	0	NA	NA	NA	NA	RP11-388E23.3
ENSG00000269737	4.4781	2.9444	6.01181	2.04178	1.02983	0.0101169	0.0577351	RP11-345P4.7
ENSG00000177169	8.92381	7.0031	10.8445	1.54853	0.630902	0.0462606	0.122467	ULK1
ENSG00000259019	0	0	0	NA	NA	NA	NA	EIF4BP1
ENSG00000276827	0	0	0	NA	NA	NA	NA	AP001994.1
ENSG00000226783	0.0489228	0	0.0978456	Inf	Inf	0.997638	1	TLK1P1
ENSG00000221175	0	0	0	NA	NA	NA	NA	AL023876.1
ENSG00000162694	6.80024	5.52308	8.0774	1.46248	0.548418	0.0968452	0.206715	EXTL2
ENSG00000252539	0	0	0	NA	NA	NA	NA	RNA5SP462
ENSG00000185630	8.71543	6.99209	10.4388	1.49294	0.578155	0.0772262	0.173532	PBX1
ENSG00000229015	0.100782	0	0.201564	Inf	Inf	0.572128	0.792308	RP11-265D19.6
ENSG00000188186	8.57748	6.20894	10.946	1.76295	0.817988	0.00592117	0.0439349	LAMTOR4
ENSG00000122068	8.42801	6.80391	10.0521	1.4774	0.563064	0.0836655	0.184384	FYTTD1
ENSG00000241022	0	0	0	NA	NA	NA	NA	NIPA2P2
ENSG00000166535	3.77106	4.09603	3.44609	0.841323	-0.249269	0.596081	0.809747	A2ML1
ENSG00000082293	2.79906	1.77244	3.82567	2.15842	1.10998	0.0264142	0.088776	COL19A1
ENSG00000235961	3.88851	3.35316	4.42387	1.31931	0.399789	0.352013	0.555254	PNMA6A
ENSG00000278107	2.94813	2.56012	3.33614	1.30312	0.381965	0.447958	0.667941	RP11-162A12.4
ENSG00000207196	0	0	0	NA	NA	NA	NA	Y_RNA
ENSG00000265813	0	0	0	NA	NA	NA	NA	RN7SL300P
ENSG00000146221	2.35268	1.86956	2.83579	1.51682	0.60105	0.274964	0.462822	TCTE1
ENSG00000168243	5.71786	4.34121	7.0945	1.63422	0.708602	0.0444966	0.119199	GNG4
ENSG00000222915	0	0	0	NA	NA	NA	NA	RNU6-564P
ENSG00000182747	2.70705	2.46365	2.95044	1.19759	0.260135	0.644624	0.86297	SLC35D3
ENSG00000163534	3.10618	0.604054	5.6083	9.28444	3.21482	1.38857e-08	8.97112e-07	FCRL1
ENSG00000233101	6.00677	5.42527	6.58826	1.21436	0.280202	0.454887	0.673391	HOXB-AS3
ENSG00000186480	8.09385	5.72117	10.4665	1.82944	0.8714	0.00430629	0.0360946	INSIG1
ENSG00000253519	1.17737	0.879624	1.47512	1.67699	0.745876	0.384069	0.588493	AC106801.1
ENSG00000183495	8.92487	6.89953	10.9502	1.58709	0.666387	0.0326388	0.099016	EP400
ENSG00000254333	0.187116	0	0.374233	Inf	Inf	0.24596	0.424814	CTC-367J11.1
ENSG00000254024	0.384155	0	0.76831	Inf	Inf	0.0207807	0.0790744	KB-1562D12.1
ENSG00000252456	0	0	0	NA	NA	NA	NA	RNA5SP434
ENSG00000237292	0.100213	0.0989282	0.101498	1.02598	0.0370026	1	1	RP11-540K16.1
ENSG00000143382	8.68061	6.80453	10.5567	1.55142	0.63359	0.0459236	0.12184	ADAMTSL4
ENSG00000221916	3.15164	1.87031	4.43297	2.37018	1.245	0.00892722	0.0544715	C19orf73
ENSG00000230663	0.149897	0.197856	0.101938	0.515212	-0.956762	1	1	FAM224B
ENSG00000154556	8.96218	7.39639	10.528	1.42339	0.509335	0.126763	0.251904	SORBS2
ENSG00000232023	0.294326	0	0.588653	Inf	Inf	0.0619569	0.148625	AC009410.1
ENSG00000256229	5.271	3.84473	6.69727	1.74193	0.800691	0.0289866	0.0934638	ZNF486
ENSG00000205858	0.139196	0	0.278392	Inf	Inf	0.337211	0.536923	LRRC72
ENSG00000119522	7.83875	5.81942	9.85808	1.69399	0.76043	0.0134201	0.065542	DENND1A
ENSG00000250630	0	0	0	NA	NA	NA	NA	RP11-52L11.4
ENSG00000154451	5.38637	3.56715	7.20559	2.01998	1.01434	0.00531991	0.0411884	GBP5
ENSG00000155275	6.60401	5.21989	7.98813	1.53033	0.613839	0.0646518	0.152527	TRMT44
ENSG00000252662	0	0	0	NA	NA	NA	NA	AC099545.1
ENSG00000272498	2.41567	1.28348	3.54786	2.76425	1.46689	0.00755026	0.049896	RP11-415F23.3
ENSG00000118849	8.03242	6.2021	9.86274	1.59023	0.669232	0.0356317	0.103977	RARRES1
ENSG00000177133	5.02876	4.14397	5.91355	1.42703	0.513011	0.172366	0.323386	LINC00982
ENSG00000140043	6.74887	4.62605	8.87169	1.91777	0.939429	0.00447981	0.0369631	PTGR2
ENSG00000250753	0.243586	0.397902	0.0892707	0.224353	-2.15615	0.45697	0.674693	RP11-241F15.10
ENSG00000242246	0	0	0	NA	NA	NA	NA	RP11-331O9.2
ENSG00000243307	0.541297	0.198741	0.883853	4.44725	2.15291	0.11396	0.232818	POM121L6P
ENSG00000112619	4.87101	3.84255	5.89947	1.5353	0.618522	0.103084	0.216919	PRPH2
ENSG00000092009	3.17128	2.26704	4.07552	1.79773	0.846175	0.0771691	0.173434	CMA1
ENSG00000184351	0.100349	0	0.200697	Inf	Inf	0.572397	0.792308	KRTAP19-1
ENSG00000251249	0.0489028	0.0978056	0	0	#NAME?	1	1	RP11-73G16.1
ENSG00000261599	1.81371	1.16609	2.46134	2.11076	1.07776	0.0943618	0.202293	HERC2P8
ENSG00000229382	0.0954132	0.101556	0.0892707	0.879033	-0.186011	1	1	BX322557.13
ENSG00000265090	0	0	0	NA	NA	NA	NA	AC104637.1
ENSG00000159792	8.08577	6.01109	10.1605	1.69029	0.757268	0.012872	0.064071	PSKH1
ENSG00000243649	8.19396	6.42014	9.96778	1.55258	0.634668	0.06103	0.147537	CFB
ENSG00000229001	0.349236	0.199361	0.499111	2.50355	1.32398	0.519852	0.749042	ACTBP14
ENSG00000261396	0.0978965	0.0938551	0.101938	1.08612	0.119186	1	1	CTD-2012K14.2
ENSG00000264304	1.85994	1.6646	2.05529	1.23471	0.304169	0.674817	0.877866	RP11-20B24.7
ENSG00000183643	0	0	0	NA	NA	NA	NA	C15orf32
ENSG00000234877	0	0	0	NA	NA	NA	NA	AC092660.1
ENSG00000223765	0	0	0	NA	NA	NA	NA	RP1-288M22.2
ENSG00000246145	2.06958	0.393121	3.74604	9.52898	3.25232	3.6234e-06	0.000124415	RRS1-AS1
ENSG00000212545	0	0	0	NA	NA	NA	NA	RNU6-337P
ENSG00000153107	7.88982	5.8168	9.96284	1.71277	0.776333	0.0115699	0.0613081	ANAPC1
ENSG00000275582	3.05205	2.36846	3.73564	1.57724	0.657403	0.169516	0.319501	RP4-681N20.5
ENSG00000232528	0.929862	0.694267	1.16546	1.67869	0.747333	0.433015	0.649406	RP4-673D20.3
ENSG00000252068	0	0	0	NA	NA	NA	NA	RNU6-390P
ENSG00000224773	0.290595	0.380493	0.200697	0.527466	-0.92285	0.773084	0.965397	HSPA8P7
ENSG00000238224	0	0	0	NA	NA	NA	NA	RP11-522M21.2
ENSG00000225408	1.93019	1.28856	2.57183	1.9959	0.997038	0.103553	0.217639	RP11-207C16.4
ENSG00000280196	0.0493775	0.098755	0	0	#NAME?	1	1	RP11-572C21.2
ENSG00000129596	5.16463	4.33495	5.9943	1.38278	0.467575	0.206086	0.367232	CDO1
ENSG00000264932	1.32183	0.579681	2.06399	3.56055	1.8321	0.0193584	0.0770978	CTD-2104P17.2
ENSG00000258750	0	0	0	NA	NA	NA	NA	RP11-2G1.2
ENSG00000102290	1.62615	0.502788	2.7495	5.46851	2.45115	0.000678217	0.010223	PCDH11X
ENSG00000280113	0.146778	0.0978056	0.19575	2.00141	1.00102	0.99619	1	AL357140.1
ENSG00000141505	3.70052	3.15921	4.24182	1.34268	0.425117	0.338476	0.53846	ASGR1
ENSG00000264336	0	0	0	NA	NA	NA	NA	AC140479.1
ENSG00000064419	8.32467	6.40155	10.2478	1.60083	0.678818	0.0292642	0.0936957	TNPO3
ENSG00000165282	7.64224	5.12403	10.1605	1.9829	0.987615	0.0016472	0.0193058	PIGO
ENSG00000233388	0.590844	0.498838	0.682851	1.36888	0.452999	0.814154	1	RP4-569D19.5
ENSG00000228229	0	0	0	NA	NA	NA	NA	RP11-219C24.10
ENSG00000170906	7.79433	5.8168	9.77186	1.67994	0.748408	0.0155327	0.0699706	NDUFA3
ENSG00000270344	5.37162	3.94499	6.79824	1.72326	0.78514	0.0307362	0.0958545	RP11-734K2.4
ENSG00000236711	0.628126	0.580831	0.675421	1.16285	0.217669	0.992384	1	SMAD9-IT1
ENSG00000259417	4.78085	4.14039	5.4213	1.30937	0.388871	0.319299	0.519978	LINC01314
ENSG00000206702	0	0	0	NA	NA	NA	NA	RNU1-11P
ENSG00000248456	0	0	0	NA	NA	NA	NA	RP11-553P9.3
ENSG00000223145	0	0	0	NA	NA	NA	NA	RN7SKP112
ENSG00000252466	0	0	0	NA	NA	NA	NA	MIR2115
ENSG00000182487	5.2326	3.85048	6.61472	1.7179	0.780643	0.0342439	0.10175	NCF1B
ENSG00000222686	0	0	0	NA	NA	NA	NA	RNU4-72P
ENSG00000199791	0	0	0	NA	NA	NA	NA	RNU6-451P
ENSG00000229877	0.292005	0.0938551	0.490154	5.22246	2.38473	0.298616	0.492848	PAICSP5
ENSG00000265317	0	0	0	NA	NA	NA	NA	AC103740.1
ENSG00000260702	0.097904	0	0.195808	Inf	Inf	0.664046	0.874694	LA16c-349E11.1
ENSG00000276229	0	0	0	NA	NA	NA	NA	Six3os1_3
ENSG00000266514	0	0	0	NA	NA	NA	NA	MIR3689F
ENSG00000222418	0	0	0	NA	NA	NA	NA	RNA5SP113
ENSG00000148200	6.70638	4.53437	8.87839	1.95802	0.969395	0.00345237	0.0316571	NR6A1
ENSG00000237417	0.0507492	0	0.101498	Inf	Inf	0.997638	1	XRCC6P1
ENSG00000273288	0	0	0	NA	NA	NA	NA	AC108004.1
ENSG00000224117	0.24359	0.196561	0.29062	1.47852	0.564157	0.995169	1	PTPN2P2
ENSG00000214354	0.152604	0.101556	0.203652	2.00532	1.00383	0.9962	1	AC133644.3
ENSG00000199785	0.396787	0.295727	0.497847	1.68347	0.751437	0.761424	0.954602	SNORA52
ENSG00000206734	0	0	0	NA	NA	NA	NA	Y_RNA
ENSG00000222664	0.0502957	0	0.100591	Inf	Inf	0.997638	1	RN7SKP123
ENSG00000276235	0	0	0	NA	NA	NA	NA	BX088702.2
ENSG00000261229	2.50924	1.86446	3.15401	1.69165	0.758428	0.15896	0.302729	MTHFS
ENSG00000196656	8.7274	6.60186	10.8529	1.64392	0.717141	0.0204078	0.0790145	AC004057.1
ENSG00000207022	0	0	0	NA	NA	NA	NA	SNORA51
ENSG00000157184	7.79368	4.62867	10.9587	2.36757	1.2434	8.00681e-05	0.00182645	CPT2
ENSG00000212181	0	0	0	NA	NA	NA	NA	SNORA48
ENSG00000222158	0	0	0	NA	NA	NA	NA	AP003471.1
ENSG00000279556	0.050969	0	0.101938	Inf	Inf	0.997638	1	OR4X2
ENSG00000197815	4.53028	3.84143	5.21913	1.35864	0.442167	0.267504	0.451983	RP1-253P7.4
ENSG00000231139	0	0	0	NA	NA	NA	NA	AC104843.4
ENSG00000207438	0	0	0	NA	NA	NA	NA	Y_RNA
ENSG00000227430	0.0494918	0	0.0989837	Inf	Inf	0.997638	1	AC019185.2
ENSG00000206713	0	0	0	NA	NA	NA	NA	Y_RNA
ENSG00000252537	0	0	0	NA	NA	NA	NA	SNORA31
ENSG00000249240	0.387944	0.597347	0.178541	0.298891	-1.74231	0.458634	0.676541	AC069368.3
ENSG00000155252	7.54627	6.01929	9.07325	1.50736	0.592026	0.0671629	0.156962	PI4K2A
ENSG00000275072	0	0	0	NA	NA	NA	NA	SNORD50B
ENSG00000274603	0	0	0	NA	NA	NA	NA	Y_RNA
ENSG00000134986	7.1977	5.62201	8.7734	1.56055	0.64205	0.0437928	0.118076	NREP
ENSG00000198517	9.12528	7.30171	10.9489	1.49949	0.584473	0.0704	0.163108	MAFK
ENSG00000100802	6.50762	4.63375	8.38149	1.80879	0.855028	0.0105728	0.0588287	C14orf93
ENSG00000231613	1.04255	0.400348	1.68475	4.20821	2.07321	0.0214607	0.080454	RP5-943J3.1
ENSG00000115556	7.09305	6.31891	7.86719	1.24502	0.316173	0.395219	0.602779	PLCD4
ENSG00000271558	0	0	0	NA	NA	NA	NA	RP11-445P19.2
ENSG00000054523	8.76942	6.7028	10.836	1.61664	0.693002	0.0246309	0.0857205	KIF1B
ENSG00000146360	0.144712	0.18771	0.101714	0.541865	-0.883993	1	1	GPR6
ENSG00000026297	8.63078	5.91635	11.3452	1.9176	0.939305	0.00159683	0.0189337	RNASET2
ENSG00000257756	0	0	0	NA	NA	NA	NA	RP11-776A13.3
ENSG00000138326	11.1949	8.57941	13.8103	1.60971	0.686797	0.0255323	0.0873179	RPS24
ENSG00000257647	1.1705	1.07864	1.26235	1.17032	0.226903	0.854499	1	RP11-701H24.3
ENSG00000248950	0	0	0	NA	NA	NA	NA	LDHBP3
ENSG00000238943	0	0	0	NA	NA	NA	NA	Y_RNA
ENSG00000252458	0	0	0	NA	NA	NA	NA	SNORA68
ENSG00000255144	0	0	0	NA	NA	NA	NA	RP11-589N15.1
ENSG00000237451	0.292926	0.488007	0.0978456	0.2005	-2.31832	0.299172	0.493502	CDK2AP2P2
ENSG00000213445	8.28415	6.60912	9.95919	1.50689	0.591571	0.066631	0.156035	SIPA1
ENSG00000258517	0	0	0	NA	NA	NA	NA	RP6-91H8.1
ENSG00000116688	9.51783	7.0981	11.9376	1.6818	0.750003	0.0130371	0.0644732	MFN2
ENSG00000183145	1.03216	0.393267	1.67106	4.24917	2.08718	0.0216181	0.0806056	RIPPLY3
ENSG00000225602	0	0	0	NA	NA	NA	NA	MTOR-AS1
ENSG00000076067	8.52421	6.50048	10.5479	1.62264	0.698342	0.0242465	0.0850987	RBMS2
ENSG00000106633	3.14775	2.66089	3.63461	1.36594	0.449892	0.347925	0.549753	GCK
ENSG00000185565	7.13813	6.41014	7.86611	1.22714	0.295296	0.42645	0.641871	LSAMP
ENSG00000238081	0.101556	0.203111	0	0	#NAME?	0.672329	0.87583	RP4-620F22.3
ENSG00000240704	0.0502957	0	0.100591	Inf	Inf	0.997638	1	KLF7P1
ENSG00000266994	0.485012	0.782849	0.187175	0.239094	-2.06435	0.183206	0.338866	RP11-127I20.7
ENSG00000226508	0.689575	0.101556	1.27759	12.5802	3.65309	0.00693475	0.0476194	AC104655.3
ENSG00000163682	10.8989	8.57829	13.2195	1.54104	0.623906	0.0483142	0.125593	RPL9
ENSG00000174946	3.95316	1.87756	6.02876	3.21095	1.683	0.000119813	0.00255919	GPR171
ENSG00000198972	0	0	0	NA	NA	NA	NA	MIRLET7E
ENSG00000279753	4.93585	4.2457	5.626	1.32511	0.406108	0.289372	0.482525	AC011558.5
ENSG00000226673	0.150707	0	0.301415	Inf	Inf	0.360505	0.564186	LINC01108
ENSG00000011198	6.75025	5.21611	8.28439	1.58823	0.66742	0.0427861	0.11624	ABHD5
ENSG00000223651	0	0	0	NA	NA	NA	NA	RP5-1121H13.1
ENSG00000167916	4.91406	4.1737	5.65443	1.35478	0.438056	0.289597	0.482798	KRT24
ENSG00000232529	0.1937	0.387401	0	0	#NAME?	0.192602	0.346839	RP1-257I9.2
ENSG00000233916	1.32835	0.596579	2.06012	3.45322	1.78794	0.0192867	0.0769218	ZDHHC20P1
ENSG00000232762	0	0	0	NA	NA	NA	NA	RP4-784A16.4
ENSG00000111846	6.69824	4.7248	8.67168	1.83535	0.876059	0.00809231	0.0518724	GCNT2
ENSG00000276412	0.532926	0.683883	0.381969	0.558529	-0.840296	0.651089	0.868282	RP11-157L3.9
ENSG00000197976	8.92892	6.5122	11.3457	1.74222	0.800923	0.00695556	0.0476669	AKAP17A
ENSG00000136490	6.55882	5.13503	7.98261	1.55454	0.636488	0.0543087	0.135748	LIMD2
ENSG00000184209	6.94793	5.12403	8.77184	1.7119	0.775601	0.0168167	0.0725477	SNRNP35
ENSG00000136485	8.92259	6.50249	11.3427	1.74436	0.8027	0.00662736	0.0471106	DCAF7
ENSG00000274358	1.31906	1.67938	0.958737	0.570888	-0.80872	0.339306	0.539497	RP11-463J17.2
ENSG00000213264	0	0	0	NA	NA	NA	NA	NIP7P2
ENSG00000279311	2.49817	2.45037	2.54597	1.03901	0.0552163	0.985473	1	RP11-170K4.2
ENSG00000258323	0.101152	0	0.202305	Inf	Inf	0.571898	0.792308	RP1-267L14.3
ENSG00000267258	0	0	0	NA	NA	NA	NA	CTC-448F2.3
ENSG00000280195	5.32164	3.83163	6.81165	1.77774	0.830047	0.0244433	0.0853789	XX-FW83563B9.5
ENSG00000244561	0	0	0	NA	NA	NA	NA	RP11-702L6.1
ENSG00000155366	9.86421	7.49467	12.2338	1.63233	0.706931	0.0214679	0.0804733	RHOC
ENSG00000199047	0	0	0	NA	NA	NA	NA	MIR378A
ENSG00000261233	0	0	0	NA	NA	NA	NA	ABCD1P3
ENSG00000064309	6.63342	6.0089	7.25794	1.20786	0.272457	0.478959	0.700369	CDON
ENSG00000202566	0	0	0	NA	NA	NA	NA	MIR421
ENSG00000013306	9.12306	6.70297	11.5431	1.72209	0.784163	0.00845156	0.0529567	SLC25A39
ENSG00000120742	9.37163	6.99669	11.7466	1.67888	0.747495	0.0138934	0.0666684	SERP1
ENSG00000279883	0.533045	0.384271	0.68182	1.77432	0.827268	0.606514	0.82043	CTD-2315M5.2
ENSG00000280093	0	0	0	NA	NA	NA	NA	RP11-843F11.1
ENSG00000101290	8.57414	6.7028	10.4455	1.55838	0.640043	0.0424263	0.115692	CDS2
ENSG00000231943	1.99875	2.35371	1.64378	0.698379	-0.517917	0.492466	0.717196	PGM5P4-AS1
ENSG00000229558	0.886161	1.1767	0.595624	0.506182	-0.982271	0.335641	0.536384	SACS-AS1
ENSG00000266837	0	0	0	NA	NA	NA	NA	Z97055.1
ENSG00000137507	8.28686	6.41238	10.1613	1.58464	0.664158	0.0341968	0.101654	LRRC32
ENSG00000258828	0.0494918	0	0.0989837	Inf	Inf	0.997638	1	KRT8P2
ENSG00000264768	0	0	0	NA	NA	NA	NA	AL450304.1
ENSG00000215477	0.0502957	0	0.100591	Inf	Inf	0.997638	1	RCN1P1
ENSG00000219409	0.10027	0.101556	0.0989837	0.974674	-0.037008	1	1	RP11-106E7.1
ENSG00000172795	7.591	5.52131	9.66069	1.74971	0.807116	0.00976008	0.0568033	DCP2
ENSG00000255450	0.201788	0	0.403577	Inf	Inf	0.256543	0.437989	CTD-2063L20.1
ENSG00000235225	0.198922	0.296346	0.101498	0.342499	-1.54583	0.684422	0.881237	AC016712.2
ENSG00000221740	0	0	0	NA	NA	NA	NA	SNORD93
ENSG00000103966	8.0386	5.71917	10.358	1.81111	0.856873	0.00505197	0.0398134	EHD4
ENSG00000231952	0.534723	0	1.06945	Inf	Inf	0.00395582	0.0345846	DPY19L1P2
ENSG00000198183	0.148274	0.296547	0	0	#NAME?	0.360907	0.564498	BPIFA1
ENSG00000223485	0.593517	0.491575	0.695459	1.41475	0.500552	0.801338	0.99174	RP11-417E7.1
ENSG00000248928	0	0	0	NA	NA	NA	NA	CTD-2151A2.3
ENSG00000130656	0.884798	0.49831	1.27129	2.5512	1.35117	0.155823	0.29768	HBZ
ENSG00000225839	0	0	0	NA	NA	NA	NA	TRMT2B-AS1
ENSG00000279646	0	0	0	NA	NA	NA	NA	AC016577.1
ENSG00000223504	0	0	0	NA	NA	NA	NA	RP11-542F9.1
ENSG00000264034	0	0	0	NA	NA	NA	NA	AC010139.1
ENSG00000131115	6.79935	5.52131	8.0774	1.46295	0.548881	0.0965385	0.20615	ZNF227
ENSG00000219297	0	0	0	NA	NA	NA	NA	MRPL42P3
ENSG00000278097	0	0	0	NA	NA	NA	NA	AC131056.5
ENSG00000202427	0	0	0	NA	NA	NA	NA	RNU6-744P
ENSG00000266385	0.584149	0.590713	0.577585	0.977776	-0.0324236	1	1	RP11-227G15.8
ENSG00000213538	0.347536	0.496238	0.198834	0.400683	-1.31947	0.529289	0.757965	KRT8P41
ENSG00000207826	0	0	0	NA	NA	NA	NA	MIR596
ENSG00000206791	0	0	0	NA	NA	NA	NA	RNU1-129P
ENSG00000196341	0.69501	0	1.39002	Inf	Inf	0.000747426	0.010976	OR8D1
ENSG00000237799	0.0489228	0	0.0978456	Inf	Inf	0.997638	1	CICP11
ENSG00000259719	0.346684	0.19261	0.500757	2.59985	1.37843	0.520265	0.749042	RP11-930O11.1
ENSG00000225128	0.0494918	0	0.0989837	Inf	Inf	0.997638	1	LINC00972
ENSG00000147677	9.66451	7.5951	11.7339	1.54493	0.627542	0.0469385	0.123637	EIF3H
[truncated: 58,322 more rows]

## Sheet: small intestine_TPH1
id	baseMean	baseMeanA	baseMeanB	foldChange	log2FoldChange	pval	padj	geneIDs1[, 1]
ENSG00000242268	0.345212	0.297122	0.393302	1.32371	0.404583	1	1	RP11-368I23.2
ENSG00000259041	0	0	0	NA	NA	NA	NA	RP11-167B3.1
ENSG00000270112	0.596864	0.709516	0.484213	0.682455	-0.551193	0.74088	1	RP11-742D12.2
ENSG00000167578	9.59638	9.11178	10.081	1.10637	0.145832	0.532386	1	RAB4B
ENSG00000278814	0	0	0	NA	NA	NA	NA	AC104071.1
ENSG00000078237	7.81426	7.79885	7.82966	1.00395	0.00568828	1	1	C12orf5
ENSG00000269416	4.58378	2.11637	7.05119	3.33173	1.73627	2.49764e-07	1.57697e-05	LINC01224
ENSG00000263642	0	0	0	NA	NA	NA	NA	MIR4802
ENSG00000146083	11.1869	10.835	11.5388	1.06495	0.0907895	0.683174	1	RNF44
ENSG00000158486	4.28989	2.21476	6.36503	2.87391	1.52301	9.14635e-06	0.000333951	DNAH3
ENSG00000273639	0	0	0	NA	NA	NA	NA	RP11-597A11.11
ENSG00000198242	13.3377	13.4702	13.2052	0.980327	-0.028665	0.921288	1	RPL23A
ENSG00000231981	0.340277	0.395939	0.284614	0.718834	-0.47627	0.966197	1	RPL7L1P12
ENSG00000269475	0	0	0	NA	NA	NA	NA	CH17-38B12.4
ENSG00000134108	11.1057	11.3442	10.8672	0.957948	-0.0619802	0.796946	1	ARL8B
ENSG00000261030	0.490139	0.10741	0.872868	8.12651	3.02264	0.0355849	0.252183	RP11-791M20.1
ENSG00000172137	7.17828	8.29013	6.06642	0.731764	-0.450549	0.0732381	0.415094	CALB2
ENSG00000276644	7.48812	6.26775	8.7085	1.38941	0.474476	0.056303	0.344671	DACH1
ENSG00000240423	0.648963	1.10281	0.195118	0.176928	-2.49877	0.0235449	0.188949	LINC00636
ENSG00000271616	0	0	0	NA	NA	NA	NA	RP11-578F21.13
ENSG00000234881	0	0	0	NA	NA	NA	NA	PIGFP2
ENSG00000236040	0	0	0	NA	NA	NA	NA	CHIAP1
ENSG00000231105	3.79017	2.70998	4.87035	1.79719	0.845743	0.017717	0.153618	RP5-1071N3.1
ENSG00000094963	8.37285	9.42122	7.32448	0.777445	-0.363187	0.124711	0.5745	FMO2
ENSG00000182141	8.05252	7.79146	8.31358	1.06701	0.0935773	0.741081	1	ZNF708
ENSG00000280143	12.267	13.6776	10.8564	0.79374	-0.333262	0.0823777	0.448967	AP000892.6
ENSG00000251334	0	0	0	NA	NA	NA	NA	RP11-317G22.2
ENSG00000231112	0	0	0	NA	NA	NA	NA	MTHFD2P3
ENSG00000258610	5.80846	5.64882	5.96811	1.05652	0.0793223	0.854771	1	RP11-488C13.7
ENSG00000264981	0	0	0	NA	NA	NA	NA	RP11-434D2.10
ENSG00000275265	0.141441	0	0.282882	Inf	Inf	0.359671	0.995416	RP11-15J22.8
ENSG00000185105	2.22544	1.72478	2.72609	1.58054	0.660416	0.168052	0.688034	MYADML2
ENSG00000233540	0.252011	0.306001	0.19802	0.647121	-0.627893	0.971606	1	DNM3-IT1
ENSG00000102174	5.3131	4.74531	5.88089	1.23931	0.309533	0.326024	0.954695	PHEX
ENSG00000166391	8.26264	4.56648	11.9588	2.61882	1.38892	7.95723e-09	9.69035e-07	MOGAT2
ENSG00000232001	0.0949133	0	0.189827	Inf	Inf	0.67313	1	AC108868.6
ENSG00000270469	0.893137	1.11797	0.668302	0.597781	-0.742312	0.435923	1	RP11-411B10.8
ENSG00000225275	0	0	0	NA	NA	NA	NA	NUP210P2
ENSG00000234253	0	0	0	NA	NA	NA	NA	RPL7P13
ENSG00000070087	10.7619	11.2374	10.2863	0.915363	-0.127584	0.552962	1	PFN2
ENSG00000262950	0.148317	0.101516	0.195118	1.92203	0.942634	1	1	RP11-189E14.5
ENSG00000255420	0.0499478	0.0998955	0	0	#NAME?	0.982839	1	CASC23
ENSG00000280038	5.62222	5.86974	5.37471	0.915664	-0.127109	0.710363	1	DNM1P41
ENSG00000153561	10.8994	10.7328	11.066	1.03105	0.0441074	0.880489	1	RMND5A
ENSG00000251538	0.0491302	0	0.0982604	Inf	Inf	1	1	RP11-166A12.1
ENSG00000269148	3.67064	2.9433	4.39797	1.49423	0.579402	0.109654	0.533159	AC092301.3
ENSG00000253438	0.943433	1.01048	0.87639	0.867305	-0.205388	0.939408	1	PCAT1
ENSG00000235411	0.887012	0.405319	1.3687	3.37686	1.75568	0.0369624	0.258114	AC007041.2
ENSG00000179262	11.5063	12.0521	10.9604	0.909413	-0.136992	0.511495	1	RAD23A
ENSG00000278099	0.0965282	0	0.193056	Inf	Inf	0.67497	1	U1
ENSG00000104833	7.72694	9.10845	6.34542	0.696652	-0.52149	0.0319691	0.234372	TUBB4A
ENSG00000166368	0.0499478	0.0998955	0	0	#NAME?	0.982839	1	OR2D2
ENSG00000206072	0.548169	0.614415	0.481923	0.78436	-0.350411	0.965174	1	SERPINB11
ENSG00000006695	9.15567	9.01225	9.29909	1.03183	0.045203	0.892845	1	COX10
ENSG00000258630	1.72319	0.104447	3.34194	31.9966	4.99985	3.68232e-09	5.30254e-07	RP11-725G5.2
ENSG00000187513	8.70978	9.21468	8.20488	0.890414	-0.167452	0.495633	1	GJA4
ENSG00000225269	1.84014	0.921383	2.7589	2.9943	1.58222	0.00358381	0.0451996	LINC00705
ENSG00000214062	1.1437	0.809103	1.47831	1.82709	0.86955	0.241794	0.837546	RPL7P17
ENSG00000095587	5.12535	5.35163	4.89907	0.915436	-0.127469	0.709889	1	TLL2
ENSG00000167700	8.60528	8.0047	9.20585	1.15006	0.201703	0.402079	1	MFSD3
ENSG00000274219	0	0	0	NA	NA	NA	NA	CTC-360J11.7
ENSG00000254102	3.10569	2.71703	3.49436	1.2861	0.362997	0.383778	1	RP11-21C4.1
ENSG00000265096	1.78848	1.03183	2.54513	2.46662	1.30254	0.0151007	0.137964	C1QTNF1-AS1
ENSG00000064601	12.3401	11.9469	12.7333	1.06583	0.0919738	0.669285	1	CTSA
ENSG00000227766	6.19947	5.16439	7.23456	1.40085	0.486306	0.0751941	0.421983	HCG4P5
ENSG00000008517	11.368	9.60799	13.128	1.36636	0.45034	0.0240747	0.19219	IL32
ENSG00000264085	0	0	0	NA	NA	NA	NA	MIR5004
ENSG00000261475	0	0	0	NA	NA	NA	NA	CTD-2014E2.6
ENSG00000229637	0.0465885	0	0.0931769	Inf	Inf	1	1	PRAC2
ENSG00000266644	1.3186	0.907948	1.72925	1.90458	0.929469	0.286583	0.911057	RP11-927P21.2
ENSG00000227896	5.62437	5.67261	5.57614	0.982993	-0.0247475	1	1	RP11-77P6.2
ENSG00000214541	0.898455	0.920405	0.876505	0.952303	-0.0705074	1	1	RPS4XP3
ENSG00000070081	9.40541	9.72085	9.08997	0.935101	-0.0968064	0.702209	1	NUCB2
ENSG00000166634	0.0507581	0.101516	0	0	#NAME?	0.983113	1	SERPINB12
ENSG00000275479	0.681253	0.696215	0.666292	0.95702	-0.0633791	1	1	RP11-334C17.6
ENSG00000112309	6.9555	6.46704	7.44396	1.15106	0.202966	0.468016	1	B3GAT2
ENSG00000199812	0	0	0	NA	NA	NA	NA	RNU6-428P
ENSG00000261789	0.0522233	0.104447	0	0	#NAME?	0.983588	1	RP11-709D24.5
ENSG00000254092	0.149059	0.0992748	0.198843	2.00296	1.00213	1	1	RP11-369E15.3
ENSG00000158480	9.30061	8.9078	9.69341	1.08819	0.121935	0.620232	1	SPATA2
ENSG00000197421	3.26468	1.20956	5.3198	4.39813	2.13689	3.4892e-07	2.10583e-05	GGT3P
ENSG00000280171	0.397002	0.507496	0.286508	0.564553	-0.82482	0.715361	1	CTD-2542C24.14
ENSG00000260900	0.0482641	0	0.0965282	Inf	Inf	1	1	RP11-19N8.3
ENSG00000266579	0.0978189	0	0.195638	Inf	Inf	0.55606	1	RP1-71H19.2
ENSG00000278732	0	0	0	NA	NA	NA	NA	Metazoa_SRP
ENSG00000196167	7.84427	6.98253	8.70601	1.24683	0.318262	0.194906	0.73671	COLCA1
ENSG00000264438	0	0	0	NA	NA	NA	NA	RN7SL560P
ENSG00000200288	0	0	0	NA	NA	NA	NA	SNORA18
ENSG00000207000	0	0	0	NA	NA	NA	NA	RNU6-820P
ENSG00000254131	0.697645	0.506665	0.888626	1.75387	0.810544	0.473809	1	RP11-1007J8.1
ENSG00000118972	0.592094	0.306225	0.877962	2.86705	1.51957	0.184359	0.710299	FGF23
ENSG00000264104	0	0	0	NA	NA	NA	NA	RP11-638L3.4
ENSG00000179833	10.0933	10.0174	10.1691	1.01514	0.0216813	0.971974	1	SERTAD2
ENSG00000165312	8.99852	8.90247	9.09456	1.02158	0.0307972	0.947904	1	OTUD1
ENSG00000159618	6.07115	3.7338	8.4085	2.252	1.1712	2.735e-05	0.000821702	GPR114
ENSG00000064225	7.12053	7.88549	6.35558	0.805984	-0.311176	0.226446	0.809241	ST3GAL6
ENSG00000221372	0	0	0	NA	NA	NA	NA	AC010739.1
ENSG00000250571	9.34807	9.11064	9.58549	1.05212	0.0733005	0.784008	1	GLI4
ENSG00000057294	9.44355	8.60968	10.2774	1.1937	0.255445	0.253608	0.858019	PKP2
ENSG00000226530	1.22999	1.49982	0.960161	0.640184	-0.643442	0.37581	1	RP11-348F1.2
ENSG00000252628	0	0	0	NA	NA	NA	NA	RNU6-453P
ENSG00000134709	8.07697	5.46937	10.6846	1.95353	0.966082	5.12691e-05	0.00137522	HOOK1
ENSG00000166007	0	0	0	NA	NA	NA	NA	TRIM51HP
ENSG00000171861	8.60897	8.80844	8.40949	0.954708	-0.0668688	0.820656	1	RNMTL1
ENSG00000278923	0	0	0	NA	NA	NA	NA	AP005242.1
ENSG00000167768	6.19145	7.08371	5.2992	0.748082	-0.418731	0.123655	0.571166	KRT1
ENSG00000273637	0.440482	0.200705	0.680259	3.38934	1.76101	0.35723	0.994284	RP5-864K19.7
ENSG00000280159	3.24507	3.95567	2.53446	0.640716	-0.642243	0.103172	0.514671	CTD-2591A1.1
ENSG00000232216	2.30231	0.513265	4.09135	7.97123	2.9948	1.03033e-06	5.22034e-05	IGHV3-43
ENSG00000264172	0	0	0	NA	NA	NA	NA	PDLIM1P3
ENSG00000199903	0	0	0	NA	NA	NA	NA	RNU6-1273P
ENSG00000200058	0	0	0	NA	NA	NA	NA	RNA5SP218
ENSG00000177981	9.86094	9.93193	9.78994	0.985703	-0.0207746	0.976577	1	ASB8
ENSG00000275358	0.640914	0.70093	0.580899	0.828755	-0.270983	0.951548	1	RP5-1025A1.3
ENSG00000218358	0.732068	0.305238	1.1589	3.79671	1.92475	0.044674	0.296622	RAET1K
ENSG00000264091	0	0	0	NA	NA	NA	NA	AP002495.1
ENSG00000275367	5.36416	5.95917	4.76915	0.800304	-0.321379	0.296003	0.924855	RP11-266K4.14
ENSG00000238921	0	0	0	NA	NA	NA	NA	AL360178.1
ENSG00000274815	0	0	0	NA	NA	NA	NA	AC007682.3
ENSG00000269349	0.640623	0.60707	0.674175	1.11054	0.151259	1	1	CTD-3099C6.5
ENSG00000200291	0	0	0	NA	NA	NA	NA	Y_RNA
ENSG00000233614	1.19873	1.22648	1.17099	0.954757	-0.0667937	1	1	DDX11L10
ENSG00000022567	9.21271	9.3249	9.10052	0.975937	-0.0351401	0.930332	1	SLC45A4
ENSG00000278933	0	0	0	NA	NA	NA	NA	RP11-789C7.1
ENSG00000202175	0	0	0	NA	NA	NA	NA	RNA5SP128
ENSG00000120662	8.49925	8.0981	8.9004	1.09907	0.136286	0.589712	1	MTRF1
ENSG00000215274	0.453463	0.906926	0	0	#NAME?	0.00604403	0.0684268	GAGE10
ENSG00000235523	2.91399	0.610197	5.21778	8.55097	3.09609	3.92052e-10	9.63461e-08	RP11-63P12.7
ENSG00000249848	0.243793	0.0993595	0.388226	3.90728	1.96616	0.449741	1	RP11-212F11.1
ENSG00000277826	0	0	0	NA	NA	NA	NA	uc_338
ENSG00000230225	1.19151	1.02325	1.35976	1.32887	0.4102	0.599	1	MTND5P14
ENSG00000239877	0.391357	0.308789	0.473925	1.53479	0.618038	0.821329	1	IGSF11-AS1
ENSG00000201398	0	0	0	NA	NA	NA	NA	U8
ENSG00000281474	0	0	0	NA	NA	NA	NA	AC055736.4
ENSG00000272905	3.48521	4.14495	2.82546	0.681664	-0.552868	0.144257	0.633728	RP11-265E18.1
ENSG00000235571	0.0465885	0	0.0931769	Inf	Inf	1	1	SNX18P14
ENSG00000259952	0.981368	0	1.96274	Inf	Inf	0.00391496	0.0486731	AC009133.15
ENSG00000260812	0	0	0	NA	NA	NA	NA	RARRES2P7
ENSG00000225630	13.5986	13.7753	13.4218	0.974335	-0.0375097	0.870032	1	MTND2P28
ENSG00000230231	0.145962	0	0.291925	Inf	Inf	0.31793	0.944324	FMO7P
ENSG00000164283	2.8279	2.61602	3.03979	1.16199	0.216595	0.690047	1	ESM1
ENSG00000227489	0	0	0	NA	NA	NA	NA	AC006458.3
ENSG00000254555	0	0	0	NA	NA	NA	NA	RP11-379J13.1
ENSG00000013392	7.86556	7.8009	7.93021	1.01658	0.0237196	0.982544	1	RWDD2A
ENSG00000226688	5.92076	5.88178	5.95974	1.01325	0.0189962	1	1	ENTPD1-AS1
ENSG00000258279	0.245683	0.391212	0.100154	0.25601	-1.96573	0.473031	1	LINC00592
ENSG00000250929	0.195844	0	0.391687	Inf	Inf	0.179572	0.70194	LINC01181
ENSG00000204581	1.32243	0.699369	1.94549	2.78178	1.47601	0.0242095	0.192662	AC096670.3
ENSG00000225620	0.304938	0.514964	0.0949133	0.184311	-2.43979	0.287737	0.911871	RP11-569A11.2
ENSG00000271771	0.238871	0.0963311	0.38141	3.95936	1.98527	0.450995	1	RP11-1250I15.3
ENSG00000277919	0	0	0	NA	NA	NA	NA	MIR8067
ENSG00000184178	7.91163	8.0047	7.81855	0.976744	-0.0339471	0.95309	1	SCFD2
ENSG00000206260	0	0	0	NA	NA	NA	NA	PRR23A
ENSG00000237786	0.351163	0.401496	0.300829	0.749269	-0.416445	0.968606	1	GFOD1-AS1
ENSG00000272911	0.938826	0.808237	1.06942	1.32315	0.403972	0.703088	1	RP11-74E22.6
ENSG00000164112	4.6351	5.76149	3.50872	0.608995	-0.715499	0.0247071	0.195711	TMEM155
ENSG00000230039	0.10107	0	0.20214	Inf	Inf	0.556183	1	RP11-314A15.2
ENSG00000130204	10.0011	10.1272	9.8749	0.975086	-0.0363982	0.91773	1	TOMM40
ENSG00000271580	2.67448	2.22908	3.11988	1.39963	0.485044	0.271804	0.892601	RP11-536L3.4
ENSG00000252650	0	0	0	NA	NA	NA	NA	RNA5SP75
ENSG00000258529	0.759422	0.422125	1.09672	2.59809	1.37745	0.347704	0.987162	RP11-108O10.8
ENSG00000189099	0.291405	0.0963311	0.486479	5.05007	2.3363	0.285824	0.911057	PRSS48
ENSG00000232879	0.445744	0.403115	0.488373	1.2115	0.276791	1	1	RP11-544M22.3
ENSG00000265897	0	0	0	NA	NA	NA	NA	AC018696.1
ENSG00000111863	7.52049	4.55566	10.4853	2.3016	1.20264	1.5394e-06	7.34616e-05	ADTRP
ENSG00000109618	9.39101	8.30066	10.4814	1.26271	0.336528	0.130849	0.592067	SEPSECS
ENSG00000279345	3.62452	2.84583	4.40321	1.54725	0.629704	0.083422	0.452384	RP3-522J7.7
ENSG00000214866	0.602047	0.805853	0.398241	0.494186	-1.01687	0.384715	1	DCDC2C
ENSG00000254978	0.39073	0.100353	0.681107	6.78714	2.7628	0.106348	0.524035	ALG1L9P
ENSG00000153015	9.00979	9.41817	8.60142	0.913279	-0.130872	0.596765	1	CWC27
ENSG00000260549	5.32795	5.76267	4.89322	0.849123	-0.235954	0.448361	1	MT1L
ENSG00000202290	0.0499478	0.0998955	0	0	#NAME?	0.982839	1	RNA5SP37
ENSG00000254578	0	0	0	NA	NA	NA	NA	CTD-2517M22.16
ENSG00000240710	2.95906	1.93037	3.98775	2.0658	1.0467	0.00922299	0.0947463	RP11-430C7.4
ENSG00000268889	0.198941	0.100353	0.297528	2.96483	1.56795	0.688047	1	CTD-2616J11.14
ENSG00000250210	0.349727	0.301769	0.397686	1.31785	0.398188	1	1	FO082796.1
ENSG00000225215	0.399484	0.598722	0.200246	0.334456	-1.58011	0.309908	0.944324	SMARCE1P1
ENSG00000257246	1.63454	1.4109	1.85818	1.31701	0.39727	0.55128	1	RP11-416A17.6
ENSG00000278616	6.12672	6.08827	6.16517	1.01263	0.0181063	1	1	BEND3P3
ENSG00000280267	0	0	0	NA	NA	NA	NA	PRAMEF25
ENSG00000250885	0	0	0	NA	NA	NA	NA	CTD-2004A9.1
ENSG00000273797	1.8438	1.91577	1.77183	0.924861	-0.112691	0.916059	1	RP11-1046B16.3
ENSG00000036448	7.22745	7.89584	6.55906	0.830698	-0.267604	0.299342	0.930471	MYOM2
ENSG00000264583	0	0	0	NA	NA	NA	NA	MIR4487
ENSG00000164114	7.87178	8.81366	6.9299	0.786268	-0.346907	0.158497	0.667971	MAP9
ENSG00000267552	0.0973466	0.101516	0.0931769	0.917852	-0.123666	1	1	CTD-2528L19.4
ENSG00000224695	0	0	0	NA	NA	NA	NA	MTND6P7
ENSG00000106038	0.148592	0	0.297184	Inf	Inf	0.317324	0.944324	EVX1
ENSG00000255189	0.576384	0.0963311	1.05644	10.9667	3.45506	0.0149142	0.136717	GLYATL1P1
ENSG00000238698	0	0	0	NA	NA	NA	NA	RNU7-147P
ENSG00000149089	9.05682	9.31535	8.7983	0.944495	-0.0823849	0.759149	1	APIP
ENSG00000114861	11.3556	11.9424	10.7689	0.901743	-0.149212	0.469307	1	FOXP1
ENSG00000238478	0.0484287	0	0.0968574	Inf	Inf	1	1	RNU6-498P
ENSG00000224570	0.495411	0.699388	0.291434	0.416699	-1.26292	0.491607	1	RP11-430H12.2
ENSG00000179632	11.952	12.5585	11.3455	0.90341	-0.146548	0.472374	1	MAF1
ENSG00000113971	10.551	10.5335	10.5686	1.00334	0.00480652	1	1	NPHP3
ENSG00000205030	0	0	0	NA	NA	NA	NA	OR5L2
ENSG00000243073	0	0	0	NA	NA	NA	NA	PRAMEF4
ENSG00000138193	10.1613	10.3322	9.99045	0.966923	-0.048527	0.860188	1	PLCE1
ENSG00000240809	1.13615	1.00805	1.26426	1.25417	0.32673	0.739659	1	RP11-550F7.1
ENSG00000152942	9.55129	9.41462	9.68796	1.02903	0.0412888	0.902949	1	RAD17
ENSG00000276692	1.04247	1.12961	0.955335	0.845718	-0.241751	0.952652	1	RP11-104G3.7
ENSG00000280004	0	0	0	NA	NA	NA	NA	AC005086.2
ENSG00000224560	0	0	0	NA	NA	NA	NA	RP11-270L13.1
ENSG00000158411	9.15042	9.10511	9.19572	1.00995	0.0142856	1	1	MITD1
ENSG00000172667	9.36266	9.8212	8.90412	0.906623	-0.141426	0.547964	1	ZMAT3
ENSG00000227233	0.0483958	0	0.0967915	Inf	Inf	1	1	CICP17
ENSG00000118363	10.7948	10.834	10.7555	0.992754	-0.0104925	1	1	SPCS2
ENSG00000273311	5.31867	5.06042	5.57691	1.10206	0.140208	0.688163	1	DGCR11
ENSG00000136169	9.10306	8.91355	9.29258	1.04252	0.0600783	0.833467	1	SETDB2
ENSG00000135903	0.548267	0.410338	0.686197	1.67227	0.74181	0.63072	1	PAX3
ENSG00000121644	10.255	10.4308	10.0792	0.966293	-0.0494678	0.858978	1	DESI2
ENSG00000279700	5.57634	5.57311	5.57958	1.00116	0.00167437	1	1	RP13-554M15.2
ENSG00000205362	5.16891	5.47065	4.86717	0.889689	-0.168627	0.638433	1	MT1A
ENSG00000138495	9.36335	9.52078	9.20592	0.966929	-0.0485188	0.870207	1	COX17
ENSG00000204528	3.21632	1.73197	4.70067	2.71406	1.44045	0.000261207	0.00542781	PSORS1C3
ENSG00000251286	0.149265	0.29853	0	0	#NAME?	0.291706	0.916438	RP11-588F10.1
ENSG00000169992	10.7097	11.7454	9.67399	0.823643	-0.279909	0.179002	0.70194	NLGN2
ENSG00000239344	0.244249	0.29853	0.189968	0.636347	-0.652115	0.971561	1	RP11-771F20.1
ENSG00000101323	0.837315	0	1.67463	Inf	Inf	2.03938e-05	0.000641841	HAO1
ENSG00000272456	1.14292	0.721913	1.56392	2.16635	1.11527	0.110375	0.534995	CTD-2342N23.3
ENSG00000262662	0.700901	1.01798	0.383821	0.377042	-1.4072	0.169486	0.691822	CTD-2561B21.3
ENSG00000219395	2.52701	1.83507	3.21895	1.75413	0.810757	0.0647462	0.377387	HSPA8P15
ENSG00000127564	5.38428	3.13961	7.62895	2.4299	1.2809	1.74511e-05	0.000559525	PKMYT1
ENSG00000255349	0	0	0	NA	NA	NA	NA	OR4A7P
ENSG00000277998	4.57618	4.95095	4.2014	0.848604	-0.236836	0.492437	1	RP11-452N17.1
ENSG00000275248	0.590626	0.798226	0.383025	0.479845	-1.05936	0.379839	1	RP11-40E6.2
ENSG00000226086	0.793708	0.61385	0.973566	1.586	0.665392	0.498303	1	EIF3LP3
ENSG00000235023	4.21934	3.43999	4.99869	1.45311	0.539144	0.114048	0.544436	AP001626.2
ENSG00000176973	10.0082	10.7257	9.29068	0.866211	-0.20721	0.34238	0.980067	FAM89B
ENSG00000211682	0	0	0	NA	NA	NA	NA	IGLJ6
ENSG00000231630	0	0	0	NA	NA	NA	NA	RP11-740P5.3
ENSG00000270997	0	0	0	NA	NA	NA	NA	RP11-703P11.1
ENSG00000249514	0	0	0	NA	NA	NA	NA	CTD-2266L18.1
ENSG00000279115	0.14811	0.0992748	0.196946	1.98384	0.988299	1	1	AC006386.1
ENSG00000159479	9.85552	9.9211	9.78994	0.98678	-0.0191994	0.976577	1	MED8
ENSG00000112511	11.8506	12.3558	11.3455	0.918232	-0.12307	0.555329	1	PHF1
ENSG00000211950	3.08798	0.704708	5.47124	7.76384	2.95677	3.15468e-10	8.0415e-08	IGHV1-24
ENSG00000202534	0	0	0	NA	NA	NA	NA	RNU6-1329P
ENSG00000226663	0	0	0	NA	NA	NA	NA	MTND4P10
ENSG00000154511	9.22323	10.1329	8.31358	0.820457	-0.2855	0.206356	0.763304	FAM69A
ENSG00000253946	0	0	0	NA	NA	NA	NA	CTC-425K20.1
ENSG00000144504	8.74747	8.20572	9.28921	1.13204	0.178926	0.452433	1	ANKMY1
ENSG00000142507	10.5082	10.9372	10.0792	0.921558	-0.117853	0.599188	1	PSMB6
ENSG00000157884	1.75645	2.63498	0.877921	0.333179	-1.58563	0.00438313	0.0529693	CIB4
ENSG00000259677	1.97565	1.40271	2.5486	1.81691	0.861485	0.101443	0.507926	RP11-493E3.1
ENSG00000164116	9.52252	11.2397	7.80539	0.69445	-0.526057	0.0158653	0.140326	GUCY1A3
ENSG00000273305	2.78408	2.91712	2.65104	0.908787	-0.137986	0.792704	1	RP11-440D17.4
ENSG00000138669	8.35491	7.39214	9.31769	1.26049	0.333981	0.161989	0.672244	PRKG2
ENSG00000250927	0	0	0	NA	NA	NA	NA	MESTP3
ENSG00000174013	8.75896	8.90911	8.60881	0.966293	-0.0494677	0.878155	1	FBXO45
ENSG00000235110	0.0474566	0	0.0949133	Inf	Inf	1	1	RP11-8J23.1
ENSG00000277670	0	0	0	NA	NA	NA	NA	RP11-339A11.3
ENSG00000196704	10.5021	10.8327	10.1714	0.938952	-0.0908766	0.698066	1	AMZ2
ENSG00000251332	1.24964	1.62035	0.878921	0.542427	-0.882499	0.197703	0.742018	RP11-177C12.4
ENSG00000259235	0.638012	0.701228	0.574796	0.819699	-0.286835	0.951575	1	RP11-605F22.2
ENSG00000258507	0.0508297	0.101659	0	0	#NAME?	0.983137	1	RP13-582L3.4
ENSG00000178821	4.91243	4.34302	5.48185	1.26222	0.335966	0.300643	0.932394	TMEM52
ENSG00000244019	0	0	0	NA	NA	NA	NA	RPS2P24
ENSG00000222054	0	0	0	NA	NA	NA	NA	RNA5SP177
ENSG00000196126	11.9747	10.6287	13.3207	1.25327	0.325701	0.0954675	0.490791	HLA-DRB1
ENSG00000227987	0.298018	0.494051	0.101986	0.206427	-2.27629	0.341822	0.980067	AC092675.4
ENSG00000232301	0	0	0	NA	NA	NA	NA	RP11-132A1.3
ENSG00000278896	2.11831	1.4082	2.82843	2.00854	1.00615	0.0415747	0.282021	RP11-474P2.7
ENSG00000227851	0	0	0	NA	NA	NA	NA	RP11-381K7.1
ENSG00000225715	0.70236	0.701853	0.702867	1.00144	0.0020827	1	1	RP11-325E14.5
ENSG00000271919	0.24977	0.302594	0.196946	0.650859	-0.619583	0.972269	1	RP11-269G24.8
ENSG00000176928	8.40295	7.58842	9.21749	1.21468	0.280574	0.245474	0.84615	GCNT4
ENSG00000034239	4.02309	4.03522	4.01097	0.99399	-0.00869658	1	1	EFCAB1
ENSG00000243514	0.392219	0	0.784438	Inf	Inf	0.0156124	0.139897	RPL32P33
ENSG00000233714	0	0	0	NA	NA	NA	NA	AC012506.2
ENSG00000280746	0	0	0	NA	NA	NA	NA	AC024896.1
ENSG00000129455	0.947944	1.41104	0.484846	0.343608	-1.54116	0.0535926	0.338219	KLK8
ENSG00000240250	0.687282	0	1.37456	Inf	Inf	0.000216481	0.00463984	RN7SL541P
ENSG00000276215	0	0	0	NA	NA	NA	NA	AC004053.2
ENSG00000216902	0	0	0	NA	NA	NA	NA	RP1-161C16.1
ENSG00000265875	0	0	0	NA	NA	NA	NA	AC011357.1
ENSG00000254672	0.289586	0.0998955	0.479276	4.79777	2.26236	0.28624	0.911057	RP5-916O11.3
ENSG00000143033	9.247	8.80422	9.68979	1.10058	0.13827	0.567676	1	MTF2
ENSG00000270757	4.93677	4.59896	5.27458	1.14691	0.197749	0.541321	1	HSPE1-MOB4
ENSG00000256150	0.0966928	0	0.193386	Inf	Inf	0.555989	1	RP11-885B4.1
ENSG00000257941	2.73212	2.93373	2.53051	0.862557	-0.213309	0.690996	1	RP11-290L1.4
ENSG00000259956	11.0516	11.1462	10.957	0.983024	-0.0247021	0.955786	1	RBM15B
ENSG00000106410	0.0512304	0	0.102461	Inf	Inf	1	1	NOBOX
ENSG00000227958	0	0	0	NA	NA	NA	NA	RP11-399H11.3
ENSG00000267083	0.30215	0.302996	0.301304	0.994415	-0.00808049	1	1	KRT18P61
ENSG00000234041	0	0	0	NA	NA	NA	NA	RP11-345I18.1
ENSG00000259847	0.0491302	0	0.0982604	Inf	Inf	1	1	RP11-95H3.1
ENSG00000265243	0	0	0	NA	NA	NA	NA	IGLJCOR18
ENSG00000226668	0.246064	0.299072	0.193056	0.645519	-0.631469	0.976394	1	RP11-526D8.7
ENSG00000234900	0.501686	0.40381	0.599562	1.48476	0.57023	0.809804	1	RP1-278O22.2
ENSG00000268140	1.14555	1.02514	1.26595	1.2349	0.3044	0.739659	1	PCGF7P
ENSG00000278987	3.1136	2.41964	3.80757	1.57361	0.654079	0.102623	0.512491	LA16c-431H6.7
ENSG00000250006	0	0	0	NA	NA	NA	NA	CTB-179I1.1
ENSG00000236313	0.0465885	0	0.0931769	Inf	Inf	1	1	VN1R53P
ENSG00000250349	0	0	0	NA	NA	NA	NA	RP5-972B16.2
ENSG00000225352	0	0	0	NA	NA	NA	NA	RPL31P53
ENSG00000273085	0	0	0	NA	NA	NA	NA	OR52E1
ENSG00000260729	7.62277	7.99814	7.24741	0.906137	-0.142198	0.591646	1	RP11-106M3.2
ENSG00000245667	1.4377	1.41477	1.46063	1.03242	0.046024	1	1	RP5-940J5.8
ENSG00000203818	0.789916	0.61143	0.968402	1.58383	0.663419	0.587468	1	HIST2H3PS2
ENSG00000202050	0	0	0	NA	NA	NA	NA	RNU6-391P
ENSG00000259799	2.80268	3.75349	1.85186	0.493371	-1.01926	0.0157508	0.139908	RP11-554A11.9
ENSG00000264326	0	0	0	NA	NA	NA	NA	MIR4657
ENSG00000196296	5.9555	5.24963	6.66136	1.26892	0.343601	0.237411	0.830492	ATP2A1
ENSG00000230481	0	0	0	NA	NA	NA	NA	IGKV1OR22-5
ENSG00000185933	1.72147	1.20808	2.23486	1.84993	0.88747	0.110474	0.534995	CALHM1
ENSG00000280956	0.0992255	0.101659	0.0967915	0.952116	-0.0707902	1	1	AL049564.1
ENSG00000221923	7.50917	7.59058	7.42775	0.978549	-0.0312842	0.960788	1	ZNF880
ENSG00000109805	5.68131	3.6312	7.73142	2.12916	1.09029	0.000159002	0.00358344	NCAPG
ENSG00000235653	0	0	0	NA	NA	NA	NA	AC007253.1
ENSG00000211978	2.14532	0.595554	3.69508	6.20445	2.6333	1.6348e-06	7.7029e-05	IGHV5-78
ENSG00000240489	3.02347	3.03355	3.0134	0.993356	-0.00961675	1	1	SETP14
ENSG00000212039	0	0	0	NA	NA	NA	NA	AL592205.1
ENSG00000196748	0.0507581	0.101516	0	0	#NAME?	0.983113	1	CLPSL2
ENSG00000226753	0	0	0	NA	NA	NA	NA	RP11-212D3.2
ENSG00000163975	8.99516	7.89505	10.0953	1.27868	0.354658	0.120132	0.562168	MFI2
ENSG00000239893	0.496444	0.101659	0.891229	8.76681	3.13205	0.0481205	0.312677	ZNF736P9Y
ENSG00000270720	2.56126	1.50691	3.61561	2.39935	1.26264	0.00470757	0.0562934	RP11-84C13.2
ENSG00000127329	10.847	10.8371	10.8569	1.00183	0.00263855	1	1	PTPRB
ENSG00000262358	0.293688	0	0.587376	Inf	Inf	0.0546032	0.340211	CTD-3195I5.4
ENSG00000250594	0	0	0	NA	NA	NA	NA	RP11-433B3.1
ENSG00000271148	0	0	0	NA	NA	NA	NA	RP11-401N18.1
ENSG00000263570	0	0	0	NA	NA	NA	NA	AC074264.1
ENSG00000143183	10.6484	10.2293	11.0675	1.08194	0.113627	0.617201	1	TMCO1
ENSG00000229941	0.0483958	0	0.0967915	Inf	Inf	1	1	AC012499.1
ENSG00000248315	0	0	0	NA	NA	NA	NA	RP11-3N2.11
ENSG00000108774	11.7939	11.6438	11.9441	1.02579	0.0367355	0.90099	1	RAB5C
ENSG00000125522	0.0965282	0	0.193056	Inf	Inf	0.67497	1	NPBWR2
ENSG00000183696	9.44942	9.21318	9.68567	1.05128	0.0721527	0.787039	1	UPP1
ENSG00000273826	0	0	0	NA	NA	NA	NA	MIR6861
ENSG00000228318	1.03396	0.900159	1.16776	1.29729	0.375497	0.733165	1	AP001610.5
ENSG00000275261	0	0	0	NA	NA	NA	NA	AL136221.1
ENSG00000212025	0	0	0	NA	NA	NA	NA	AC011748.1
ENSG00000279859	1.2399	1.21778	1.26203	1.03634	0.0514933	1	1	AC093323.1
ENSG00000269680	4.80351	3.92817	5.67885	1.44567	0.531742	0.0965296	0.495259	CTD-3128G10.6
ENSG00000235944	5.50477	4.95855	6.05099	1.22031	0.287253	0.338213	0.977001	ZNF815P
ENSG00000092067	2.81059	1.82094	3.80024	2.08697	1.06141	0.0109482	0.106827	CEBPE
ENSG00000269113	8.16846	8.90891	7.42801	0.833773	-0.262273	0.280356	0.907757	TRABD2B
ENSG00000231302	0.0957187	0	0.191437	Inf	Inf	0.555914	1	RPL36P2
ENSG00000268442	3.2351	3.63482	2.83539	0.780065	-0.358334	0.37725	1	CTD-2027I19.2
ENSG00000244031	0	0	0	NA	NA	NA	NA	RPS3AP17
ENSG00000268957	0	0	0	NA	NA	NA	NA	SIGLEC26P
ENSG00000231392	0.0950172	0	0.190034	Inf	Inf	0.555853	1	LL22NC03-24A12.8
ENSG00000227879	0.29839	0.101659	0.49512	4.87038	2.28403	0.376543	1	PSPC1P1
ENSG00000272512	5.92679	6.77288	5.0807	0.750154	-0.414741	0.141045	0.622886	RP11-54O7.17
ENSG00000129451	5.67481	5.4742	5.87541	1.07329	0.102043	0.77649	1	KLK10
ENSG00000254312	0	0	0	NA	NA	NA	NA	MRPL57P7
ENSG00000117139	10.6517	10.7351	10.5682	0.984451	-0.022609	0.962465	1	KDM5B
ENSG00000001460	7.86245	7.58891	8.136	1.07209	0.100427	0.733816	1	STPG1
ENSG00000227583	0.194192	0.195606	0.192779	0.985547	-0.0210032	1	1	RP11-119F7.3
ENSG00000241057	2.17985	2.21431	2.14539	0.968874	-0.0456188	1	1	AC004985.12
ENSG00000268434	1.03918	1.11453	0.963835	0.864794	-0.209571	0.941697	1	AC011530.4
ENSG00000265806	0	0	0	NA	NA	NA	NA	MIR4292
ENSG00000221190	0	0	0	NA	NA	NA	NA	MIR1184-1
ENSG00000080031	9.62922	7.39282	11.8656	1.60502	0.682591	0.00162696	0.0244402	PTPRH
ENSG00000274793	0	0	0	NA	NA	NA	NA	AL353783.1
ENSG00000218476	0	0	0	NA	NA	NA	NA	RP11-108N13.1
ENSG00000168300	11.2086	11.7461	10.6711	0.908475	-0.138481	0.510333	1	PCMTD1
ENSG00000234206	0.35398	0.51106	0.196899	0.385275	-1.37604	0.469488	1	RP1-67A8.3
ENSG00000279419	2.34768	3.03399	1.66136	0.547582	-0.868853	0.0608088	0.364237	RP5-907C10.3
ENSG00000196772	0.0489328	0	0.0978656	Inf	Inf	1	1	OR14A16
ENSG00000255531	0	0	0	NA	NA	NA	NA	NDUFS5P6
ENSG00000250420	0.482139	0.199791	0.764487	3.82643	1.936	0.160812	0.67015	AACSP1
ENSG00000145451	2.85732	2.52158	3.19307	1.2663	0.340618	0.434609	1	GLRA3
ENSG00000268947	4.20129	2.93281	5.46977	1.86502	0.899194	0.00731461	0.0793948	AD000684.2
ENSG00000231982	0.401246	0.407744	0.394748	0.968127	-0.046732	1	1	RP11-573D15.1
ENSG00000126391	10.4955	9.72757	11.2634	1.15789	0.211493	0.322509	0.950369	FRMD8
ENSG00000258509	0.0508297	0.101659	0	0	#NAME?	0.983137	1	RP11-857B24.3
ENSG00000130589	10.3468	10.1276	10.5659	1.04328	0.0611249	0.812866	1	HELZ2
ENSG00000236764	0	0	0	NA	NA	NA	NA	COX7A2P2
ENSG00000106125	7.72388	8.7006	6.74715	0.77548	-0.366838	0.133599	0.600753	FAM188B
ENSG00000076984	10.9039	11.0388	10.7689	0.97555	-0.0357128	0.904573	1	MAP2K7
ENSG00000226646	0	0	0	NA	NA	NA	NA	RPL7P37
ENSG00000234595	0	0	0	NA	NA	NA	NA	AC013733.3
ENSG00000271824	5.03867	2.82543	7.25192	2.56666	1.35989	1.30956e-05	0.000446383	AC009014.3
ENSG00000133624	10.1569	10.4303	9.88352	0.947577	-0.0776847	0.75192	1	ZNF767P
ENSG00000253801	0	0	0	NA	NA	NA	NA	CTD-2060F24.1
ENSG00000260590	0	0	0	NA	NA	NA	NA	RP11-244B22.7
ENSG00000233508	0.831098	0.493041	1.16916	2.37132	1.24569	0.173281	0.701777	RP1-269M15.3
ENSG00000155974	7.68545	9.01939	6.3515	0.704206	-0.505931	0.0385063	0.265813	GRIP1
ENSG00000243664	0.195147	0	0.390295	Inf	Inf	0.17974	0.70194	RPS29P12
ENSG00000235976	0	0	0	NA	NA	NA	NA	RP1-197J16.1
ENSG00000267717	0.29787	0.200705	0.395035	1.96823	0.9769	0.771367	1	SRSF10P1
ENSG00000232002	0.0512304	0	0.102461	Inf	Inf	1	1	AC093642.6
ENSG00000221539	0	0	0	NA	NA	NA	NA	SNORD99
ENSG00000279064	1.03971	0.803188	1.27624	1.58897	0.668092	0.428211	1	CH507-39O4.2
ENSG00000254920	0	0	0	NA	NA	NA	NA	RP11-56P9.6
ENSG00000231378	0.100487	0.104447	0.0965282	0.924187	-0.113743	1	1	NDUFAF4P4
ENSG00000257323	0	0	0	NA	NA	NA	NA	RP11-361A23.1
ENSG00000257364	0	0	0	NA	NA	NA	NA	VENTXP3
ENSG00000117394	9.54541	9.11966	9.97117	1.09337	0.128783	0.578881	1	SLC2A1
ENSG00000260286	0.535058	0.0963311	0.973785	10.1087	3.33753	0.0801591	0.43998	C6orf229
ENSG00000226235	0.984853	0.806322	1.16338	1.44283	0.5289	0.554319	1	LEMD1-AS1
ENSG00000261654	3.7519	2.82317	4.68063	1.65793	0.729386	0.04146	0.281615	RP11-96K19.4
ENSG00000125084	2.16276	0.917686	3.40783	3.71351	1.89278	0.000166566	0.00370507	WNT1
ENSG00000264799	0	0	0	NA	NA	NA	NA	AC245036.1
ENSG00000251615	8.31936	8.90463	7.73409	0.868547	-0.203325	0.40002	1	RP11-774O3.3
ENSG00000125743	10.8964	11.1352	10.6577	0.957117	-0.0632321	0.798732	1	SNRPD2
ENSG00000254227	0	0	0	NA	NA	NA	NA	RP11-622O11.4
ENSG00000259443	0.3445	0.299276	0.389725	1.30222	0.380978	1	1	RP11-403B2.5
ENSG00000241537	0.249146	0.294322	0.203971	0.693022	-0.529027	0.976658	1	RP11-624D20.1
ENSG00000249226	0	0	0	NA	NA	NA	NA	SUCLG2P4
ENSG00000030304	6.6473	5.87242	7.42218	1.26391	0.337888	0.203966	0.757412	MUSK
ENSG00000088179	8.99928	8.80614	9.19242	1.04386	0.061935	0.830568	1	PTPN4
ENSG00000172288	0	0	0	NA	NA	NA	NA	CDY1
ENSG00000270369	0.197196	0.204566	0.189827	0.927949	-0.107883	1	1	RP11-144G6.13
ENSG00000258678	0.0491302	0	0.0982604	Inf	Inf	1	1	RP11-1078H9.1
ENSG00000267182	0	0	0	NA	NA	NA	NA	SNRPCP20
ENSG00000238211	0	0	0	NA	NA	NA	NA	POLR2LP
ENSG00000248122	0	0	0	NA	NA	NA	NA	APOOP4
ENSG00000212497	0	0	0	NA	NA	NA	NA	RNA5SP465
ENSG00000280799	0	0	0	NA	NA	NA	NA	DUX4L5
ENSG00000261840	4.86442	4.45066	5.27818	1.18593	0.246022	0.46032	1	RP11-146F11.1
ENSG00000234769	5.85783	5.75638	5.95929	1.03525	0.0499767	0.929358	1	WASH4P
ENSG00000252705	0	0	0	NA	NA	NA	NA	RNU6-175P
ENSG00000162441	8.80854	8.80614	8.81095	1.00055	0.000786954	1	1	LZIC
ENSG00000261399	0.39631	0.505794	0.286826	0.56708	-0.818375	0.715425	1	LA16c-329F2.1
ENSG00000258467	0	0	0	NA	NA	NA	NA	PHKBP2
ENSG00000241815	0.0501763	0.100353	0	0	#NAME?	0.982917	1	RP11-124D9.1
ENSG00000206344	6.80106	5.9649	7.63723	1.28036	0.356552	0.181016	0.70194	HCG27
ENSG00000274491	0	0	0	NA	NA	NA	NA	GNAS-AS1_4
ENSG00000240877	0.993407	0.908852	1.07796	1.18607	0.246189	0.884916	1	RN7SL521P
ENSG00000278126	5.22632	5.56803	4.88461	0.877261	-0.188922	0.570809	1	RP11-454E5.4
ENSG00000278981	1.54977	2.12126	0.978292	0.461185	-1.11658	0.0742359	0.418322	RP11-9N12.2
ENSG00000214929	0.192452	0.19855	0.186354	0.938576	-0.0914549	1	1	SPATA31D1
ENSG00000009724	7.50489	6.89422	8.11556	1.17715	0.235304	0.353499	0.99109	MASP2
ENSG00000251301	3.45503	2.6186	4.29145	1.63883	0.71267	0.057981	0.351796	RP11-81H14.2
ENSG00000237424	5.55041	4.64526	6.45556	1.38971	0.474783	0.10604	0.524035	FOXD2-AS1
ENSG00000228045	0.0481656	0.0963311	0	0	#NAME?	0.98279	1	DNAJA1P6
ENSG00000177519	4.40702	6.08032	2.73371	0.4496	-1.15328	0.000469821	0.0088285	RPRM
ENSG00000164871	0	0	0	NA	NA	NA	NA	SPAG11B
ENSG00000105048	4.62487	5.14046	4.10929	0.799401	-0.323008	0.319416	0.94478	TNNT1
ENSG00000228360	0.291668	0.393368	0.189968	0.482929	-1.05012	0.717565	1	RP11-365F18.1
ENSG00000228166	0.249739	0.208926	0.290551	1.39069	0.475798	1	1	MTND1P11
ENSG00000275591	0.645709	0.600108	0.691311	1.15198	0.204113	1	1	XKR5
ENSG00000260414	0	0	0	NA	NA	NA	NA	RP11-1437A8.2
ENSG00000198888	18.2203	18.1385	18.3021	1.00902	0.0129566	0.971	1	MT-ND1
ENSG00000134072	9.22078	10.2323	8.20924	0.802286	-0.317812	0.158293	0.667454	CAMK1
ENSG00000280483	0.100025	0.0998955	0.100154	1.00259	0.00373163	1	1	AC022098.1
ENSG00000242524	0	0	0	NA	NA	NA	NA	OR2U2P
ENSG00000236878	2.08504	2.31318	1.8569	0.802748	-0.31698	0.565747	1	AC012363.7
ENSG00000206047	2.04883	2.31818	1.77947	0.767616	-0.381544	0.462533	1	DEFA1
ENSG00000231496	0.246298	0.399419	0.0931769	0.233281	-2.09986	0.408172	1	RP1-251M9.2
ENSG00000049239	11.8441	11.5585	12.1297	1.04942	0.0695864	0.750866	1	H6PD
ENSG00000178075	7.83257	5.87111	9.79402	1.66817	0.738266	0.00218826	0.0304944	GRAMD1C
ENSG00000256632	0.559977	0.412868	0.707085	1.71262	0.776202	0.679893	1	RP13-672B3.2
ENSG00000103175	9.22077	10.3237	8.11784	0.78633	-0.346792	0.119212	0.560358	WFDC1
ENSG00000108443	10.1104	10.4308	9.78994	0.938557	-0.0914832	0.699618	1	RPS6KB1
ENSG00000231252	2.14379	2.72394	1.56364	0.574034	-0.800792	0.100602	0.505226	RP11-436K8.1
ENSG00000272734	8.95381	9.01205	8.89557	0.987075	-0.0187687	0.993848	1	ADIRF-AS1
ENSG00000252148	0	0	0	NA	NA	NA	NA	RNU6-1206P
ENSG00000233006	6.86144	6.37915	7.34373	1.15121	0.203148	0.463017	1	AC034220.3
ENSG00000228316	0	0	0	NA	NA	NA	NA	RP11-522L3.5
ENSG00000229406	0	0	0	NA	NA	NA	NA	OFD1P4Y
ENSG00000221523	0	0	0	NA	NA	NA	NA	AC079080.1
ENSG00000152049	7.92743	9.21143	6.64343	0.721216	-0.471496	0.049571	0.319859	KCNE4
ENSG00000230707	0.954624	1.61708	0.292166	0.180675	-2.46853	0.00350622	0.044591	RP11-364B14.3
ENSG00000266563	0	0	0	NA	NA	NA	NA	EIF1P5
ENSG00000072694	9.19321	8.62629	9.76013	1.13144	0.178161	0.426583	1	FCGR2B
ENSG00000123364	0.245376	0	0.490752	Inf	Inf	0.0995295	0.504046	HOXC13
ENSG00000225082	0	0	0	NA	NA	NA	NA	DAP3P1
ENSG00000255153	5.71597	5.46538	5.96656	1.0917	0.126577	0.708176	1	TOLLIP-AS1
ENSG00000261663	4.86336	4.43981	5.28692	1.1908	0.251931	0.46032	1	RP11-304L19.11
ENSG00000249996	1.25257	1.6199	0.885228	0.546469	-0.871787	0.197703	0.742018	RP11-359P5.1
ENSG00000248842	0	0	0	NA	NA	NA	NA	CTB-1H10.1
ENSG00000230080	0	0	0	NA	NA	NA	NA	AC139143.2
ENSG00000253829	1.5911	1.91037	1.27184	0.665755	-0.586937	0.326481	0.954695	RP11-723D22.3
ENSG00000175309	11.188	10.6282	11.7479	1.10536	0.144514	0.499712	1	PHYKPL
ENSG00000204713	10.7433	10.5296	10.957	1.04059	0.0574085	0.823582	1	TRIM27
ENSG00000275592	0.0482641	0	0.0965282	Inf	Inf	1	1	VN1R7P
ENSG00000248935	0.0501763	0.100353	0	0	#NAME?	0.982917	1	CTD-2254N19.1
ENSG00000231203	1.97326	0.314095	3.63243	11.5648	3.53166	3.48379e-08	3.15617e-06	KRT8P10
ENSG00000241809	0.743312	0.793872	0.692752	0.872624	-0.196568	0.955751	1	CTD-2207L17.1
ENSG00000238731	0	0	0	NA	NA	NA	NA	RNU7-90P
ENSG00000011052	6.13009	7.29699	4.96319	0.68017	-0.556032	0.0458257	0.300582	NME2
ENSG00000236690	0	0	0	NA	NA	NA	NA	AC007274.5
ENSG00000181649	6.0585	5.45935	6.65766	1.2195	0.286285	0.32365	0.952095	PHLDA2
ENSG00000110395	10.5015	10.5368	10.4662	0.993299	-0.00969961	1	1	CBL
ENSG00000223922	2.12458	2.00413	2.24503	1.1202	0.163753	0.848564	1	ASS1P2
ENSG00000112305	10.148	9.9211	10.3749	1.04574	0.0645229	0.80734	1	SMAP1
ENSG00000254425	0	0	0	NA	NA	NA	NA	RP11-480O10.2
ENSG00000167014	0.0465885	0	0.0931769	Inf	Inf	1	1	C15orf43
ENSG00000276499	0	0	0	NA	NA	NA	NA	AL845259.7
ENSG00000107018	1.03666	0.713019	1.3603	1.90781	0.931917	0.217365	0.786179	RLN1
ENSG00000248480	0	0	0	NA	NA	NA	NA	RP11-313E19.1
ENSG00000254174	0	0	0	NA	NA	NA	NA	IGHV1-12
ENSG00000239679	0	0	0	NA	NA	NA	NA	RN7SL193P
ENSG00000228790	0	0	0	NA	NA	NA	NA	AC098784.1
ENSG00000260799	1.63099	1.78928	1.4727	0.82307	-0.280913	0.664426	1	KRT8P50
ENSG00000249234	0.19998	0.39996	0	0	#NAME?	0.159871	0.66945	RP11-452J21.2
ENSG00000234363	0	0	0	NA	NA	NA	NA	PPIAP27
ENSG00000266246	0	0	0	NA	NA	NA	NA	AC097493.1
ENSG00000223905	0	0	0	NA	NA	NA	NA	RP11-335E14.1
ENSG00000260743	2.73576	2.93085	2.54068	0.866873	-0.206107	0.690996	1	RP11-255C15.3
ENSG00000227560	1.92956	1.59624	2.26287	1.41762	0.503471	0.39388	1	RP11-139K1.2
ENSG00000167880	9.75452	9.51852	9.99052	1.04959	0.0698226	0.795931	1	EVPL
ENSG00000270930	0.100655	0.103049	0.0982604	0.953526	-0.0686558	1	1	GRAMD4P8
ENSG00000279273	0.993699	1.01358	0.973815	0.960764	-0.0577467	1	1	CTD-2526A2.4
ENSG00000139656	1.79569	1.81923	1.77215	0.974123	-0.0378236	1	1	SMIM2
ENSG00000139988	3.02658	2.92306	3.13009	1.07083	0.0987244	0.903863	1	RDH12
ENSG00000254418	1.05418	0.82358	1.28477	1.55999	0.641534	0.428211	1	RP11-21L19.1
ENSG00000104998	7.93921	7.09068	8.78773	1.23933	0.309566	0.198682	0.744163	IL27RA
ENSG00000279952	0.0496798	0.0993595	0	0	#NAME?	0.98279	1	RP11-483I24.1
ENSG00000230806	0.541479	0.70289	0.380069	0.540723	-0.887038	0.635914	1	SRGAP2-AS1
ENSG00000237338	0.355844	0.711687	0	0	#NAME?	0.0235144	0.188741	FTCD-AS1
ENSG00000186723	0.0999205	0.103049	0.0967915	0.939273	-0.0903843	1	1	OR10H1
ENSG00000137948	1.42533	1.2044	1.64625	1.36687	0.450875	0.516729	1	BRDT
ENSG00000281302	0	0	0	NA	NA	NA	NA	Y_RNA
ENSG00000082068	9.65479	9.92249	9.38708	0.94604	-0.0800263	0.755196	1	WDR70
ENSG00000235204	1.08853	1.00182	1.17524	1.1731	0.230329	0.895974	1	RP11-121A14.2
ENSG00000136319	8.30997	8.40651	8.21343	0.977032	-0.033523	0.945744	1	TTC5
ENSG00000223911	0	0	0	NA	NA	NA	NA	AC009480.3
ENSG00000232167	0	0	0	NA	NA	NA	NA	AC137675.1
ENSG00000153044	6.39387	5.66497	7.12277	1.25734	0.33037	0.224732	0.804784	CENPH
ENSG00000244657	0	0	0	NA	NA	NA	NA	GS1-124K5.8
ENSG00000241231	0.0465885	0	0.0931769	Inf	Inf	1	1	RP11-275H4.1
ENSG00000255774	3.33632	0.594933	6.07771	10.2158	3.35273	2.13114e-12	1.61966e-09	AP000439.3
ENSG00000280282	4.34659	2.11385	6.57933	3.11248	1.63807	2.03459e-06	9.31913e-05	LLNLR-259H9.1
ENSG00000226544	0.493068	0.509484	0.476652	0.935559	-0.0960998	1	1	RPL7P22
ENSG00000079819	12.1451	12.5539	11.7364	0.93488	-0.0971474	0.644719	1	EPB41L2
ENSG00000201920	0	0	0	NA	NA	NA	NA	RNA5SP442
ENSG00000234460	0.840019	0.10741	1.57263	14.6414	3.87198	0.000355357	0.00700317	XXyac-YM21GA2.4
ENSG00000223418	0.148087	0.0992748	0.196899	1.98337	0.987955	1	1	GS1-590J6.2
ENSG00000260494	0.443054	0.206099	0.680008	3.29943	1.72222	0.233895	0.824906	AC002310.10
ENSG00000197927	5.16776	5.15461	5.1809	1.0051	0.00733741	1	1	C2orf27A
ENSG00000221725	0	0	0	NA	NA	NA	NA	RNU6ATAC25P
ENSG00000251359	3.48972	4.14366	2.83577	0.684362	-0.547169	0.144257	0.633728	WWC2-AS2
ENSG00000254146	0	0	0	NA	NA	NA	NA	HMGB1P46
ENSG00000253346	0	0	0	NA	NA	NA	NA	CTD-3107M8.1
ENSG00000143793	9.00468	9.10349	8.90586	0.978291	-0.0316651	0.933636	1	C1orf35
ENSG00000134333	13.6941	13.5776	13.8107	1.01717	0.0245609	0.939365	1	LDHA
ENSG00000275212	2.1772	1.00347	3.35093	3.33935	1.73957	0.00818618	0.0864319	RP3-446N13.5
ENSG00000244544	0	0	0	NA	NA	NA	NA	RN7SL446P
ENSG00000143184	3.86183	3.33208	4.39158	1.31797	0.398316	0.273949	0.89706	XCL1
ENSG00000182872	11.0461	11.1352	10.957	0.984002	-0.0232674	0.955786	1	RBM10
ENSG00000261798	2.51048	1.2048	3.81617	3.16747	1.66333	0.000317068	0.0063693	RP1-118J21.25
ENSG00000273704	0	0	0	NA	NA	NA	NA	RP11-573C10.1
ENSG00000272337	0	0	0	NA	NA	NA	NA	U6
ENSG00000119772	10.4982	10.6303	10.3661	0.975142	-0.0363159	0.910299	1	DNMT3A
ENSG00000171954	2.47724	2.52536	2.42912	0.96189	-0.0560567	1	1	CYP4F22
ENSG00000223561	6.0177	6.18247	5.85292	0.946696	-0.0790266	0.849535	1	AC003090.1
ENSG00000213509	1.58528	1.90976	1.2608	0.660191	-0.599045	0.326481	0.954695	PPIAP16
ENSG00000271821	3.61033	2.61863	4.60204	1.75743	0.813464	0.0273465	0.211316	XXbac-BPG299F13.14
ENSG00000138735	10.6122	11.3409	9.88338	0.871478	-0.198464	0.349018	0.987162	PDE5A
ENSG00000250426	0	0	0	NA	NA	NA	NA	FTLP10
ENSG00000251838	0	0	0	NA	NA	NA	NA	SNORA31
ENSG00000265727	0.446163	0.40164	0.490687	1.22171	0.2889	1	1	RN7SL648P
ENSG00000275491	2.87129	2.73235	3.01024	1.10171	0.13974	0.793456	1	RP5-1009E24.8
ENSG00000252130	0	0	0	NA	NA	NA	NA	RNU6-1045P
ENSG00000279013	2.17449	1.7106	2.63838	1.54237	0.625152	0.213301	0.779715	RP11-254A24.2
ENSG00000271180	0.151152	0.302305	0	0	#NAME?	0.291321	0.916438	RP11-665C16.8
ENSG00000280186	3.65465	2.11507	5.19423	2.45582	1.2962	0.000448957	0.00854204	RP11-483I13.6
ENSG00000131845	8.7097	8.91585	8.50355	0.953756	-0.0683072	0.819643	1	ZNF304
ENSG00000182220	11.4522	11.8462	11.0582	0.933486	-0.0992993	0.646201	1	ATP6AP2
ENSG00000241757	0	0	0	NA	NA	NA	NA	RN7SL714P
ENSG00000253153	0.0483958	0	0.0967915	Inf	Inf	1	1	KB-1562D12.3
ENSG00000166896	7.02144	7.09167	6.95122	0.980195	-0.0288594	0.970971	1	XRCC6BP1
ENSG00000280007	5.96545	5.47004	6.46085	1.18113	0.240172	0.414853	1	AC008079.10
ENSG00000232177	0	0	0	NA	NA	NA	NA	MTND4P24
ENSG00000275944	1.71425	0.0998955	3.3286	33.3209	5.05835	3.68232e-09	5.30254e-07	RP11-104J23.1
ENSG00000201683	0	0	0	NA	NA	NA	NA	Y_RNA
ENSG00000185839	2.81867	2.31796	3.31939	1.43203	0.518059	0.231765	0.822381	RP4-592A1.2
ENSG00000233290	0	0	0	NA	NA	NA	NA	RP11-147G16.1
ENSG00000223608	0	0	0	NA	NA	NA	NA	DSCR4-IT1
ENSG00000231261	0	0	0	NA	NA	NA	NA	HMGN2P10
ENSG00000257151	8.9632	9.71778	8.20863	0.844702	-0.243485	0.293285	0.918531	PWAR6
ENSG00000281214	0	0	0	NA	NA	NA	NA	AP000290.1
ENSG00000261507	0	0	0	NA	NA	NA	NA	RP11-1437A8.6
ENSG00000229456	1.33308	1.10589	1.56027	1.41087	0.496585	0.497376	1	RLIMP1
ENSG00000281222	0	0	0	NA	NA	NA	NA	AC096589.1
ENSG00000213187	0	0	0	NA	NA	NA	NA	COPS5P1
ENSG00000207176	0	0	0	NA	NA	NA	NA	Y_RNA
ENSG00000199077	0	0	0	NA	NA	NA	NA	MIR129-2
ENSG00000227076	0.394964	0.100353	0.689576	6.87153	2.78063	0.105795	0.523805	RP11-4C20.4
ENSG00000118094	7.43108	4.26131	10.6009	2.4877	1.31481	2.15066e-07	1.37528e-05	TREH
ENSG00000279640	1.98633	1.82495	2.14772	1.17687	0.23495	0.715807	1	RP13-977J11.6
ENSG00000270507	0	0	0	NA	NA	NA	NA	CTA-21C21.1
ENSG00000048162	8.85795	9.01517	8.70074	0.965122	-0.0512164	0.876802	1	NOP16
ENSG00000135547	6.874	7.69113	6.05686	0.787512	-0.344627	0.190465	0.726458	HEY2
ENSG00000274363	2.58046	2.61367	2.54726	0.974591	-0.0371312	1	1	RP11-104O19.4
ENSG00000168306	9.85925	9.92138	9.79713	0.987477	-0.0181809	0.976577	1	ACOX2
ENSG00000064102	8.65909	8.9101	8.40809	0.943658	-0.0836644	0.761792	1	ASUN
ENSG00000263716	0	0	0	NA	NA	NA	NA	SLC25A51P2
ENSG00000168070	1.99229	0.70264	3.28193	4.67086	2.22369	9.63718e-05	0.00237116	C11orf85
ENSG00000249916	0.392569	0	0.785139	Inf	Inf	0.0204007	0.169689	CTD-2280E9.1
ENSG00000148426	6.21689	6.17372	6.26006	1.01398	0.0200363	1	1	PROSER2
ENSG00000115685	10.5528	10.8327	10.2729	0.94832	-0.0765547	0.749314	1	PPP1R7
ENSG00000122566	14.4363	14.488	14.3845	0.992854	-0.0103464	1	1	HNRNPA2B1
ENSG00000228404	0	0	0	NA	NA	NA	NA	AP001468.58
ENSG00000264530	0.0482641	0	0.0965282	Inf	Inf	1	1	RN7SL25P
ENSG00000275859	0.0991868	0.101516	0.0968574	0.954107	-0.0677766	1	1	MIR6720
ENSG00000249309	0	0	0	NA	NA	NA	NA	RP11-153M7.5
ENSG00000167332	5.64821	7.899	3.39742	0.430108	-1.21723	2.95176e-05	0.000860983	OR51E2
ENSG00000255248	9.92853	11.9477	7.90938	0.662001	-0.595095	0.0051036	0.0602912	RP11-166D19.1
ENSG00000255236	1.1848	0.908819	1.46077	1.60733	0.684667	0.349426	0.987162	CTD-2655K5.1
ENSG00000130649	6.86428	7.1741	6.55446	0.913628	-0.130322	0.647112	1	CYP2E1
ENSG00000255535	0.103342	0.206685	0	0	#NAME?	0.524743	1	RP11-679I18.4
ENSG00000100029	10.4005	10.4349	10.3661	0.993408	-0.00954177	1	1	PES1
ENSG00000248574	0	0	0	NA	NA	NA	NA	ADAM20P2
ENSG00000259248	6.40408	6.06082	6.74735	1.11327	0.154808	0.611209	1	USP3-AS1
ENSG00000211685	3.56987	1.09068	6.04906	5.54614	2.47148	2.17822e-09	3.56152e-07	IGLC7
ENSG00000268620	0	0	0	NA	NA	NA	NA	AC078899.4
ENSG00000207620	0	0	0	NA	NA	NA	NA	MIR516A2
ENSG00000252540	0	0	0	NA	NA	NA	NA	RNU6-919P
ENSG00000229086	0.0509928	0	0.101986	Inf	Inf	1	1	LINC01548
ENSG00000228929	2.98441	2.84235	3.12646	1.09996	0.137446	0.800273	1	RPS13P2
ENSG00000119471	10.0562	10.2293	9.88312	0.966159	-0.0496671	0.861407	1	HSDL2
ENSG00000264054	0	0	0	NA	NA	NA	NA	RPL31P9
ENSG00000231061	0.0482641	0	0.0965282	Inf	Inf	1	1	LINC00395
ENSG00000132300	11.0462	11.0388	11.0536	1.00133	0.00192184	1	1	PTCD3
ENSG00000172345	8.82802	7.2866	10.3694	1.42308	0.509019	0.0244344	0.194113	STARD5
ENSG00000175894	4.70861	4.43936	4.97786	1.1213	0.165172	0.654788	1	TSPEAR
ENSG00000126698	11.1039	11.3456	10.8621	0.957383	-0.062832	0.796946	1	DNAJC8
ENSG00000236461	0.0508297	0.101659	0	0	#NAME?	0.983137	1	RP11-523L1.2
ENSG00000229107	0.923186	0.799824	1.04655	1.30847	0.387884	0.773289	1	ABHD17AP4
ENSG00000211779	0.968153	0.103049	1.83326	17.7901	4.153	5.45296e-05	0.00143731	TRAV5
ENSG00000271028	0	0	0	NA	NA	NA	NA	RP11-111A24.2
ENSG00000213777	3.23921	3.25306	3.22536	0.991484	-0.0123381	1	1	CTD-2224J9.8
ENSG00000133226	12.3441	12.462	12.2262	0.981079	-0.0275593	0.93555	1	SRRM1
ENSG00000223985	0	0	0	NA	NA	NA	NA	AC093326.1
ENSG00000248309	4.43045	5.35563	3.50527	0.654502	-0.61153	0.0626851	0.370158	MEF2C-AS1
ENSG00000207041	0	0	0	NA	NA	NA	NA	RNU6-3P
ENSG00000162076	8.50969	8.70448	8.3149	0.955244	-0.066059	0.821675	1	FLYWCH2
ENSG00000250813	0	0	0	NA	NA	NA	NA	SERF1AP1
ENSG00000182667	8.24094	10.2269	6.25498	0.61162	-0.709292	0.00242088	0.033351	NTM
ENSG00000260933	0	0	0	NA	NA	NA	NA	RP11-164A6.1
ENSG00000130520	10.5442	10.2212	10.8672	1.0632	0.0884103	0.71352	1	LSM4
ENSG00000197919	0.0509928	0	0.101986	Inf	Inf	1	1	IFNA1
ENSG00000263878	0.0964297	0.0963311	0.0965282	1.00205	0.00294856	1	1	DLGAP1-AS4
ENSG00000271052	0	0	0	NA	NA	NA	NA	RP11-479I16.2
ENSG00000255460	0	0	0	NA	NA	NA	NA	ZDHHC20P3
ENSG00000215301	13.2395	13.2727	13.2063	0.994992	-0.00724319	1	1	DDX3X
ENSG00000250694	0	0	0	NA	NA	NA	NA	CTD-2074D8.1
ENSG00000242976	0	0	0	NA	NA	NA	NA	RN7SL177P
ENSG00000229117	14.2777	14.1751	14.3803	1.01448	0.0207404	0.950346	1	RPL41
ENSG00000225675	1.3782	1.21634	1.54005	1.26613	0.340427	0.635553	1	RP4-784A16.5
ENSG00000249741	3.51491	3.14225	3.88757	1.23719	0.30707	0.421433	1	RP11-673E1.3
ENSG00000206617	0	0	0	NA	NA	NA	NA	RNY1P5
ENSG00000207249	0	0	0	NA	NA	NA	NA	SNORA72
ENSG00000259177	0.392238	0.0998955	0.68458	6.85296	2.77673	0.10615	0.524035	RP11-154B12.3
ENSG00000281162	3.17103	2.23349	4.10857	1.83953	0.879336	0.0242813	0.193083	LINC01127
ENSG00000264212	0.0965613	0.0963311	0.0967915	1.00478	0.00687897	1	1	RP11-94B19.3
ENSG00000201699	0	0	0	NA	NA	NA	NA	RNU1-59P
ENSG00000251905	0	0	0	NA	NA	NA	NA	RNU7-2P
ENSG00000225716	0	0	0	NA	NA	NA	NA	TCEB1P13
ENSG00000227372	10.5095	11.1462	9.87283	0.885754	-0.175023	0.423206	1	TP73-AS1
ENSG00000251810	0	0	0	NA	NA	NA	NA	RN7SKP132
ENSG00000254866	1.12661	1.00024	1.25297	1.25267	0.325006	0.739659	1	DEFB109P3
ENSG00000057149	2.22139	2.21943	2.22336	1.00177	0.00254854	1	1	SERPINB3
ENSG00000276162	0	0	0	NA	NA	NA	NA	MIR5739
ENSG00000100628	10.5759	12.3572	8.79459	0.711699	-0.490661	0.0171928	0.15003	ASB2
ENSG00000251919	0	0	0	NA	NA	NA	NA	RNU7-105P
ENSG00000243250	1.92278	0.914573	2.93098	3.20475	1.68021	0.00153917	0.0232576	RPS6P16
ENSG00000272461	0.0474566	0	0.0949133	Inf	Inf	1	1	RP11-689C9.1
ENSG00000158481	5.58433	4.65404	6.51463	1.39978	0.485201	0.0887253	0.470937	CD1C
ENSG00000270863	0.694335	0.608896	0.779775	1.28064	0.356863	0.845373	1	DDX55P1
ENSG00000257454	0	0	0	NA	NA	NA	NA	CTD-2021H9.2
ENSG00000173272	9.4511	9.41687	9.48534	1.00727	0.0104527	1	1	MZT2A
ENSG00000075914	9.30521	9.418	9.19242	0.976048	-0.0349758	0.928705	1	EXOSC7
ENSG00000214295	0	0	0	NA	NA	NA	NA	FOXO1B
ENSG00000222346	0	0	0	NA	NA	NA	NA	RNA5SP237
ENSG00000253755	4.07882	2.00742	6.15021	3.06373	1.61529	5.10799e-06	0.000203329	IGHGP
ENSG00000108469	9.94167	9.31404	10.5693	1.13477	0.182399	0.413843	1	RECQL5
ENSG00000169981	7.52088	7.90123	7.14053	0.903724	-0.146046	0.591136	1	ZNF35
ENSG00000254814	0	0	0	NA	NA	NA	NA	RP11-535A19.1
ENSG00000197444	6.81404	7.18222	6.44586	0.897475	-0.156056	0.586877	1	OGDHL
ENSG00000233376	0.695875	0.10741	1.28434	11.9574	3.57983	0.00281443	0.0376792	RP5-881L22.6
ENSG00000007952	4.38417	2.02659	6.74175	3.32665	1.73407	4.13001e-07	2.39063e-05	NOX1
ENSG00000137440	5.23233	2.93421	7.53046	2.56644	1.35977	7.91597e-06	0.000297229	FGFBP1
ENSG00000249908	1.89258	1.93175	1.8534	0.959441	-0.0597345	1	1	BRD9P2
ENSG00000240626	0	0	0	NA	NA	NA	NA	RN7SL150P
ENSG00000158483	7.21112	6.99141	7.43082	1.06285	0.0879392	0.77144	1	FAM86C1
ENSG00000212961	0.347832	0.297886	0.397778	1.33534	0.417202	1	1	HNRNPA1P40
ENSG00000275894	3.18631	4.21883	2.1538	0.510519	-0.969963	0.0135576	0.126744	RP3-453C12.14
ENSG00000235861	0.0482641	0	0.0965282	Inf	Inf	1	1	AC005237.2
ENSG00000232806	0.690179	0	1.38036	Inf	Inf	0.000214427	0.00460497	AP001610.9
ENSG00000165195	8.05412	7.69868	8.40955	1.09234	0.127419	0.625835	1	PIGA
ENSG00000265737	0.735657	0.200248	1.27106	6.34745	2.66618	0.0100024	0.100539	RP11-1157N2__B.2
ENSG00000070444	10.5016	10.637	10.3661	0.974526	-0.0372274	0.910299	1	MNT
ENSG00000249184	0.0483958	0	0.0967915	Inf	Inf	1	1	RP11-424M21.1
ENSG00000260694	0.0509928	0	0.101986	Inf	Inf	1	1	RP11-556H2.4
ENSG00000265457	0	0	0	NA	NA	NA	NA	AC093611.2
ENSG00000279995	0	0	0	NA	NA	NA	NA	RP11-1250I15.1
ENSG00000236998	1.97507	1.5227	2.42745	1.59417	0.672809	0.187841	0.718648	RP11-203L2.3
ENSG00000218227	5.36363	5.261	5.46626	1.03901	0.0552153	0.913035	1	RP11-889L3.1
ENSG00000236317	0.0496374	0.0992748	0	0	#NAME?	0.98279	1	RP11-348H3.5
ENSG00000066697	8.26731	8.81394	7.72068	0.875962	-0.191059	0.444169	1	MSANTD3
ENSG00000239022	0	0	0	NA	NA	NA	NA	AC069082.1
ENSG00000265574	0.83573	0.410406	1.26105	3.0727	1.61951	0.0653421	0.380375	WDR45BP1
ENSG00000226053	0.249621	0.499243	0	0	#NAME?	0.0860007	0.460887	RP5-1070A16.1
ENSG00000237390	0.148239	0.100353	0.196126	1.95437	0.966702	1	1	RP11-139I14.2
ENSG00000182613	0	0	0	NA	NA	NA	NA	OR2V2
ENSG00000083444	11.0085	11.6383	10.3787	0.89177	-0.165257	0.427122	1	PLOD1
ENSG00000247775	0.711037	1.11747	0.304601	0.27258	-1.87525	0.0542997	0.340211	SNCA-AS1
ENSG00000224535	0.0474566	0	0.0949133	Inf	Inf	1	1	RP11-61J19.2
ENSG00000235444	0	0	0	NA	NA	NA	NA	PSMB3P2
ENSG00000200883	0	0	0	NA	NA	NA	NA	Y_RNA
ENSG00000246526	3.95938	2.73844	5.18031	1.8917	0.919684	0.00775483	0.0831179	RP11-539L10.2
ENSG00000255458	3.27867	3.32759	3.22976	0.970601	-0.0430493	0.986108	1	RP11-539G18.3
ENSG00000199910	0	0	0	NA	NA	NA	NA	RNA5S10
ENSG00000253026	0	0	0	NA	NA	NA	NA	RNU6-464P
ENSG00000259042	0.145276	0	0.290551	Inf	Inf	0.318086	0.944324	AE000661.50
ENSG00000273720	0.102283	0.204566	0	0	#NAME?	0.524688	1	RP11-613E4.4
ENSG00000007312	7.76125	6.46706	9.05545	1.40024	0.485676	0.0429636	0.288628	CD79B
ENSG00000145982	8.06001	8.199	7.92101	0.966094	-0.0497641	0.887974	1	FARS2
ENSG00000254015	0	0	0	NA	NA	NA	NA	CTD-2547L16.2
ENSG00000274979	4.72654	2.01971	7.43337	3.68041	1.87987	1.9141e-08	1.93962e-06	RP11-1143G9.5
ENSG00000181381	9.98766	9.31296	10.6624	1.14489	0.195214	0.376413	1	DDX60L
ENSG00000112303	6.28425	5.35911	7.20939	1.34526	0.427883	0.113345	0.543142	VNN2
ENSG00000212314	0	0	0	NA	NA	NA	NA	RNU6-1307P
ENSG00000255949	0	0	0	NA	NA	NA	NA	AP003419.16
ENSG00000227335	0	0	0	NA	NA	NA	NA	IGHJ1P
ENSG00000232987	1.48635	1.40332	1.56938	1.11833	0.161348	0.930658	1	LINC01219
ENSG00000241098	0	0	0	NA	NA	NA	NA	FLJ46066
ENSG00000142552	9.95309	10.018	9.8882	0.987046	-0.0188109	0.974754	1	RCN3
ENSG00000281611	0	0	0	NA	NA	NA	NA	AC069216.1
ENSG00000149923	10.698	10.4308	10.9651	1.05122	0.0720586	0.76965	1	PPP4C
ENSG00000235141	0	0	0	NA	NA	NA	NA	COX6CP17
ENSG00000226431	0.491704	0	0.983409	Inf	Inf	0.0112494	0.109143	RP11-416N2.3
ENSG00000188385	6.68721	7.80368	5.57074	0.713861	-0.486286	0.0654179	0.380654	JAKMIP3
ENSG00000231434	0.0971364	0.0993595	0.0949133	0.955251	-0.0660488	1	1	RP11-144L1.8
ENSG00000279410	0.892432	0.815684	0.969181	1.18818	0.248757	0.872432	1	RP11-1102P22.3
ENSG00000272079	4.45439	2.63398	6.2748	2.38225	1.25232	0.000148443	0.00338637	LA16c-380H5.5
ENSG00000149925	14.4448	14.9876	13.902	0.927571	-0.10847	0.557287	1	ALDOA
ENSG00000242163	0.0512304	0	0.102461	Inf	Inf	1	1	RP11-299L17.1
ENSG00000254222	0.053705	0.10741	0	0	#NAME?	0.984041	1	RP11-787D18.2
ENSG00000271321	1.46672	0.488784	2.44466	5.00152	2.32237	0.000459793	0.00867581	CTAGE6
ENSG00000216523	0	0	0	NA	NA	NA	NA	RP3-435K13.1
ENSG00000144959	7.94689	7.08743	8.80635	1.24253	0.313283	0.198682	0.744163	NCEH1
ENSG00000111783	1.18202	1.01526	1.34878	1.3285	0.409798	0.599234	1	RFX4
ENSG00000197893	4.47325	4.8457	4.10081	0.84628	-0.240794	0.48995	1	NRAP
ENSG00000159733	9.34574	8.40471	10.2868	1.22393	0.29152	0.19481	0.73671	ZFYVE28
ENSG00000223864	0.192286	0.100353	0.28422	2.83221	1.50193	0.698498	1	NPM1P19
ENSG00000277539	0.0994945	0	0.198989	Inf	Inf	0.556138	1	RP11-298C2.1
ENSG00000117602	9.38293	8.79889	9.96697	1.13275	0.179834	0.434466	1	RCAN3
ENSG00000276532	0.103748	0.207496	0	0	#NAME?	0.524762	1	Metazoa_SRP
ENSG00000207257	0	0	0	NA	NA	NA	NA	RNU6-18P
ENSG00000054983	9.94641	9.51095	10.3819	1.09157	0.126402	0.593297	1	GALC
ENSG00000265144	0	0	0	NA	NA	NA	NA	MIR548AM
ENSG00000112200	10.3495	10.4308	10.2682	0.984409	-0.0226708	0.967634	1	ZNF451
ENSG00000207944	0	0	0	NA	NA	NA	NA	MIR574
ENSG00000249614	0.1503	0.300601	0	0	#NAME?	0.349977	0.987162	RP11-703G6.1
ENSG00000223634	0.0965943	0.0963311	0.0968574	1.00546	0.00786043	1	1	AC012506.3
ENSG00000231597	0.0989814	0.103049	0.0949133	0.921045	-0.118656	1	1	AC007557.4
ENSG00000262619	1.06007	1.92346	0.196682	0.102255	-3.28976	0.000164062	0.00368534	LINC00621
ENSG00000101236	9.45439	9.61856	9.29022	0.965864	-0.0501082	0.86892	1	RNF24
ENSG00000263831	0	0	0	NA	NA	NA	NA	MIR378E
ENSG00000244155	0.0990099	0	0.19802	Inf	Inf	0.556118	1	CYP4F34P
ENSG00000113360	10.4482	10.4301	10.4662	1.00347	0.00499202	1	1	DROSHA
ENSG00000099385	9.70526	10.1196	9.29095	0.918116	-0.123251	0.59821	1	BCL7C
ENSG00000250990	1.23758	1.00745	1.46771	1.45685	0.542853	0.47636	1	AC073635.5
ENSG00000223856	0	0	0	NA	NA	NA	NA	RAB9AP2
ENSG00000161904	10.7968	10.7298	10.8638	1.01249	0.0179085	0.985934	1	LEMD2
ENSG00000207247	0	0	0	NA	NA	NA	NA	Y_RNA
ENSG00000186265	4.52052	2.31616	6.72489	2.90347	1.53778	3.69578e-06	0.000155087	BTLA
ENSG00000266715	0	0	0	NA	NA	NA	NA	MIR5090
ENSG00000179111	3.13545	3.73996	2.53095	0.676733	-0.563341	0.162194	0.672244	HES7
ENSG00000273792	1.03083	0.893394	1.16827	1.30768	0.387008	0.722462	1	RP11-554D20.2
ENSG00000170325	8.70773	8.6045	8.81095	1.02399	0.0342051	0.940809	1	PRDM10
ENSG00000211679	9.59276	6.46491	12.7206	1.96764	0.976466	7.72842e-06	0.000291253	IGLC3
ENSG00000276699	0	0	0	NA	NA	NA	NA	TRAJ36
ENSG00000104142	9.91022	10.133	9.68748	0.956037	-0.0648614	0.807932	1	VPS18
ENSG00000261504	2.83786	3.4383	2.23743	0.650736	-0.619855	0.145344	0.635492	RP11-317P15.4
ENSG00000199767	0	0	0	NA	NA	NA	NA	RNU6-78P
ENSG00000278761	0	0	0	NA	NA	NA	NA	DUX4L11
ENSG00000277770	0.0491302	0	0.0982604	Inf	Inf	1	1	RP11-72I8.2
ENSG00000230107	0.435964	0.200705	0.671223	3.34432	1.74171	0.279222	0.906104	CTA-126B4.7
ENSG00000156467	12.2537	12.7594	11.7479	0.920725	-0.119157	0.555924	1	UQCRB
ENSG00000256566	3.12868	3.72671	2.53065	0.679057	-0.558396	0.162194	0.672244	RP4-734P14.4
ENSG00000264720	0	0	0	NA	NA	NA	NA	AL139147.1
ENSG00000261532	0.149155	0.0998955	0.198415	1.98622	0.990026	1	1	RP11-304L19.8
ENSG00000165716	8.45846	8.50299	8.41394	0.989527	-0.0151886	1	1	FAM69B
ENSG00000204314	8.5269	9.51722	7.53658	0.791889	-0.33663	0.14731	0.642464	PRRT1
ENSG00000224870	8.95606	8.81656	9.09557	1.03165	0.0449479	0.887615	1	RP4-758J18.2
ENSG00000254028	0.645498	0.607544	0.683452	1.12494	0.169852	1	1	AC083843.2
ENSG00000204308	10.4499	10.2293	10.6705	1.04313	0.0609243	0.815586	1	RNF5
ENSG00000169856	0.647524	0.613582	0.681466	1.11064	0.151385	1	1	ONECUT1
ENSG00000183206	0.386443	0.104447	0.66844	6.39982	2.67803	0.108687	0.530825	POTEC
ENSG00000207548	0	0	0	NA	NA	NA	NA	MIR217
ENSG00000278455	0.250659	0.19855	0.302769	1.5249	0.608719	1	1	RP11-261C10.8
ENSG00000265802	0.591604	0.503221	0.679986	1.35127	0.434313	0.829979	1	RN7SL49P
ENSG00000268830	0	0	0	NA	NA	NA	NA	BNIP3P32
ENSG00000277127	0	0	0	NA	NA	NA	NA	Metazoa_SRP
ENSG00000260281	0.634926	0.207305	1.06255	5.12551	2.3577	0.0324475	0.235522	ITFG1-AS1
ENSG00000173093	0.14557	0.103049	0.18809	1.82524	0.868088	1	1	CCDC63
ENSG00000132964	9.61634	10.1288	9.10386	0.898808	-0.153916	0.502132	1	CDK8
ENSG00000226232	8.54636	7.69348	9.39924	1.22171	0.288907	0.221056	0.796156	RP11-419C5.2
ENSG00000232464	0	0	0	NA	NA	NA	NA	CTA-125H2.1
ENSG00000280903	0	0	0	NA	NA	NA	NA	Metazoa_SRP
ENSG00000234740	0.601429	1.10968	0.0931769	0.0839674	-3.57403	0.00757589	0.0817121	RP11-272P10.2
ENSG00000183570	8.56119	9.20993	7.91245	0.859122	-0.219064	0.361728	0.996875	PCBP3
ENSG00000211884	0	0	0	NA	NA	NA	NA	TRAJ5
ENSG00000101680	5.71624	4.76823	6.66425	1.39764	0.482988	0.0921953	0.481487	LAMA1
ENSG00000255284	6.86334	6.87668	6.85001	0.996121	-0.0056066	1	1	AP006621.5
ENSG00000223200	0	0	0	NA	NA	NA	NA	AC008836.1
ENSG00000225814	0	0	0	NA	NA	NA	NA	GRPEL2P2
ENSG00000111785	9.3112	9.82074	8.80166	0.896232	-0.158056	0.500143	1	RIC8B
ENSG00000261279	3.73899	4.24051	3.23748	0.763464	-0.389368	0.283262	0.911057	ULK4P1
ENSG00000173846	9.24641	9.21366	9.27916	1.00711	0.0102195	1	1	PLK3
ENSG00000168303	8.90596	8.9078	8.90412	0.999587	-0.000595738	1	1	MPLKIP
ENSG00000242559	0.0973286	0	0.194657	Inf	Inf	0.556031	1	RN7SL144P
ENSG00000204022	2.52018	2.02638	3.01398	1.48737	0.572764	0.200767	0.748499	LIPJ
ENSG00000163064	1.01069	1.33023	0.691141	0.519564	-0.944627	0.231509	0.821968	EN1
ENSG00000133027	8.30822	8.39838	8.21805	0.978527	-0.0313162	0.945744	1	PEMT
ENSG00000213128	0	0	0	NA	NA	NA	NA	RPL32P31
ENSG00000124900	0.0993595	0.198719	0	0	#NAME?	0.655014	1	TRIM51
ENSG00000126562	8.15202	6.8885	9.41554	1.36685	0.450854	0.0585075	0.354256	WNK4
ENSG00000200303	0	0	0	NA	NA	NA	NA	RNU6-940P
ENSG00000278382	0	0	0	NA	NA	NA	NA	RP11-406A20.5
ENSG00000231880	1.84577	1.52433	2.16721	1.42175	0.507664	0.379907	1	RP11-76I23.7
ENSG00000240870	0	0	0	NA	NA	NA	NA	RPL19P14
ENSG00000256098	0	0	0	NA	NA	NA	NA	RP11-691F15.1
ENSG00000249488	0	0	0	NA	NA	NA	NA	NACAP5
ENSG00000113441	11.3471	11.5437	11.1504	0.965928	-0.0500118	0.846208	1	LNPEP
ENSG00000256195	1.29116	1.22899	1.35333	1.10117	0.139039	0.919447	1	RP11-64D24.4
ENSG00000221164	0.0957207	0	0.191441	Inf	Inf	0.555914	1	SNORA11
ENSG00000265655	0	0	0	NA	NA	NA	NA	AC069280.1
ENSG00000203356	1.72619	1.50221	1.95017	1.2982	0.376514	0.566808	1	LINC01562
ENSG00000251236	0	0	0	NA	NA	NA	NA	RP11-468N14.1
ENSG00000266542	0	0	0	NA	NA	NA	NA	MIR5572
ENSG00000266908	0.395609	0.203741	0.587478	2.88345	1.5278	0.355442	0.992861	RP5-1022P6.7
ENSG00000251377	0.295835	0.101659	0.49001	4.82012	2.26907	0.284827	0.911057	RP11-18H21.3
ENSG00000179165	1.93466	1.8216	2.04772	1.12413	0.168809	0.832517	1	PXT1
ENSG00000257198	0.649475	0.718021	0.580928	0.809068	-0.305667	0.951468	1	FAM205BP
ENSG00000082515	8.80417	9.00413	8.60421	0.955585	-0.0655443	0.818636	1	MRPL22
ENSG00000221010	0	0	0	NA	NA	NA	NA	AL008708.1
ENSG00000242104	0.342554	0.298902	0.386205	1.29208	0.369693	1	1	RP11-340E6.1
ENSG00000276584	0	0	0	NA	NA	NA	NA	MIR6737
ENSG00000253943	0.983186	0.801524	1.16485	1.45329	0.539325	0.554319	1	KRT18P37
ENSG00000151012	5.04475	3.33878	6.75071	2.02191	1.01572	0.000882014	0.0148596	SLC7A11
ENSG00000214027	0.0991092	0.100353	0.0978656	0.975217	-0.0362049	1	1	ARPC3P5
ENSG00000278060	0.101178	0.0998955	0.102461	1.02568	0.0365806	1	1	RP11-466M21.1
ENSG00000219951	0.197969	0.199255	0.196682	0.987089	-0.0187481	1	1	RP11-378G13.2
ENSG00000130287	3.09469	3.84042	2.34896	0.61164	-0.709245	0.07338	0.415611	NCAN
ENSG00000232412	1.88465	2.41367	1.35562	0.561644	-0.832273	0.116434	0.553124	RP1-315G1.3
ENSG00000256657	0.244679	0.201019	0.28834	1.43439	0.520438	1	1	RP11-144O23.22
ENSG00000271288	0.53426	0.0998955	0.968624	9.69637	3.27744	0.0199722	0.166733	IGHV1OR15-3
ENSG00000234275	0	0	0	NA	NA	NA	NA	AC017053.1
ENSG00000223761	0	0	0	NA	NA	NA	NA	RP11-57C13.4
ENSG00000222990	0.0501763	0.100353	0	0	#NAME?	0.982917	1	RNU4-22P
ENSG00000269444	0.584549	0	1.1691	Inf	Inf	0.00100732	0.0164441	CTB-180A7.6
ENSG00000253840	0	0	0	NA	NA	NA	NA	RP11-767C6.1
ENSG00000228502	4.57351	4.7523	4.39472	0.924757	-0.112854	0.787396	1	EEF1A1P11
ENSG00000141028	1.33151	1.00179	1.66123	1.65826	0.729672	0.286482	0.911057	CDRT15P1
ENSG00000268181	0	0	0	NA	NA	NA	NA	RP11-73B2.7
ENSG00000275270	0	0	0	NA	NA	NA	NA	AL133391.1
ENSG00000251568	0.538237	0.200791	0.875682	4.36116	2.12471	0.0925504	0.481487	ALG3P1
ENSG00000270015	8.30745	8.00428	8.61062	1.07575	0.105345	0.691975	1	RP11-540B6.6
ENSG00000224354	0.195918	0.101659	0.290177	2.85441	1.51319	0.688637	1	MTND2P5
ENSG00000259474	0	0	0	NA	NA	NA	NA	RP11-650L12.1
ENSG00000011677	2.34305	3.02134	1.66476	0.551001	-0.859873	0.0608088	0.364237	GABRA3
ENSG00000135905	9.32764	8.305	10.3503	1.24627	0.317617	0.149066	0.645308	DOCK10
ENSG00000231740	0.0496798	0.0993595	0	0	#NAME?	0.98279	1	RP11-63G10.2
ENSG00000117682	10.2467	9.82467	10.6688	1.08592	0.118915	0.603739	1	DHDDS
ENSG00000228571	0	0	0	NA	NA	NA	NA	HSFY7P
ENSG00000276934	2.12943	1.12189	3.13697	2.79615	1.48344	0.00277177	0.0372351	RP11-231E4.5
ENSG00000244265	0.833929	0.497991	1.16987	2.34917	1.23215	0.163988	0.675711	SIAH2-AS1
ENSG00000227719	2.31336	0.809271	3.81745	4.71715	2.23791	9.45554e-06	0.000340998	AC006042.6
ENSG00000233139	0	0	0	NA	NA	NA	NA	RP11-38O23.4
ENSG00000154493	1.75228	3.03171	0.472851	0.155968	-2.68068	1.43816e-05	0.000483787	C10orf90
ENSG00000174197	10.3017	10.3353	10.2682	0.993511	-0.00939266	1	1	MGA
ENSG00000280224	1.03322	0.606162	1.46028	2.40906	1.26847	0.0926616	0.481487	CTA-722E9.1
ENSG00000263525	0	0	0	NA	NA	NA	NA	AC022909.1
ENSG00000254971	0	0	0	NA	NA	NA	NA	RP11-313I2.11
ENSG00000239180	0	0	0	NA	NA	NA	NA	Y_RNA
ENSG00000175643	5.83804	4.54817	7.1279	1.5672	0.64819	0.0209804	0.172656	RMI2
ENSG00000100626	8.76985	9.61564	7.92406	0.82408	-0.279144	0.226869	0.810128	GALNT16
ENSG00000237816	0	0	0	NA	NA	NA	NA	RPL21P109
ENSG00000228797	1.48383	1.70507	1.2626	0.740495	-0.433438	0.521148	1	FAM207BP
ENSG00000206717	0	0	0	NA	NA	NA	NA	Y_RNA
ENSG00000259402	0.541736	0.304692	0.77878	2.55596	1.35387	0.278378	0.905481	RP11-30K9.4
ENSG00000269968	1.18026	1.59905	0.761468	0.4762	-1.07036	0.508418	1	RP5-940J5.9
ENSG00000166509	0.793772	0.407482	1.18006	2.89598	1.53405	0.107059	0.525755	CLEC3A
ENSG00000216205	0	0	0	NA	NA	NA	NA	AC036178.1
ENSG00000126088	10.8055	11.0446	10.5663	0.956697	-0.0638668	0.799631	1	UROD
ENSG00000136631	10.2565	10.6298	9.88312	0.929757	-0.105075	0.648202	1	VPS45
ENSG00000251101	0.0509928	0	0.101986	Inf	Inf	1	1	RP11-1267H10.1
ENSG00000261710	0	0	0	NA	NA	NA	NA	RP11-953B20.1
ENSG00000279576	3.63332	2.296	4.97064	2.16491	1.11431	0.173719	0.70194	MALAT1
ENSG00000252809	0	0	0	NA	NA	NA	NA	AC135050.1
ENSG00000257748	0	0	0	NA	NA	NA	NA	RP11-966I7.3
ENSG00000196338	7.17108	7.98993	6.35223	0.795029	-0.33092	0.196977	0.742018	NLGN3
ENSG00000230274	0.44217	0.401039	0.483301	1.20512	0.269177	1	1	PGAM1P3
ENSG00000066777	10.8964	10.8329	10.96	1.01173	0.0168286	0.987854	1	ARFGEF1
ENSG00000251429	5.17007	4.26	6.08014	1.42726	0.51325	0.0907567	0.478317	RP11-597D13.7
ENSG00000164404	4.42101	4.04492	4.79711	1.18596	0.246052	0.493301	1	GDF9
ENSG00000240292	0.299638	0.305374	0.293902	0.962435	-0.0552396	1	1	RP11-298O21.2
ENSG00000186675	3.09638	3.94797	2.24479	0.568594	-0.814529	0.0406304	0.276989	MAGEE2
ENSG00000184979	7.25844	6.8862	7.63068	1.10811	0.148102	0.591669	1	USP18
ENSG00000242571	1.02546	0.796257	1.25466	1.5757	0.655989	0.428211	1	RPL21P11
ENSG00000272335	8.35201	8.39241	8.31162	0.990374	-0.0139542	1	1	RP11-53O19.3
ENSG00000271511	0.44679	0.506929	0.386651	0.762732	-0.390751	0.961179	1	RP11-712C19.1
ENSG00000226427	0	0	0	NA	NA	NA	NA	HMGN2P7
ENSG00000199322	0	0	0	NA	NA	NA	NA	RNA5SP183
ENSG00000238419	0	0	0	NA	NA	NA	NA	RNU7-186P
ENSG00000240480	0	0	0	NA	NA	NA	NA	RPL29P2
ENSG00000233996	0.733861	0.79387	0.673853	0.848819	-0.236471	0.946862	1	AC013439.4
ENSG00000171243	6.46586	6.47705	6.45466	0.996544	-0.00499504	1	1	SOSTDC1
ENSG00000267041	6.30492	5.96601	6.64382	1.11361	0.155247	0.60628	1	ZNF850
ENSG00000250180	0	0	0	NA	NA	NA	NA	RP11-138A23.2
ENSG00000251535	0.73689	0.202324	1.27146	6.28425	2.65174	0.0099798	0.10036	RP11-478C6.1
ENSG00000280387	3.55797	2.53257	4.58338	1.80977	0.85581	0.0190495	0.161522	RP5-1153D9.5
ENSG00000230335	0	0	0	NA	NA	NA	NA	DNAJB5P1
ENSG00000277297	0.479744	0	0.959487	Inf	Inf	0.00424468	0.0515542	ATP5A1P10
ENSG00000223202	0.0512304	0	0.102461	Inf	Inf	1	1	RN7SKP297
ENSG00000147081	1.41766	0.90533	1.92998	2.1318	1.09207	0.0988479	0.503295	AKAP4
ENSG00000244089	0	0	0	NA	NA	NA	NA	HMGB1P30
ENSG00000266761	0	0	0	NA	NA	NA	NA	MIR3194
ENSG00000260084	0.390722	0.397228	0.384216	0.967244	-0.048049	1	1	RP11-615I2.1
ENSG00000231369	0.883122	0.306459	1.45979	4.7634	2.25199	0.00930558	0.0948116	RP1-40G4P.1
ENSG00000251080	0	0	0	NA	NA	NA	NA	RP11-415C15.1
ENSG00000251353	0.342698	0.101516	0.583879	5.75158	2.52396	0.176365	0.70194	MTND3P5
ENSG00000111530	11.5957	11.748	11.4433	0.974068	-0.0379054	0.894975	1	CAND1
ENSG00000120457	5.88317	6.88184	4.8845	0.709767	-0.494583	0.0794907	0.437364	KCNJ5
ENSG00000231234	3.6752	3.54243	3.80796	1.07496	0.104281	0.841587	1	SKP1P1
ENSG00000131538	0.148519	0	0.297038	Inf	Inf	0.317341	0.944324	TTTY6
ENSG00000258629	0.0499478	0.0998955	0	0	#NAME?	0.982839	1	CTD-2014B16.1
ENSG00000268407	0.0507581	0.101516	0	0	#NAME?	0.983113	1	AC006115.6
ENSG00000187486	6.16105	5.66605	6.65606	1.17473	0.232326	0.42608	1	KCNJ11
ENSG00000272989	4.5954	3.23124	5.95956	1.84436	0.88312	0.005809	0.0661491	RP13-616I3.1
ENSG00000271978	3.53615	4.14937	2.92293	0.704428	-0.505476	0.182646	0.705752	RP11-428J1.4
ENSG00000214176	10.2501	9.93195	10.5682	1.06406	0.0895824	0.704216	1	PLEKHM1P
ENSG00000100122	2.77808	2.83013	2.72603	0.963217	-0.0540669	1	1	CRYBB1
ENSG00000092529	9.38966	9.29694	9.48239	1.01995	0.0284949	0.95699	1	CAPN3
ENSG00000154975	4.73153	5.1516	4.31147	0.836917	-0.256843	0.433395	1	CA10
ENSG00000257389	0	0	0	NA	NA	NA	NA	RP11-153F5.3
ENSG00000056972	9.55476	9.42157	9.68796	1.02827	0.0402254	0.902949	1	TRAF3IP2
ENSG00000112818	10.1731	6.21852	14.1277	2.27187	1.18388	2.65657e-08	2.5296e-06	MEP1A
ENSG00000200842	0.0509928	0	0.101986	Inf	Inf	1	1	Y_RNA
ENSG00000113492	3.74665	1.31232	6.18097	4.70996	2.23572	1.18957e-08	1.35989e-06	AGXT2
ENSG00000143157	10.6001	10.834	10.3661	0.956806	-0.0637016	0.801443	1	POGK
ENSG00000181371	0.0501763	0.100353	0	0	#NAME?	0.982917	1	OR5M8
ENSG00000266097	0	0	0	NA	NA	NA	NA	MIR5192
ENSG00000250413	0.886329	0.0998955	1.67276	16.7451	4.06567	0.000190758	0.00414875	RP11-448G15.1
ENSG00000275778	4.58523	5.05453	4.11594	0.814308	-0.296354	0.370814	1	PRH1-PRR4
ENSG00000254129	0.540799	0.0998955	0.981702	9.82729	3.29679	0.0197303	0.165454	CTD-2647L4.1
ENSG00000253735	0	0	0	NA	NA	NA	NA	RP11-115J16.3
ENSG00000142875	10.3509	10.8327	9.8691	0.911045	-0.134406	0.551791	1	PRKACB
ENSG00000239547	0	0	0	NA	NA	NA	NA	RN7SL843P
ENSG00000237478	0	0	0	NA	NA	NA	NA	RP5-926E3.1
ENSG00000075790	10.4129	11.0447	9.78113	0.885593	-0.175285	0.422372	1	BCAP29
ENSG00000016602	7.39079	3.87112	10.9105	2.81842	1.49489	6.07279e-09	7.81206e-07	CLCA4
ENSG00000253099	0	0	0	NA	NA	NA	NA	RNU2-60P
ENSG00000203616	0.30191	0.603821	0	0	#NAME?	0.0454421	0.299799	RHOT1P2
ENSG00000140522	3.41164	5.65567	1.16761	0.20645	-2.27613	2.85837e-08	2.69673e-06	RLBP1
ENSG00000168172	10.7545	10.9344	10.5745	0.96709	-0.0482779	0.853054	1	HOOK3
ENSG00000256709	0.0501763	0.100353	0	0	#NAME?	0.982917	1	RP1-19N1.1
ENSG00000233829	0	0	0	NA	NA	NA	NA	AC017078.1
ENSG00000266620	0	0	0	NA	NA	NA	NA	MIR5001
ENSG00000109606	12.0868	11.9463	12.2272	1.02351	0.0335311	0.90746	1	DHX15
ENSG00000225928	0.444759	0.398341	0.491177	1.23306	0.302241	1	1	CACYBPP1
ENSG00000120451	11.4519	11.752	11.1517	0.948924	-0.075636	0.743505	1	SNX19
ENSG00000226536	0	0	0	NA	NA	NA	NA	SETP15
ENSG00000113520	0.150686	0.301372	0	0	#NAME?	0.291416	0.916438	IL4
ENSG00000279897	0.943902	0.708746	1.17906	1.66358	0.734293	0.40034	1	BIRC6-AS2
ENSG00000213180	0.0965868	0	0.193174	Inf	Inf	0.555981	1	RPL36AP48
ENSG00000206832	0	0	0	NA	NA	NA	NA	RNU6V
ENSG00000277333	0	0	0	NA	NA	NA	NA	AC026799.1
ENSG00000239486	0.245907	0	0.491813	Inf	Inf	0.127885	0.583638	RP11-163E9.1
ENSG00000276746	0.151607	0.303214	0	0	#NAME?	0.352749	0.990004	Metazoa_SRP
ENSG00000200799	0	0	0	NA	NA	NA	NA	RNU6-770P
ENSG00000215915	6.02806	6.87842	5.1777	0.752744	-0.409768	0.143523	0.631453	ATAD3C
ENSG00000234409	4.46369	3.94517	4.98221	1.26286	0.336699	0.319076	0.944363	AC006547.14
ENSG00000276291	7.26491	7.29539	7.23443	0.991644	-0.0121052	1	1	RP11-87H9.2
ENSG00000117133	9.70322	9.9211	9.48534	0.956078	-0.0648001	0.80983	1	RPF1
ENSG00000085999	5.04281	3.63077	6.45484	1.77782	0.830107	0.00660871	0.0733824	RAD54L
ENSG00000265891	0	0	0	NA	NA	NA	NA	AC017028.7
ENSG00000280148	0.151679	0.103049	0.200308	1.94381	0.958886	1	1	RP3-468K18.7
ENSG00000228403	0	0	0	NA	NA	NA	NA	RP11-563N6.6
ENSG00000110172	9.8569	10.2266	9.48723	0.927705	-0.108262	0.648678	1	CHORDC1
ENSG00000165646	7.51449	7.78173	7.24725	0.931316	-0.102658	0.708024	1	SLC18A2
ENSG00000221016	0	0	0	NA	NA	NA	NA	AC002558.1
ENSG00000258337	0.242866	0.292558	0.193174	0.660292	-0.598824	0.971552	1	RP11-115H15.2
ENSG00000248770	0	0	0	NA	NA	NA	NA	RP11-665C14.1
ENSG00000167384	8.00289	7.5926	8.41318	1.10808	0.148058	0.569139	1	ZNF180
ENSG00000225124	0.101659	0.203319	0	0	#NAME?	0.657736	1	AC023271.2
ENSG00000113732	11.799	12.0521	11.5458	0.957987	-0.0619218	0.790826	1	ATP6V0E1
ENSG00000248577	0.0501763	0.100353	0	0	#NAME?	0.982917	1	RP11-122C5.2
ENSG00000281136	0	0	0	NA	NA	NA	NA	AC026241.1
ENSG00000278603	3.96708	3.33272	4.60143	1.38068	0.465381	0.193232	0.732718	RP13-608F4.5
ENSG00000255618	0.301887	0.603774	0	0	#NAME?	0.045444	0.299799	RP11-357K6.1
ENSG00000277041	0	0	0	NA	NA	NA	NA	RP11-368J21.4
ENSG00000238067	0.053705	0.10741	0	0	#NAME?	0.984041	1	XKRYP1
ENSG00000106809	9.92311	11.2311	8.61515	0.767082	-0.382548	0.0713317	0.40744	OGN
ENSG00000252891	0	0	0	NA	NA	NA	NA	Y_RNA
ENSG00000138152	3.50388	4.46034	2.54742	0.571128	-0.808115	0.0290039	0.220756	BTBD16
ENSG00000230428	0	0	0	NA	NA	NA	NA	RP1-196A12.1
ENSG00000232896	0.249448	0.402038	0.0968574	0.240916	-2.0534	0.477789	1	RP11-410K21.2
ENSG00000257178	3.6961	4.25817	3.13404	0.736006	-0.44221	0.232197	0.822766	RP11-357H14.16
ENSG00000213421	0.0482641	0	0.0965282	Inf	Inf	1	1	RP11-84O12.2
ENSG00000201432	0	0	0	NA	NA	NA	NA	Y_RNA
ENSG00000264957	0	0	0	NA	NA	NA	NA	AL109805.1
ENSG00000279001	0	0	0	NA	NA	NA	NA	RP11-216P16.5
ENSG00000253983	0.596521	0.606856	0.586185	0.965938	-0.0499981	1	1	RP1-16A9.1
ENSG00000102921	10.8009	10.8329	10.7689	0.994098	-0.00854069	1	1	N4BP1
ENSG00000239545	0	0	0	NA	NA	NA	NA	RN7SL822P
ENSG00000143178	7.41251	7.78943	7.03559	0.903223	-0.146845	0.590604	1	TBX19
ENSG00000207874	0	0	0	NA	NA	NA	NA	MIR610
ENSG00000276376	0	0	0	NA	NA	NA	NA	U7
ENSG00000199279	0	0	0	NA	NA	NA	NA	RNU6-661P
ENSG00000267513	0	0	0	NA	NA	NA	NA	RP11-622J9.1
ENSG00000152409	10.2629	10.8378	9.68796	0.893903	-0.16181	0.462417	1	JMY
ENSG00000236246	0	0	0	NA	NA	NA	NA	AC073135.4
ENSG00000223575	0.246867	0.200248	0.293485	1.46561	0.5515	1	1	RBMX2P3
ENSG00000201444	0	0	0	NA	NA	NA	NA	RNU6-1082P
ENSG00000232573	8.00085	7.88563	8.11606	1.02922	0.0415532	0.923208	1	RPL3P4
ENSG00000261431	0.197788	0.203806	0.191771	0.940947	-0.0878154	1	1	RP4-616B8.4
ENSG00000253164	0	0	0	NA	NA	NA	NA	RP11-563N12.2
ENSG00000250697	0.203387	0.406774	0	0	#NAME?	0.159842	0.66945	CTD-2066L21.3
ENSG00000277323	0	0	0	NA	NA	NA	NA	AC093763.1
ENSG00000176256	1.32097	0.611063	2.03088	3.32352	1.73271	0.00772471	0.0828816	HMGB4
ENSG00000232163	0.0499478	0.0998955	0	0	#NAME?	0.982839	1	RPLP1P13
ENSG00000241792	0	0	0	NA	NA	NA	NA	RP11-501O2.1
ENSG00000278395	0	0	0	NA	NA	NA	NA	AC131056.6
ENSG00000167178	6.36343	6.46976	6.25711	0.967131	-0.0482169	0.914975	1	ISLR2
ENSG00000232775	0.249126	0.303528	0.194723	0.641532	-0.640407	0.97159	1	AP000525.10
ENSG00000260092	7.37588	4.65309	10.0987	2.17032	1.11791	9.24089e-06	0.000335319	RP11-77K12.7
ENSG00000092054	6.61214	6.86316	6.36111	0.926849	-0.109594	0.709762	1	MYH7
ENSG00000206989	0	0	0	NA	NA	NA	NA	SNORD63
ENSG00000176752	0	0	0	NA	NA	NA	NA	OR51A1P
ENSG00000223082	0	0	0	NA	NA	NA	NA	AC121336.1
ENSG00000237714	0	0	0	NA	NA	NA	NA	P4HA2-AS1
ENSG00000200959	0.346551	0.303071	0.390032	1.28693	0.363935	1	1	SNORA74A
ENSG00000270971	0	0	0	NA	NA	NA	NA	REXO1L8P
ENSG00000267313	1.72241	1.6168	1.82801	1.13063	0.177129	0.820628	1	KC6
ENSG00000105865	7.10373	6.87449	7.33296	1.06669	0.0931421	0.767693	1	DUS4L
ENSG00000151632	9.34393	8.71458	9.97327	1.14443	0.194635	0.390929	1	AKR1C2
ENSG00000258999	0.64994	0.714012	0.585868	0.820529	-0.285373	0.951463	1	RP11-114N19.3
ENSG00000078295	7.88813	9.51722	6.25905	0.657656	-0.604596	0.0114531	0.11091	ADCY2
ENSG00000180089	8.10555	7.69218	8.51891	1.10748	0.147276	0.573354	1	TMEM86B
ENSG00000253892	0.100163	0	0.200326	Inf	Inf	0.55616	1	RP11-770E5.2
ENSG00000147509	1.98581	2.22458	1.74703	0.785329	-0.34863	0.55987	1	RGS20
ENSG00000250796	0.195885	0.101659	0.290111	2.85376	1.51286	0.703017	1	RP11-723O4.3
ENSG00000270965	0	0	0	NA	NA	NA	NA	RP11-169K19.1
ENSG00000272601	2.98413	2.93301	3.03524	1.03486	0.0494289	1	1	RP11-155G14.5
ENSG00000084623	11.6518	12.0521	11.2516	0.933574	-0.0991639	0.645798	1	EIF3I
ENSG00000115705	8.02049	8.60971	7.43126	0.863126	-0.212357	0.395892	1	TPO
ENSG00000251455	3.8751	3.24478	4.50541	1.38851	0.473538	0.186272	0.714182	RP11-164P12.3
ENSG00000226394	0	0	0	NA	NA	NA	NA	RP11-413E1.2
ENSG00000258985	4.16419	3.93094	4.39745	1.11868	0.161793	0.698753	1	RP11-368P15.3
ENSG00000221042	0	0	0	NA	NA	NA	NA	CPEB3_ribozyme
ENSG00000211725	0.339582	0	0.679163	Inf	Inf	0.0296615	0.222787	TRBV5-5
ENSG00000164104	10.9382	10.628	11.2483	1.05836	0.0818306	0.725502	1	HMGB2
ENSG00000268234	0.0931769	0	0.186354	Inf	Inf	0.67105	1	FKBP4P6
ENSG00000222011	7.26802	7.5899	6.94614	0.915181	-0.127871	0.648057	1	FAM185A
ENSG00000188991	0.0957187	0	0.191437	Inf	Inf	0.555914	1	SLC15A5
ENSG00000177889	10.8017	11.0388	10.5645	0.957029	-0.0633655	0.799631	1	UBE2N
ENSG00000204392	9.30771	9.51852	9.0969	0.955705	-0.0653625	0.813689	1	LSM2
ENSG00000253270	0	0	0	NA	NA	NA	NA	RP11-1105O14.1
ENSG00000227023	0	0	0	NA	NA	NA	NA	OR51A3P
ENSG00000154678	9.22573	10.4295	8.02192	0.769154	-0.378656	0.0881169	0.468556	PDE1C
ENSG00000200530	0.0501763	0.100353	0	0	#NAME?	0.982917	1	SNORD35B
ENSG00000237595	1.21034	2.02259	0.398095	0.196825	-2.34502	0.00116002	0.0185243	RP11-112L6.3
ENSG00000281146	0.142309	0	0.284618	Inf	Inf	0.318755	0.944324	AC109460.1
ENSG00000234421	0	0	0	NA	NA	NA	NA	SLC25A5P4
ENSG00000227172	0.0496374	0.0992748	0	0	#NAME?	0.98279	1	AC011290.4
ENSG00000201142	0	0	0	NA	NA	NA	NA	RNVU1-8
ENSG00000165029	11.1486	11.5444	10.7528	0.931429	-0.102482	0.646772	1	ABCA1
ENSG00000221598	0	0	0	NA	NA	NA	NA	MIR1249
ENSG00000254577	0.150849	0.199712	0.101986	0.510663	-0.969556	0.977593	1	RP11-484D2.4
ENSG00000239523	4.02135	3.94267	4.10003	1.03991	0.0564605	0.94687	1	MYLK-AS1
ENSG00000237986	0.0957207	0	0.191441	Inf	Inf	0.555914	1	CELF2-AS2
ENSG00000222760	0.0509928	0	0.101986	Inf	Inf	1	1	RNU4-53P
ENSG00000224336	0	0	0	NA	NA	NA	NA	FAM197Y1
ENSG00000196290	8.75551	8.60689	8.90412	1.03453	0.0489821	0.882259	1	NIF3L1
ENSG00000148677	3.83889	4.35974	3.31804	0.761065	-0.393908	0.287826	0.911871	ANKRD1
ENSG00000240912	0	0	0	NA	NA	NA	NA	RP11-274J15.2
ENSG00000264434	0	0	0	NA	NA	NA	NA	CTD-2006O16.2
ENSG00000153898	6.51546	4.64383	8.38708	1.80607	0.852854	0.00127635	0.0199549	MCOLN2
ENSG00000233625	0.638281	0.60356	0.673002	1.11505	0.157112	1	1	RP5-905G11.3
ENSG00000146085	10.2556	10.1306	10.3805	1.02468	0.0351674	0.919598	1	MUT
ENSG00000213669	0.0512304	0	0.102461	Inf	Inf	1	1	RP11-476B13.2
ENSG00000009844	9.75118	9.51628	9.98607	1.04937	0.0695184	0.795931	1	VTA1
ENSG00000227624	0.0515247	0.103049	0	0	#NAME?	0.983365	1	SNRPEP3
ENSG00000257703	0.577647	0	1.15529	Inf	Inf	0.00157803	0.023801	RP11-328J6.1
ENSG00000131368	11.5965	11.6455	11.5476	0.991596	-0.0121752	0.999185	1	MRPS25
ENSG00000253926	0	0	0	NA	NA	NA	NA	RP11-26E5.1
ENSG00000159263	5.2688	5.45632	5.08128	0.931264	-0.102737	0.783571	1	SIM2
ENSG00000221376	0	0	0	NA	NA	NA	NA	SNORA77
ENSG00000236900	0	0	0	NA	NA	NA	NA	TIMM9P1
ENSG00000248810	4.21467	6.08196	2.34737	0.385957	-1.37349	5.58421e-05	0.00146908	RP11-362F19.1
ENSG00000276605	0	0	0	NA	NA	NA	NA	RP11-793H4.1
ENSG00000279361	0.491328	0.304835	0.677822	2.22357	1.15288	0.406784	1	RP11-360N9.3
ENSG00000275832	10.3682	11.3493	9.38708	0.827104	-0.27386	0.197562	0.742018	ARHGAP23
ENSG00000005421	1.96745	1.00266	2.93224	2.92447	1.54817	0.00316112	0.0411587	PON1
ENSG00000089116	0.342391	0.192662	0.492121	2.55432	1.35294	0.579359	1	LHX5
ENSG00000229613	0.145523	0.0992748	0.191771	1.93171	0.949882	1	1	LINC01501
ENSG00000121766	9.5085	9.9211	9.09589	0.916823	-0.125284	0.597859	1	ZCCHC17
ENSG00000255347	0	0	0	NA	NA	NA	NA	RP11-40H19.1
ENSG00000180846	1.68106	1.32223	2.0399	1.54277	0.625522	0.270903	0.891356	CSNK1G2-AS1
ENSG00000048342	8.73344	10.0303	7.43659	0.741412	-0.431653	0.0584657	0.354055	CC2D2A
ENSG00000238075	0	0	0	NA	NA	NA	NA	RPSAP32
ENSG00000178623	9.4828	7.89073	11.0749	1.40353	0.489059	0.02587	0.202519	GPR35
ENSG00000116690	5.26601	5.65551	4.87652	0.862261	-0.213804	0.507369	1	PRG4
ENSG00000204899	7.90798	8.09528	7.72068	0.953726	-0.0683531	0.827926	1	MZT1
ENSG00000227293	0.0481656	0.0963311	0	0	#NAME?	0.98279	1	AC118345.1
ENSG00000081853	6.23507	7.39259	5.07755	0.686843	-0.541948	0.0472633	0.308206	PCDHGA2
ENSG00000271222	0	0	0	NA	NA	NA	NA	RP11-1072C15.7
ENSG00000202119	0	0	0	NA	NA	NA	NA	RNU6-302P
ENSG00000104804	2.74012	3.54636	1.93388	0.545315	-0.874839	0.0430954	0.289276	TULP2
ENSG00000226432	2.18852	2.33097	2.04607	0.877775	-0.188077	0.790793	1	CTD-2015B23.2
ENSG00000221420	0	0	0	NA	NA	NA	NA	SNORA81
ENSG00000140854	9.25424	9.11966	9.38881	1.02951	0.0419629	0.895414	1	KATNB1
ENSG00000212719	8.72333	9.9211	7.52557	0.758542	-0.3987	0.0817579	0.44631	C17orf51
ENSG00000170959	2.14642	2.83202	1.46082	0.515822	-0.955055	0.0510232	0.326523	DCDC1
ENSG00000223377	0	0	0	NA	NA	NA	NA	RP5-1014O16.1
ENSG00000234467	0	0	0	NA	NA	NA	NA	SLC25A1P2
ENSG00000276862	0	0	0	NA	NA	NA	NA	AL139184.1
ENSG00000281490	9.40561	9.12422	9.687	1.06168	0.0863488	0.730193	1	CICP14
ENSG00000272921	5.32489	5.1691	5.48067	1.06028	0.0844386	0.835216	1	RP11-500M8.7
ENSG00000163221	3.26161	3.02819	3.49504	1.15417	0.206852	0.654024	1	S100A12
ENSG00000271322	0	0	0	NA	NA	NA	NA	RP11-390F10.3
ENSG00000253583	0	0	0	NA	NA	NA	NA	RP11-573J24.1
ENSG00000006377	1.65424	2.62219	0.686279	0.26172	-1.9339	0.00093656	0.0156605	DLX6
ENSG00000281098	0	0	0	NA	NA	NA	NA	AL132709.9
ENSG00000256420	0.198513	0.300235	0.0967915	0.322386	-1.63314	0.661695	1	OSBPL9P4
ENSG00000232751	0	0	0	NA	NA	NA	NA	RP11-296O14.1
ENSG00000198105	9.65382	10.0151	9.29251	0.927847	-0.10804	0.648873	1	ZNF248
ENSG00000095794	9.26316	9.91751	8.60881	0.868041	-0.204164	0.370918	1	CREM
ENSG00000242757	0	0	0	NA	NA	NA	NA	CTD-2090I13.3
ENSG00000231857	0	0	0	NA	NA	NA	NA	MORF4L1P5
ENSG00000206997	0	0	0	NA	NA	NA	NA	RNU6-524P
ENSG00000243053	0.0522233	0.104447	0	0	#NAME?	0.983588	1	RPL31P58
ENSG00000249613	0	0	0	NA	NA	NA	NA	RP13-612N21.1
ENSG00000270850	0	0	0	NA	NA	NA	NA	RP11-395N6.4
ENSG00000257730	0	0	0	NA	NA	NA	NA	LSM6P2
ENSG00000107551	11.4458	11.1437	11.7479	1.05423	0.0761833	0.739852	1	RASSF4
ENSG00000023041	10.2919	9.71653	10.8672	1.11842	0.161466	0.468304	1	ZDHHC6
ENSG00000258878	1.11701	0.398341	1.83569	4.60834	2.20425	0.0185951	0.158526	CTD-2509G16.3
ENSG00000275922	0	0	0	NA	NA	NA	NA	AC126281.5
ENSG00000278725	0.149297	0.0992748	0.199318	2.00774	1.00557	1	1	RP11-666O2.5
ENSG00000221304	0	0	0	NA	NA	NA	NA	AC068706.1
ENSG00000080910	0.441808	0.203033	0.680583	3.35209	1.74506	0.240845	0.836588	CFHR2
ENSG00000184271	9.79645	10.2212	9.37168	0.916883	-0.125191	0.598368	1	POU6F1
ENSG00000229910	0	0	0	NA	NA	NA	NA	HNRNPA1P18
ENSG00000173546	11.729	13.5746	9.88338	0.728077	-0.457838	0.0185871	0.15849	CSPG4
ENSG00000233451	0.0489328	0	0.0978656	Inf	Inf	1	1	RP11-301N24.3
ENSG00000242747	0.291176	0.200876	0.381476	1.89906	0.925288	0.748222	1	RP11-30K9.1
ENSG00000250066	0	0	0	NA	NA	NA	NA	RP11-141O11.1
ENSG00000178372	3.29471	3.74619	2.84322	0.758964	-0.397897	0.316546	0.944324	CALML5
ENSG00000199836	0	0	0	NA	NA	NA	NA	RNU1-47P
ENSG00000171044	5.51224	4.95907	6.06541	1.22309	0.290536	0.338213	0.977001	XKR6
ENSG00000271704	0.0512304	0	0.102461	Inf	Inf	1	1	BNIP3P20
ENSG00000272130	0.84049	0.797718	0.883261	1.10723	0.146961	1	1	RP11-360I2.1
ENSG00000215264	0	0	0	NA	NA	NA	NA	RPL10AP3
ENSG00000201998	0.290373	0.204566	0.37618	1.83892	0.87886	0.766513	1	SNORA23
ENSG00000147439	9.44995	9.21241	9.68748	1.05157	0.0725424	0.787039	1	BIN3
ENSG00000176383	4.91484	4.64674	5.18294	1.11539	0.157549	0.66641	1	B3GNT4
ENSG00000229834	0	0	0	NA	NA	NA	NA	RP11-48L13.1
ENSG00000123560	10.1815	12.0421	8.32093	0.690985	-0.533273	0.0104602	0.103493	PLP1
ENSG00000196092	5.83268	3.41993	8.24543	2.41099	1.26963	0.00200277	0.0287438	PAX5
ENSG00000278313	0.146495	0.0992748	0.193715	1.9513	0.964434	1	1	RP11-1006G14.5
ENSG00000271916	1.28066	0.208926	2.3524	11.2595	3.49307	1.5303e-05	0.000505209	RP11-884K10.6
ENSG00000275223	3.12908	3.32314	2.93502	0.883207	-0.179176	0.697423	1	RP1-63M2.7
ENSG00000234068	0.295657	0.297886	0.293427	0.985032	-0.0217581	1	1	PAGE2
ENSG00000255032	0.100487	0.104447	0.0965282	0.924187	-0.113743	1	1	RP11-45A12.2
ENSG00000125744	8.26992	9.21468	7.32516	0.794944	-0.331075	0.165628	0.680828	RTN2
ENSG00000250234	0.10741	0.21482	0	0	#NAME?	0.663901	1	CTD-2024P10.1
ENSG00000237906	0	0	0	NA	NA	NA	NA	MUPP
ENSG00000259660	4.92252	4.66916	5.17588	1.10852	0.14864	0.66641	1	DNM1P47
ENSG00000273966	0	0	0	NA	NA	NA	NA	pRNA
ENSG00000090382	11.2165	9.02595	13.4071	1.4854	0.570851	0.00399363	0.0495461	LYZ
ENSG00000273805	2.77472	2.72238	2.82707	1.03846	0.0544408	0.996756	1	RP11-620J15.4
ENSG00000015532	9.59865	9.61649	9.58081	0.996289	-0.00536377	1	1	XYLT2
ENSG00000249231	1.27941	0.0992748	2.45955	24.7752	4.63082	1.21311e-06	6.01279e-05	CASC16
ENSG00000230757	0	0	0	NA	NA	NA	NA	NFU1P1
ENSG00000280904	0	0	0	NA	NA	NA	NA	SNORD19B
ENSG00000265538	0	0	0	NA	NA	NA	NA	MIR4421
ENSG00000218643	0	0	0	NA	NA	NA	NA	RPL5P20
ENSG00000215381	0.0484287	0	0.0968574	Inf	Inf	1	1	RP5-1057J7.1
ENSG00000238026	0	0	0	NA	NA	NA	NA	RP11-78E6.1
ENSG00000165732	10.7954	10.7422	10.8487	1.00992	0.0142364	0.985934	1	DDX21
ENSG00000275233	0	0	0	NA	NA	NA	NA	AL136456.1
ENSG00000274149	0	0	0	NA	NA	NA	NA	RP11-450H5.4
ENSG00000253073	0	0	0	NA	NA	NA	NA	RN7SKP295
ENSG00000232594	0	0	0	NA	NA	NA	NA	AC103563.3
ENSG00000199241	0	0	0	NA	NA	NA	NA	Y_RNA
ENSG00000262920	1.1939	1.50297	0.884819	0.588712	-0.764366	0.268946	0.887332	RP11-1260E13.1
ENSG00000201622	0	0	0	NA	NA	NA	NA	RNU6-621P
ENSG00000185437	7.55024	9.52699	5.57349	0.585022	-0.773438	0.00161574	0.0243072	SH3BGR
ENSG00000103043	10.3468	10.2293	10.4643	1.02298	0.0327753	0.921879	1	VAC14
ENSG00000226270	0	0	0	NA	NA	NA	NA	ZNF736P2Y
ENSG00000257510	0	0	0	NA	NA	NA	NA	RP11-609L23.1
ENSG00000176812	0	0	0	NA	NA	NA	NA	RP11-629O4.1
ENSG00000236828	0	0	0	NA	NA	NA	NA	DMD-AS3
ENSG00000226567	0	0	0	NA	NA	NA	NA	LINC00606
ENSG00000225513	0.101986	0	0.203971	Inf	Inf	0.680595	1	RP11-165N19.2
ENSG00000154642	8.56124	8.71211	8.41037	0.965366	-0.0508523	0.880897	1	C21orf91
ENSG00000164105	8.61596	9.20893	8.023	0.871219	-0.198893	0.403877	1	SAP30
ENSG00000216105	0	0	0	NA	NA	NA	NA	MIR943
ENSG00000227213	0.0512304	0	0.102461	Inf	Inf	1	1	SPATA13-AS1
ENSG00000143319	9.86073	9.93151	9.78994	0.985745	-0.0207132	0.976577	1	ISG20L2
ENSG00000240577	0.098687	0	0.197374	Inf	Inf	0.556104	1	RN7SL445P
ENSG00000264862	0.251344	0.104447	0.398241	3.81287	1.93088	0.447889	1	RN7SL45P
ENSG00000275634	1.42192	2.84385	0	0	#NAME?	4.58242e-09	6.40176e-07	PART1_2
ENSG00000250740	1.82387	1.20125	2.44648	2.0366	1.02616	0.0598896	0.360497	RP11-710F7.2
ENSG00000166140	9.69999	9.51178	9.8882	1.03957	0.0559929	0.85017	1	ZFYVE19
ENSG00000236495	0	0	0	NA	NA	NA	NA	RP11-7C6.1
ENSG00000207981	0	0	0	NA	NA	NA	NA	MIR519D
ENSG00000226234	0	0	0	NA	NA	NA	NA	KRT18P24
ENSG00000201354	0	0	0	NA	NA	NA	NA	Y_RNA
ENSG00000251983	0	0	0	NA	NA	NA	NA	RN7SKP157
ENSG00000268750	3.87199	3.74221	4.00177	1.06936	0.0967482	0.851745	1	CTD-2583A14.10
ENSG00000230994	0.0522233	0.104447	0	0	#NAME?	0.983588	1	FGFR3P1
ENSG00000264595	0	0	0	NA	NA	NA	NA	RP11-94B19.5
ENSG00000253678	0.993959	0.907852	1.08007	1.1897	0.250592	0.884916	1	RP11-981G7.3
ENSG00000226705	0.0482641	0	0.0965282	Inf	Inf	1	1	SDCBPP1
ENSG00000265918	0	0	0	NA	NA	NA	NA	RN7SL543P
ENSG00000207323	0	0	0	NA	NA	NA	NA	RNU6-901P
ENSG00000165730	6.96039	6.88666	7.03412	1.02141	0.0305648	0.960591	1	STOX1
ENSG00000259590	0.302667	0.403193	0.20214	0.501348	-0.996117	0.688539	1	RP11-20G13.3
ENSG00000221017	0	0	0	NA	NA	NA	NA	MIR1323
ENSG00000175745	8.75343	9.10759	8.39928	0.922229	-0.116804	0.649337	1	NR2F1
ENSG00000186017	8.00848	8.20269	7.81426	0.952645	-0.0699887	0.826867	1	ZNF566
ENSG00000236481	0.0971364	0.0993595	0.0949133	0.955251	-0.0660488	1	1	AC002331.1
ENSG00000212581	0	0	0	NA	NA	NA	NA	U8
ENSG00000221852	0.553118	0.518647	0.587589	1.13293	0.180054	1	1	KRTAP1-5
ENSG00000123562	12.0008	12.2537	11.7479	0.958726	-0.0608097	0.789113	1	MORF4L2
ENSG00000272419	9.15207	9.31103	8.9931	0.965855	-0.0501211	0.872812	1	RP11-403I13.8
ENSG00000139977	9.75886	9.9211	9.59662	0.967294	-0.0479731	0.865121	1	NAA30
ENSG00000264653	0	0	0	NA	NA	NA	NA	MIR5194
ENSG00000255400	0.343438	0.299151	0.387725	1.29609	0.374162	1	1	RP13-631K18.5
ENSG00000229508	0	0	0	NA	NA	NA	NA	PHKG1P4
ENSG00000272420	3.56818	3.41916	3.7172	1.08717	0.120576	0.836268	1	RP4-740C4.7
ENSG00000261122	0	0	0	NA	NA	NA	NA	FLJ26245
ENSG00000073756	8.13954	10.3271	5.95199	0.576348	-0.794989	0.000761272	0.0130722	PTGS2
ENSG00000217231	0.0489328	0	0.0978656	Inf	Inf	1	1	RP3-340H11.2
ENSG00000251576	1.53665	0.200934	2.87237	14.2951	3.83745	4.07549e-05	0.00114014	LINC01267
ENSG00000074755	12.6378	11.7593	13.5162	1.14941	0.20089	0.296672	0.92624	ZZEF1
ENSG00000201658	0	0	0	NA	NA	NA	NA	RNU6-283P
ENSG00000164299	0.140634	0	0.281267	Inf	Inf	0.360076	0.995416	SPZ1
ENSG00000256167	2.67717	2.92968	2.42467	0.827622	-0.272957	0.592826	1	ATF4P4
ENSG00000279248	0	0	0	NA	NA	NA	NA	RP11-643G5.1
ENSG00000250886	0	0	0	NA	NA	NA	NA	CTD-2046J7.1
ENSG00000137500	9.31059	9.61919	9.00199	0.935837	-0.0956714	0.702564	1	CCDC90B
ENSG00000263447	0	0	0	NA	NA	NA	NA	AC079117.3
ENSG00000255510	0.145969	0.291937	0	0	#NAME?	0.341269	0.979754	OR8A2P
ENSG00000159082	9.65496	9.51997	9.78994	1.02836	0.0403427	0.905405	1	SYNJ1
ENSG00000228000	0.494774	0.503462	0.486085	0.965483	-0.0506765	1	1	RPL7AP65
ENSG00000248498	0.153883	0.307765	0	0	#NAME?	0.351482	0.988864	ASNSP1
ENSG00000264134	0	0	0	NA	NA	NA	NA	AL121893.1
ENSG00000267430	0.892175	0.901273	0.883077	0.97981	-0.0294254	1	1	RP11-635N19.2
ENSG00000159202	11.2481	11.2479	11.2483	1.00003	4.72744e-05	1	1	UBE2Z
ENSG00000277349	0.496789	0.503411	0.490168	0.973693	-0.0384607	1	1	RP11-356C4.6
ENSG00000232829	0	0	0	NA	NA	NA	NA	GSTO3P
ENSG00000253312	0	0	0	NA	NA	NA	NA	RP11-359P18.2
ENSG00000136861	10.7017	10.9372	10.4662	0.95694	-0.0634991	0.800535	1	CDK5RAP2
ENSG00000224653	0	0	0	NA	NA	NA	NA	RP11-548K12.10
ENSG00000250031	2.42835	1.93124	2.92546	1.51481	0.599136	0.190047	0.725323	RP11-114M5.1
ENSG00000254388	0.937086	0.616623	1.25755	2.03941	1.02815	0.19144	0.728348	DUTP2
ENSG00000280081	0.141573	0	0.283145	Inf	Inf	0.359609	0.995416	MGC39584
ENSG00000219627	0	0	0	NA	NA	NA	NA	CYCSP17
ENSG00000198937	6.95632	6.97817	6.93447	0.993737	-0.00906343	1	1	CCDC167
ENSG00000118113	1.04345	1.21341	0.873492	0.719864	-0.474203	0.637033	1	MMP8
ENSG00000277941	0.253393	0.209069	0.297717	1.42401	0.50996	1	1	MIAT_exon5_1
ENSG00000131849	7.12028	7.49054	6.75001	0.901138	-0.150181	0.58886	1	ZNF132
ENSG00000120937	1.84033	2.11582	1.56484	0.739592	-0.435198	0.446053	1	NPPB
ENSG00000216710	0	0	0	NA	NA	NA	NA	COX6A1P3
ENSG00000266305	0	0	0	NA	NA	NA	NA	MIR4518
ENSG00000236358	0.785704	0.301764	1.26964	4.2074	2.07293	0.0259055	0.202738	RP5-827C21.2
ENSG00000215190	7.7571	7.59467	7.91953	1.04277	0.0604259	0.85334	1	LINC00680
ENSG00000253799	0.203295	0.21482	0.191771	0.892704	-0.163746	1	1	LINC01030
ENSG00000179460	0	0	0	NA	NA	NA	NA	EEF1A1P27
ENSG00000278517	0	0	0	NA	NA	NA	NA	MIR6865
ENSG00000254299	0	0	0	NA	NA	NA	NA	CTB-54I1.1
ENSG00000188352	9.56216	10.0255	9.09878	0.90756	-0.139935	0.548844	1	FOCAD
ENSG00000225920	3.62548	3.14082	4.11014	1.30862	0.388046	0.306029	0.940147	RIMKLBP2
ENSG00000003147	8.74471	7.69947	9.78994	1.27151	0.346541	0.131796	0.595039	ICA1
ENSG00000266038	0	0	0	NA	NA	NA	NA	MIR4659B
ENSG00000260524	0	0	0	NA	NA	NA	NA	CYP3A52P
ENSG00000154025	4.92765	3.62234	6.23296	1.7207	0.782995	0.0109869	0.107001	SLC5A10
ENSG00000279717	0.390085	0.200791	0.579379	2.88548	1.52881	0.356511	0.99309	LLNLF-158E9.1
ENSG00000178464	7.35195	7.279	7.42489	1.02004	0.0286292	0.970687	1	CTD-2192J16.15
ENSG00000021762	10.8619	11.5512	10.1727	0.88066	-0.183342	0.3877	1	OSBPL5
ENSG00000218305	0.704429	0.815097	0.593761	0.728455	-0.457089	0.754211	1	CDC14C
ENSG00000232379	0	0	0	NA	NA	NA	NA	RP11-308D16.1
ENSG00000197214	0	0	0	NA	NA	NA	NA	TCEA1P1
ENSG00000150750	3.14306	0.706983	5.57913	7.89147	2.98029	1.79724e-10	5.38385e-08	C11orf53
ENSG00000241959	0.406153	0.617583	0.194723	0.315299	-1.66521	0.308759	0.943392	RN7SL76P
ENSG00000248714	2.47174	2.42477	2.51872	1.03874	0.0548408	0.984935	1	RP11-1079K10.3
ENSG00000274268	0	0	0	NA	NA	NA	NA	AC024084.2
ENSG00000233718	0.695351	0.798278	0.592423	0.742126	-0.430263	0.746945	1	MYCNOS
ENSG00000156076	3.87506	3.43993	4.3102	1.25299	0.325378	0.386065	1	WIF1
ENSG00000235862	1.34637	2.02496	0.667772	0.329771	-1.60047	0.0150473	0.137598	RP11-338C15.5
ENSG00000160867	9.32551	8.08704	10.564	1.30628	0.385469	0.0825884	0.449407	FGFR4
ENSG00000255176	4.13428	4.45266	3.81591	0.856997	-0.222637	0.551211	1	AP002954.3
ENSG00000281780	0	0	0	NA	NA	NA	NA	snoZ196
ENSG00000121060	10.9406	10.334	11.5472	1.1174	0.160149	0.449733	1	TRIM25
ENSG00000261241	0.0978453	0.195691	0	0	#NAME?	0.524321	1	RP11-883G14.1
ENSG00000261268	0.254436	0.415696	0.0931769	0.224147	-2.15748	0.40884	1	RP11-308D13.3
ENSG00000254676	4.2596	3.728	4.79121	1.2852	0.361987	0.30452	0.93825	RP11-727A23.4
ENSG00000207849	0	0	0	NA	NA	NA	NA	AC108867.1
ENSG00000134987	9.79925	9.72085	9.87766	1.01613	0.0230871	0.965687	1	WDR36
ENSG00000280269	1.39406	1.80435	0.98376	0.545215	-0.875103	0.156436	0.66214	AP000577.2
ENSG00000223091	0	0	0	NA	NA	NA	NA	RNU6-981P
ENSG00000220730	0	0	0	NA	NA	NA	NA	RP11-474L11.3
ENSG00000197233	0.537093	0.29965	0.774536	2.5848	1.37005	0.279119	0.906104	OR1J2
ENSG00000263921	0	0	0	NA	NA	NA	NA	AC013737.1
ENSG00000187527	0.594462	0.903976	0.284948	0.315216	-1.66559	0.149251	0.645308	ATP13A5
ENSG00000233880	0	0	0	NA	NA	NA	NA	RP11-497J7.2
ENSG00000172197	8.85172	8.01003	9.69341	1.21016	0.275197	0.232047	0.822766	MBOAT1
ENSG00000281219	0	0	0	NA	NA	NA	NA	LINC00254
ENSG00000130545	6.12891	3.43884	8.81898	2.56452	1.35869	1.33576e-06	6.53393e-05	CRB3
ENSG00000235280	3.50676	2.32264	4.69089	2.01964	1.0141	0.00635226	0.0709766	MCF2L-AS1
ENSG00000261573	0.0474566	0	0.0949133	Inf	Inf	1	1	RP11-553K8.5
ENSG00000258673	0.0992255	0.101659	0.0967915	0.952116	-0.0707902	1	1	LINC01397
ENSG00000132953	10.0015	10.133	9.87011	0.974061	-0.0379162	0.91773	1	XPO4
ENSG00000100012	0.345047	0.101659	0.588435	5.7883	2.53314	0.175947	0.70194	SEC14L3
ENSG00000248551	0.0500771	0	0.100154	Inf	Inf	1	1	RP11-287F9.2
ENSG00000262583	2.81051	0.612042	5.00898	8.18405	3.03282	1.22643e-09	2.36305e-07	RP11-77K12.5
ENSG00000112697	11.9545	12.2612	11.6478	0.94997	-0.0740462	0.740315	1	TMEM30A
ENSG00000273249	1.77961	1.40748	2.15173	1.52879	0.612388	0.287362	0.91118	LL09NC01-251B2.3
ENSG00000250438	0	0	0	NA	NA	NA	NA	CTD-2308B18.2
ENSG00000266319	0	0	0	NA	NA	NA	NA	AL080272.1
ENSG00000223730	0.150614	0.301228	0	0	#NAME?	0.291431	0.916438	RP1-127B20.4
ENSG00000273870	0.346191	0.502556	0.189827	0.377722	-1.4046	0.48102	1	RP11-174N3.4
ENSG00000223198	0.0482641	0	0.0965282	Inf	Inf	1	1	RNU2-22P
ENSG00000134463	7.45719	7.28876	7.62561	1.04621	0.0651791	0.84387	1	ECHDC3
ENSG00000226263	0.592424	0.604127	0.58072	0.961256	-0.0570073	1	1	ISM1-AS1
ENSG00000225328	1.02072	0.302365	1.73908	5.7516	2.52396	0.00193346	0.0279596	AC019100.3
ENSG00000261048	0.148391	0.201869	0.0949133	0.470173	-1.08874	0.977554	1	RP11-810K23.9
ENSG00000255238	0	0	0	NA	NA	NA	NA	RFPL4AP1
ENSG00000214485	7.5588	7.68994	7.42766	0.965892	-0.0500656	0.895403	1	RPL7P1
ENSG00000222051	0	0	0	NA	NA	NA	NA	RNU6-1165P
ENSG00000274541	0.0474566	0	0.0949133	Inf	Inf	1	1	RP1-62D2.4
ENSG00000200235	0	0	0	NA	NA	NA	NA	SNORA27
ENSG00000228108	0	0	0	NA	NA	NA	NA	AC092839.3
ENSG00000138658	7.99517	7.19041	8.79993	1.22384	0.291418	0.229797	0.818084	ZGRF1
ENSG00000185753	9.33788	8.6045	10.0713	1.17046	0.227081	0.31536	0.944324	CXorf38
ENSG00000249816	2.76375	1.21869	4.30881	3.5356	1.82195	3.63349e-05	0.00103988	LINC00964
ENSG00000253309	2.0351	1.72192	2.34827	1.36375	0.44758	0.408754	1	SERPINE3
ENSG00000227471	1.85064	0.709448	2.99184	4.21713	2.07626	0.00888753	0.0919214	AKR1B15
ENSG00000274642	2.89831	3.55399	2.24262	0.631015	-0.664255	0.11459	0.546009	CH17-472G23.1
ENSG00000189376	8.45578	8.10061	8.81095	1.08769	0.121266	0.641627	1	C8orf76
ENSG00000255218	0	0	0	NA	NA	NA	NA	OR5BC1P
ENSG00000204580	11.5312	10.6293	12.433	1.16969	0.226126	0.264018	0.88085	DDR1
ENSG00000242012	0	0	0	NA	NA	NA	NA	RP11-338L18.1
ENSG00000242510	0.199098	0.203033	0.195163	0.961238	-0.0570342	1	1	NDUFB4P1
ENSG00000273806	0	0	0	NA	NA	NA	NA	RP11-439K3.4
ENSG00000262561	0	0	0	NA	NA	NA	NA	CTD-2522B17.8
ENSG00000160505	0.821284	0.491107	1.15146	2.34462	1.22935	0.297305	0.926928	NLRP4
ENSG00000235920	0.389697	0.203741	0.575654	2.82542	1.49846	0.356587	0.993167	AC073109.2
ENSG00000277942	0.0465885	0	0.0931769	Inf	Inf	1	1	MIR8075
ENSG00000212154	0	0	0	NA	NA	NA	NA	RNA5SP377
ENSG00000241067	0.0496374	0.0992748	0	0	#NAME?	0.98279	1	RPL17P40
ENSG00000252357	0.0971969	0	0.194394	Inf	Inf	0.556022	1	Y_RNA
ENSG00000273461	0	0	0	NA	NA	NA	NA	RP11-398A8.4
ENSG00000242600	5.11666	5.15317	5.08016	0.985831	-0.0205873	1	1	MBL1P
ENSG00000239481	0.198513	0.300235	0.0967915	0.322386	-1.63314	0.661695	1	RPS3AP41
ENSG00000234202	0	0	0	NA	NA	NA	NA	RP11-330C7.4
ENSG00000239179	0	0	0	NA	NA	NA	NA	CR392039.2
ENSG00000219867	0	0	0	NA	NA	NA	NA	RP11-40G16.1
ENSG00000248724	1.43065	1.10938	1.75191	1.57918	0.659172	0.306931	0.940453	NPHP3-AS1
ENSG00000229716	0	0	0	NA	NA	NA	NA	RP11-185B14.1
ENSG00000266217	0.898349	1.50526	0.291434	0.19361	-2.36878	0.0145543	0.134374	CTSLP7
ENSG00000277904	0	0	0	NA	NA	NA	NA	MIR7850
ENSG00000113361	7.42341	8.19558	6.65124	0.811564	-0.301223	0.232711	0.823598	CDH6
ENSG00000066336	8.7902	8.10387	9.47654	1.16938	0.225749	0.330171	0.962374	SPI1
ENSG00000249338	0	0	0	NA	NA	NA	NA	HMGB1P47
ENSG00000263711	0.83119	0.791078	0.871303	1.10141	0.139355	1	1	RP11-169F17.1
ENSG00000182405	7.00523	6.47855	7.5319	1.16259	0.217342	0.420239	1	PGBD4
ENSG00000221649	0	0	0	NA	NA	NA	NA	MIR1233-1
ENSG00000268754	2.29607	3.04159	1.55055	0.509783	-0.972045	0.041067	0.279501	RP11-514D23.2
ENSG00000251260	0.101162	0.10741	0.0949133	0.883654	-0.178446	1	1	WDFY3-AS1
ENSG00000254988	2.65981	0.512706	4.80692	9.37558	3.22891	8.26286e-10	1.74452e-07	CTD-2547H18.1
ENSG00000266207	0	0	0	NA	NA	NA	NA	AL583784.1
ENSG00000218180	0	0	0	NA	NA	NA	NA	SLC25A5P7
ENSG00000200389	0	0	0	NA	NA	NA	NA	RNU6-509P
ENSG00000234770	0.195965	0.0992748	0.292654	2.94792	1.5597	0.688628	1	GULOP
ENSG00000197782	8.80444	8.506	9.10287	1.07017	0.0978412	0.709976	1	ZNF780A
ENSG00000179774	2.96989	2.4259	3.51389	1.44849	0.534551	0.19753	0.742018	ATOH7
ENSG00000184741	0	0	0	NA	NA	NA	NA	OR5AQ1P
ENSG00000228089	0.0501763	0.100353	0	0	#NAME?	0.982917	1	PNKDP1
ENSG00000212535	0	0	0	NA	NA	NA	NA	RNU6-808P
ENSG00000266184	0.0507581	0.101516	0	0	#NAME?	0.983113	1	RP11-552O4.2
ENSG00000274555	0	0	0	NA	NA	NA	NA	AL118506.2
ENSG00000233516	0.8955	0	1.791	Inf	Inf	2.84457e-05	0.000849645	RP11-388N2.1
ENSG00000218472	0	0	0	NA	NA	NA	NA	RP1-140K8.2
ENSG00000186951	11.0477	10.4352	11.6602	1.11739	0.160139	0.453174	1	PPARA
ENSG00000090020	10.5998	10.2346	10.9651	1.07137	0.0994573	0.664559	1	SLC9A1
ENSG00000220773	0.149803	0.100353	0.199252	1.98552	0.989518	1	1	RP3-334F4.1
ENSG00000239028	0	0	0	NA	NA	NA	NA	AL359955.1
ENSG00000204947	6.53286	7.29432	5.77141	0.79122	-0.337849	0.212854	0.779182	ZNF425
ENSG00000101425	3.43487	4.04669	2.82304	0.697618	-0.519492	0.177738	0.70194	BPI
ENSG00000263814	0	0	0	NA	NA	NA	NA	AC093786.1
ENSG00000259377	0.596014	0.508183	0.683846	1.34567	0.428325	0.829722	1	CTD-2308G16.1
ENSG00000262899	0.200749	0.200778	0.200721	0.999718	-0.000406238	1	1	LA16c-360H6.3
ENSG00000272080	0	0	0	NA	NA	NA	NA	MIR502
ENSG00000269713	10.5993	10.732	10.4666	0.975274	-0.0361207	0.90885	1	NBPF9
ENSG00000263909	0	0	0	NA	NA	NA	NA	MIR5000
ENSG00000170100	8.7122	8.81377	8.61062	0.976951	-0.0336421	0.938716	1	ZNF778
ENSG00000121335	0.450533	0.406917	0.494149	1.21437	0.280211	1	1	PRB2
ENSG00000233531	0	0	0	NA	NA	NA	NA	DEFA10P
ENSG00000273964	0	0	0	NA	NA	NA	NA	Y_RNA
ENSG00000251219	0	0	0	NA	NA	NA	NA	LINC01217
ENSG00000253747	0	0	0	NA	NA	NA	NA	IGHVII-62-1
ENSG00000257343	0	0	0	NA	NA	NA	NA	RP11-641A6.8
ENSG00000249337	0.301075	0.505622	0.0965282	0.19091	-2.38904	0.250826	0.855777	SNX18P25
ENSG00000261496	4.07976	4.74286	3.41665	0.720377	-0.473175	0.170237	0.69304	RP13-514E23.1
ENSG00000251557	0.351493	0.606195	0.0967915	0.159671	-2.64683	0.150188	0.645586	HNRNPKP3
ENSG00000121064	11.1032	11.2456	10.9607	0.974665	-0.037021	0.901777	1	SCPEP1
ENSG00000211798	1.37807	1.01733	1.7388	1.70917	0.773299	0.217077	0.786179	TRAV18
ENSG00000281386	0.293091	0.103049	0.483132	4.68835	2.22908	0.285442	0.911057	RP11-237N19.3
ENSG00000243660	7.21612	7.18431	7.24793	1.00885	0.0127187	1	1	ZNF487
ENSG00000229728	2.17274	1.81274	2.53273	1.39718	0.482522	0.34675	0.986768	RP11-314N13.3
ENSG00000145321	2.03812	1.52828	2.54796	1.66721	0.737436	0.145386	0.635492	GC
ENSG00000205707	8.56796	9.00692	8.12899	0.902527	-0.147958	0.543766	1	LYRM5
ENSG00000179097	1.99248	2.13924	1.84571	0.862786	-0.212925	0.789228	1	HTR1F
ENSG00000275167	0	0	0	NA	NA	NA	NA	MIR6815
ENSG00000237713	0	0	0	NA	NA	NA	NA	AC006000.5
ENSG00000260649	0	0	0	NA	NA	NA	NA	RP11-56L13.4
ENSG00000143756	9.85675	10.0255	9.68796	0.966327	-0.0494163	0.863873	1	FBXO28
ENSG00000167004	12.7855	12.5562	13.0148	1.03652	0.0517521	0.823724	1	PDIA3
ENSG00000257360	0	0	0	NA	NA	NA	NA	RP11-74K11.1
ENSG00000204031	0	0	0	NA	NA	NA	NA	LCN1P2
ENSG00000231781	0	0	0	NA	NA	NA	NA	AC079896.1
ENSG00000124120	9.25179	9.1165	9.38708	1.02968	0.0421958	0.895414	1	TTPAL
ENSG00000252691	0	0	0	NA	NA	NA	NA	SCARNA18
ENSG00000270133	0.695025	0.602285	0.787764	1.30796	0.387319	0.845342	1	CTC-303L1.2
ENSG00000151461	10.6013	10.9344	10.2682	0.939074	-0.0906885	0.697671	1	UPF2
ENSG00000123572	5.29276	6.87394	3.71157	0.539949	-0.889105	0.00262056	0.0356098	NRK
ENSG00000224791	1.35545	0.295959	2.41495	8.15974	3.02852	4.0072e-05	0.00112661	KRT18P39
ENSG00000278462	0.648428	1.00015	0.296709	0.296665	-1.75309	0.0920971	0.481487	RP11-165D6.1
ENSG00000225258	0	0	0	NA	NA	NA	NA	AC009478.1
ENSG00000281205	7.32491	8.2926	6.35722	0.766614	-0.383428	0.126249	0.578267	LINC00950
ENSG00000226397	0.339827	0.192662	0.486992	2.5277	1.33783	0.580424	1	C12orf77
ENSG00000205636	0	0	0	NA	NA	NA	NA	LINC00583
ENSG00000249474	0	0	0	NA	NA	NA	NA	RP11-49I4.3
ENSG00000124107	7.66215	8.29254	7.03176	0.847962	-0.237928	0.347763	0.987162	SLPI
ENSG00000251456	0	0	0	NA	NA	NA	NA	RP11-436H11.5
ENSG00000270123	0.546542	0.502156	0.590928	1.17678	0.234846	1	1	VTRNA2-1
ENSG00000281899	0.0508297	0.101659	0	0	#NAME?	0.983137	1	C1QTNF9B-AS1
ENSG00000241334	0	0	0	NA	NA	NA	NA	RPL35AP33
ENSG00000279152	4.72853	4.27353	5.18353	1.21294	0.278509	0.390892	1	AC129492.1
ENSG00000248126	0.988117	0.807743	1.16849	1.44661	0.532679	0.554319	1	CTD-2012J19.2
ENSG00000237232	1.58404	1.21664	1.95144	1.60395	0.681629	0.253726	0.858019	ZNF295-AS1
ENSG00000259367	2.1942	2.23911	2.14929	0.959886	-0.0590652	1	1	RP11-815J21.4
ENSG00000234765	0	0	0	NA	NA	NA	NA	ELL2P3
ENSG00000237400	0.0509928	0	0.101986	Inf	Inf	1	1	AC006960.7
ENSG00000142856	7.80347	7.69482	7.91212	1.02824	0.040177	0.91788	1	ITGB3BP
ENSG00000240477	0	0	0	NA	NA	NA	NA	RP11-63E16.1
ENSG00000242461	0	0	0	NA	NA	NA	NA	RPS15AP32
ENSG00000198113	8.9811	7.48906	10.4731	1.39846	0.483837	0.0313586	0.231065	TOR4A
ENSG00000213397	8.90367	9.00567	8.80166	0.977347	-0.0330579	0.935312	1	HAUS7
ENSG00000275053	0	0	0	NA	NA	NA	NA	AP000221.2
ENSG00000125686	9.90852	9.93726	9.87977	0.994215	-0.00837091	1	1	MED1
ENSG00000261470	0.0522233	0.104447	0	0	#NAME?	0.983588	1	RP11-152O14.4
ENSG00000235321	0.100163	0	0.200326	Inf	Inf	0.55616	1	AC007556.3
ENSG00000243986	0.197477	0.199791	0.195163	0.976834	-0.0338151	1	1	ENO1P3
ENSG00000147571	0.195425	0	0.390849	Inf	Inf	0.179673	0.70194	CRH
ENSG00000254890	0	0	0	NA	NA	NA	NA	RP11-10A7.1
ENSG00000161594	3.8903	4.96351	2.81708	0.567558	-0.81716	0.0207995	0.171891	KLHL10
ENSG00000269504	0.148086	0.199381	0.0967915	0.485461	-1.04257	0.977549	1	AC003973.4
ENSG00000271550	3.05005	2.2246	3.87549	1.74211	0.800836	0.041878	0.283516	BNIP3P11
ENSG00000227685	0	0	0	NA	NA	NA	NA	AC087499.10
ENSG00000261446	0	0	0	NA	NA	NA	NA	LINC00559
ENSG00000174950	1.41976	0.300235	2.53928	8.45764	3.08025	2.26295e-05	0.000706248	CD164L2
ENSG00000157150	8.41343	8.6158	8.21107	0.953025	-0.0694138	0.822701	1	TIMP4
ENSG00000231827	0.644346	0.614887	0.673804	1.09582	0.132006	1	1	RP11-216N14.5
ENSG00000263615	0	0	0	NA	NA	NA	NA	MIR4306
ENSG00000244462	11.0964	11.0424	11.1504	1.00978	0.0140427	0.99164	1	RBM12
ENSG00000150593	12.3275	11.2402	13.4147	1.19346	0.255151	0.187748	0.718565	PDCD4
ENSG00000242520	0.686467	0.100353	1.27258	12.6811	3.66461	0.00287847	0.0382925	MAGEA5
ENSG00000211593	0	0	0	NA	NA	NA	NA	IGKJ5
ENSG00000281181	13.1311	13.254	13.0083	0.981465	-0.0269908	0.92406	1	CH507-513H4.3
ENSG00000261683	0.193538	0	0.387075	Inf	Inf	0.180129	0.70194	LINC00838
ENSG00000184898	7.95785	7.99352	7.92218	0.991074	-0.0129347	1	1	RBM43
ENSG00000234406	0	0	0	NA	NA	NA	NA	AC004129.7
ENSG00000256399	0.448094	0.604212	0.291975	0.483233	-1.04921	0.509661	1	RP11-274J7.3
ENSG00000245857	0.533712	0.196227	0.871197	4.43975	2.15048	0.0930238	0.482198	GS1-24F4.2
ENSG00000172324	0.0501763	0.100353	0	0	#NAME?	0.982917	1	OR5A2
ENSG00000100271	7.11631	7.49094	6.74169	0.899979	-0.152037	0.58886	1	TTLL1
ENSG00000188710	4.83545	5.47076	4.20013	0.767742	-0.381307	0.235946	0.827348	QRFP
ENSG00000167459	0.0931769	0	0.186354	Inf	Inf	0.67105	1	LINC00905
ENSG00000153922	10.9006	10.8408	10.9604	1.01103	0.0158317	0.987854	1	CHD1
ENSG00000265593	0	0	0	NA	NA	NA	NA	NPM1P45
ENSG00000228120	0.146351	0.101659	0.191043	1.87924	0.910151	1	1	AP001631.10
ENSG00000232952	0.60227	0.808167	0.396372	0.490458	-1.0278	0.380923	1	RP11-90H3.1
ENSG00000161996	10.2022	10.1298	10.2747	1.0143	0.020487	0.974027	1	WDR90
ENSG00000141639	7.55548	9.92815	5.1828	0.522031	-0.937792	0.000136086	0.00312884	MAPK4
ENSG00000254166	0.24245	0	0.4849	Inf	Inf	0.12198	0.565831	CASC19
ENSG00000231333	0.501149	1.0023	0	0	#NAME?	0.00297209	0.0391091	RPL34P6
ENSG00000254392	0	0	0	NA	NA	NA	NA	RP11-759A9.2
ENSG00000276095	0	0	0	NA	NA	NA	NA	AC008103.3
ENSG00000267004	0	0	0	NA	NA	NA	NA	CTD-2659N19.4
ENSG00000144460	1.58989	1.52082	1.65896	1.09083	0.125428	0.937669	1	NYAP2
ENSG00000277504	0.879183	0.602737	1.15563	1.9173	0.939077	0.268403	0.886683	RP11-278A23.4
ENSG00000249984	0	0	0	NA	NA	NA	NA	CTC-529L17.2
ENSG00000274292	7.70608	6.79734	8.61482	1.26738	0.341851	0.163462	0.675581	RP11-347I19.7
ENSG00000231062	1.59342	1.91912	1.26773	0.660582	-0.598191	0.326481	0.954695	AC103563.9
ENSG00000231207	0	0	0	NA	NA	NA	NA	RP1-144C9.2
ENSG00000224114	6.18373	5.14976	7.2177	1.40156	0.487035	0.136232	0.607978	RP11-343H5.4
ENSG00000237593	1.11885	0.394217	1.84349	4.67633	2.22538	0.00337917	0.0432628	RP11-317B3.2
ENSG00000115592	0.632588	0.198719	1.06646	5.36666	2.42402	0.0325615	0.236046	PRKAG3
ENSG00000273069	0.547539	0.808581	0.286497	0.35432	-1.49687	0.232357	0.823127	RP5-1186P10.2
ENSG00000232204	0	0	0	NA	NA	NA	NA	TET1P1
ENSG00000198301	9.90768	10.133	9.6824	0.955536	-0.0656186	0.807932	1	SDAD1
ENSG00000231141	0	0	0	NA	NA	NA	NA	TTTY3
ENSG00000232752	0.0940451	0	0.18809	Inf	Inf	0.555756	1	RP5-837O21.5
ENSG00000238819	0	0	0	NA	NA	NA	NA	SNORD11
ENSG00000259379	0.256054	0.512107	0	0	#NAME?	0.116868	0.55448	RP11-925D8.5
ENSG00000231897	0	0	0	NA	NA	NA	NA	MARK2P14
ENSG00000280683	0.143985	0	0.28797	Inf	Inf	0.367803	1	LINC01242
ENSG00000279390	2.0255	1.712	2.339	1.36624	0.45021	0.408754	1	AF127577.13
ENSG00000184414	1.48767	1.21101	1.76432	1.4569	0.542905	0.413635	1	RP11-44M6.3
ENSG00000064932	11.4917	11.444	11.5395	1.00834	0.0119888	0.999012	1	SBNO2
ENSG00000104870	12.6865	12.1542	13.2187	1.08758	0.121122	0.54742	1	FCGRT
ENSG00000103742	7.14012	6.97357	7.30666	1.04776	0.067314	0.833975	1	IGDCC4
ENSG00000249115	9.29179	9.10858	9.475	1.04023	0.0568996	0.839163	1	HAUS5
ENSG00000267517	0.0465885	0	0.0931769	Inf	Inf	1	1	CTD-2231E14.4
ENSG00000200807	0	0	0	NA	NA	NA	NA	RNU1-32P
ENSG00000235268	1.54512	1.4291	1.66113	1.16236	0.217058	0.793503	1	KDM4E
ENSG00000136367	6.37756	7.28386	5.47126	0.751149	-0.412829	0.128164	0.583907	ZFHX2
ENSG00000256037	0.976072	0.203319	1.74883	8.6014	3.10457	0.000530406	0.00977013	MRPL40P1
ENSG00000232187	5.77075	5.47059	6.07091	1.10974	0.150217	0.642674	1	FTH1P7
ENSG00000220349	0.790935	0.59768	0.98419	1.64668	0.719563	0.525796	1	RP3-431A14.4
ENSG00000277769	0.142814	0.0992748	0.186354	1.87715	0.908545	1	1	RBM22P4
ENSG00000204659	2.74044	3.24062	2.24027	0.69131	-0.532595	0.227442	0.811109	CBY3
ENSG00000233452	6.50236	5.06517	7.93954	1.56748	0.648445	0.0149061	0.136672	STXBP5-AS1
ENSG00000173545	9.55265	9.31765	9.78765	1.05044	0.070997	0.790036	1	ZNF622
ENSG00000211796	1.12593	0.51138	1.74048	3.40349	1.76702	0.0133793	0.125362	TRAV16
ENSG00000162601	11.2962	10.9469	11.6455	1.06382	0.0892505	0.686176	1	MYSM1
ENSG00000232928	1.98137	1.72054	2.2422	1.30319	0.38205	0.496176	1	DDX3P1
ENSG00000216824	0	0	0	NA	NA	NA	NA	ZNF736P10Y
ENSG00000238460	0.386343	0.293015	0.47967	1.63702	0.711069	0.785353	1	AC068587.2
ENSG00000229707	0	0	0	NA	NA	NA	NA	SKP1P3
ENSG00000215263	0	0	0	NA	NA	NA	NA	AC025750.7
ENSG00000258254	0.0489328	0	0.0978656	Inf	Inf	1	1	RP11-162N7.1
ENSG00000138772	9.41818	10.1244	8.71191	0.860483	-0.216781	0.334983	0.970608	ANXA3
ENSG00000266561	0	0	0	NA	NA	NA	NA	CTD-2200P10.3
ENSG00000225605	0.195127	0.19855	0.191705	0.965526	-0.0506135	1	1	RP11-550H2.1
ENSG00000241891	0	0	0	NA	NA	NA	NA	RP11-226P1.1
ENSG00000254595	5.07469	5.16683	4.98255	0.964334	-0.0523955	0.939967	1	CTD-2010I16.1
ENSG00000214300	6.45381	5.97448	6.93313	1.16046	0.214694	0.442343	1	SPDYE3
ENSG00000233014	0	0	0	NA	NA	NA	NA	TBC1D3P7
ENSG00000273678	0	0	0	NA	NA	NA	NA	AL845259.2
ENSG00000153976	5.71886	6.26703	5.17069	0.825062	-0.277425	0.352025	0.989555	HS3ST3A1
ENSG00000214650	1.89963	2.52502	1.27423	0.504641	-0.98667	0.0575351	0.350177	RP11-83B20.1
ENSG00000267751	3.16829	2.52789	3.80869	1.50667	0.591362	0.13602	0.607297	AC009005.2
ENSG00000184220	8.21487	9.00946	7.42028	0.82361	-0.279967	0.247897	0.850926	CMSS1
ENSG00000271199	0.639786	0.401581	0.877991	2.18633	1.12851	0.313509	0.944324	RP13-216E22.5
ENSG00000259628	2.07335	1.90989	2.2368	1.17117	0.22795	0.726331	1	RP11-467H10.2
ENSG00000267626	0.0931769	0	0.186354	Inf	Inf	0.67105	1	AC002115.9
ENSG00000269584	0.0968245	0	0.193649	Inf	Inf	0.555998	1	TDGF1P7
ENSG00000055070	11.9537	12.1595	11.7479	0.966149	-0.0496826	0.839621	1	SZRD1
ENSG00000247011	2.12884	1.31601	2.94167	2.23529	1.16046	0.0186504	0.158865	RP11-700H6.1
ENSG00000087495	7.59252	6.26417	8.92088	1.42411	0.510061	0.0397608	0.272509	PHACTR3
ENSG00000235519	0	0	0	NA	NA	NA	NA	AC012075.2
ENSG00000260490	1.48388	1.80166	1.16611	0.647241	-0.627626	0.313842	0.944324	RP11-265N6.3
ENSG00000121957	9.85907	10.4279	9.29022	0.890899	-0.166666	0.459433	1	GPSM2
ENSG00000258413	0.24184	0	0.48368	Inf	Inf	0.100106	0.504421	RP11-665C16.6
ENSG00000259364	0.144149	0	0.288299	Inf	Inf	0.318342	0.944324	RP11-64K12.9
ENSG00000277452	0.991121	1.01057	0.97167	0.961505	-0.0566338	1	1	Metazoa_SRP
ENSG00000264446	0	0	0	NA	NA	NA	NA	AC046130.1
ENSG00000253074	0	0	0	NA	NA	NA	NA	RNU6-586P
ENSG00000151962	2.20344	3.13667	1.27021	0.404953	-1.30417	0.00683529	0.0751548	RBM46
ENSG00000169246	11.381	10.9284	11.8336	1.08284	0.114815	0.594574	1	NPIPB3
ENSG00000251703	0	0	0	NA	NA	NA	NA	RNU6-998P
ENSG00000152990	9.86683	10.4346	9.29903	0.891169	-0.166229	0.459433	1	GPR125
ENSG00000140521	11.2965	11.2479	11.3451	1.00864	0.0124086	0.995358	1	POLG
ENSG00000218052	3.54966	2.62821	4.4711	1.7012	0.76655	0.0353628	0.251131	ADAMTS7P4
ENSG00000140443	10.9528	11.4441	10.4615	0.91414	-0.129513	0.553481	1	IGF1R
ENSG00000112167	8.80207	8.70755	8.89658	1.02171	0.0309829	0.943202	1	SAYSD1
ENSG00000279207	8.75686	8.6045	8.90921	1.03541	0.0502051	0.882259	1	RP11-159D12.8
ENSG00000230014	0	0	0	NA	NA	NA	NA	LINC00709
ENSG00000164220	6.97867	7.79353	6.16381	0.790888	-0.338454	0.192671	0.731609	F2RL2
ENSG00000200972	0	0	0	NA	NA	NA	NA	RNU5A-8P
ENSG00000251731	0	0	0	NA	NA	NA	NA	AL512359.1
ENSG00000237588	0	0	0	NA	NA	NA	NA	RP11-66D17.3
ENSG00000239997	0.258271	0.516541	0	0	#NAME?	0.114399	0.545544	FCF1P3
ENSG00000171484	0.24061	0	0.48122	Inf	Inf	0.10031	0.504421	OR1B1
ENSG00000270646	0	0	0	NA	NA	NA	NA	RP6-166C19.15
ENSG00000155926	9.73452	8.52307	10.946	1.28428	0.360954	0.0910313	0.479019	SLA
ENSG00000104872	10.3969	10.2293	10.5645	1.03277	0.0465177	0.86831	1	PIH1D1
ENSG00000255385	0	0	0	NA	NA	NA	NA	UBTFL10
ENSG00000259173	0	0	0	NA	NA	NA	NA	RP11-30K9.7
ENSG00000272970	1.68269	1.8126	1.55277	0.856652	-0.223219	0.785494	1	RP11-329B9.4
ENSG00000227101	0.0508297	0.101659	0	0	#NAME?	0.983137	1	RP11-433J20.2
ENSG00000200494	0.0465885	0	0.0931769	Inf	Inf	1	1	Y_RNA
ENSG00000172809	12.7431	13.1618	12.3245	0.936384	-0.0948284	0.643303	1	RPL38
ENSG00000164256	0.0509928	0	0.101986	Inf	Inf	1	1	PRDM9
ENSG00000243012	0.0501763	0.100353	0	0	#NAME?	0.982917	1	RP11-292E2.4
ENSG00000273904	0	0	0	NA	NA	NA	NA	Hammerhead_HH10
ENSG00000237579	0	0	0	NA	NA	NA	NA	LINC01514
ENSG00000279352	3.57044	3.13167	4.00921	1.28021	0.356384	0.360475	0.995416	RP11-411B10.7
ENSG00000224545	0.350117	0.510201	0.190034	0.37247	-1.4248	0.489436	1	AC008264.4
ENSG00000242349	6.49563	5.16244	7.82883	1.5165	0.600743	0.0239641	0.1916	NPPA-AS1
ENSG00000127947	11.3521	11.8475	10.8567	0.916368	-0.126	0.554396	1	PTPN12
ENSG00000178297	4.9363	5.85943	4.01316	0.684906	-0.546021	0.0748215	0.420871	TMPRSS9
ENSG00000277100	0	0	0	NA	NA	NA	NA	AL133405.1
ENSG00000006831	11.6941	11.4441	11.9441	1.04368	0.0616844	0.79668	1	ADIPOR2
ENSG00000227863	0	0	0	NA	NA	NA	NA	AC002383.2
ENSG00000274808	5.4143	4.9617	5.86689	1.18244	0.241763	0.436683	1	TBC1D3B
ENSG00000256019	0.44376	0.495757	0.391764	0.790234	-0.339648	0.961186	1	TAS2R63P
ENSG00000200823	0	0	0	NA	NA	NA	NA	SNORD114-2
ENSG00000238282	0	0	0	NA	NA	NA	NA	RP5-1164C1.2
ENSG00000070193	6.76739	7.59059	5.94419	0.783099	-0.352733	0.188222	0.719776	FGF10
ENSG00000106615	11.1611	11.9529	10.3694	0.867526	-0.20502	0.320864	0.947155	RHEB
ENSG00000277427	0.593361	0.50494	0.681781	1.35022	0.433196	0.829876	1	XXbac-BPG154L12.5
ENSG00000100302	9.325	10.5297	8.12026	0.771174	-0.374872	0.0893629	0.473158	RASD2
ENSG00000171467	10.3529	10.3375	10.3684	1.00298	0.00429809	1	1	ZNF318
ENSG00000253499	0	0	0	NA	NA	NA	NA	RP11-393K19.1
ENSG00000239830	1.38825	1.81353	0.962967	0.53099	-0.913245	0.156436	0.66214	RPS4XP22
ENSG00000117242	7.5504	7.2852	7.8156	1.0728	0.101387	0.722535	1	PINK1-AS
ENSG00000255875	1.13542	0.897462	1.37338	1.5303	0.613812	0.453415	1	CTD-2102P23.1
ENSG00000200998	0	0	0	NA	NA	NA	NA	Y_RNA
ENSG00000228007	0.294889	0.403424	0.186354	0.461931	-1.11425	0.689454	1	AC011933.2
ENSG00000167371	9.8208	10.8311	8.81049	0.813443	-0.297887	0.167014	0.684996	PRRT2
ENSG00000207624	0	0	0	NA	NA	NA	NA	MIR194-1
ENSG00000280190	0.444381	0.593244	0.295517	0.498137	-1.00538	0.528013	1	RP11-319G9.1
ENSG00000270800	6.01791	6.87262	5.1632	0.751271	-0.412594	0.143523	0.631453	RPS10-NUDT3
ENSG00000228925	5.12301	4.9629	5.28312	1.06452	0.0902086	0.826811	1	AC016722.4
ENSG00000238632	0	0	0	NA	NA	NA	NA	RNU7-126P
ENSG00000227252	4.03115	4.15331	3.909	0.941177	-0.0874624	0.876524	1	AC105760.2
ENSG00000271776	0.294561	0.294179	0.294943	1.0026	0.0037433	1	1	RP11-52L5.6
ENSG00000236646	0	0	0	NA	NA	NA	NA	LAMTOR5P1
ENSG00000275881	0.644226	0.706244	0.582209	0.824373	-0.27863	0.951518	1	Metazoa_SRP
ENSG00000231006	1.16691	0.687419	1.64641	2.39506	1.26006	0.0769551	0.427848	RPL7P32
ENSG00000160949	8.65222	8.30245	9.00199	1.08426	0.116707	0.649236	1	TONSL
ENSG00000220993	0	0	0	NA	NA	NA	NA	AC007611.1
ENSG00000229255	0.146166	0.0992748	0.193056	1.94467	0.959523	1	1	RP11-407H12.8
ENSG00000267573	0.347692	0.205963	0.489422	2.37626	1.24869	0.523802	1	KRT8P5
ENSG00000277081	0.201515	0.40303	0	0	#NAME?	0.159544	0.66945	RMST_10
ENSG00000179195	11.8451	11.4449	12.2454	1.06994	0.0975297	0.654753	1	ZNF664
ENSG00000227224	0	0	0	NA	NA	NA	NA	RP11-72H11.1
ENSG00000206637	0	0	0	NA	NA	NA	NA	SNORA70
ENSG00000281005	6.70692	6.27538	7.13846	1.13754	0.185911	0.509068	1	LINC00921
ENSG00000110324	10.4744	9.32431	11.6246	1.24669	0.318107	0.123186	0.569354	IL10RA
ENSG00000230568	0.882663	0.399008	1.36632	3.42429	1.7758	0.0369624	0.258114	SF3A3P1
ENSG00000105397	11.6878	11.2461	12.1294	1.07854	0.109078	0.60401	1	TYK2
ENSG00000134183	0.483777	0.10741	0.860145	8.00805	3.00145	0.0444259	0.295589	GNAT2
ENSG00000200070	0	0	0	NA	NA	NA	NA	RNU4-80P
ENSG00000257336	0.0985721	0.100353	0.0967915	0.964514	-0.0521264	1	1	PRELID2P1
ENSG00000221475	0.0966928	0	0.193386	Inf	Inf	0.555989	1	SNORA11D
ENSG00000249830	0	0	0	NA	NA	NA	NA	RP11-121L11.3
ENSG00000187553	1.8706	1.10225	2.63895	2.39414	1.25951	0.0184856	0.157723	CYP26C1
ENSG00000254846	0.0983765	0.0998955	0.0968574	0.969587	-0.0445576	1	1	RP11-203M5.2
ENSG00000161912	7.24606	6.76857	7.72355	1.14109	0.190412	0.482631	1	ADCY10P1
ENSG00000236634	0	0	0	NA	NA	NA	NA	AC016903.1
ENSG00000250385	0.347963	0.103049	0.592876	5.75332	2.52439	0.175434	0.70194	RP11-310P5.2
ENSG00000147378	1.57936	0.710338	2.44838	3.44678	1.78525	0.00288447	0.0383226	FATE1
ENSG00000233997	0	0	0	NA	NA	NA	NA	LINC01425
ENSG00000144199	8.46972	9.61703	7.32242	0.761401	-0.393271	0.0924584	0.481487	FAHD2B
ENSG00000258100	0.843661	1.20404	0.483281	0.401382	-1.31695	0.124951	0.5745	RP11-121E16.1
ENSG00000243911	0	0	0	NA	NA	NA	NA	RN7SL430P
ENSG00000197475	0.288324	0	0.576649	Inf	Inf	0.0756436	0.423113	ADAM3A
ENSG00000271831	0	0	0	NA	NA	NA	NA	AL022345.9
ENSG00000075131	6.36575	6.68096	6.05053	0.905638	-0.142994	0.645444	1	TIPIN
ENSG00000246363	1.78486	1.81726	1.75247	0.964348	-0.0523748	1	1	RP11-13A1.1
ENSG00000225394	0	0	0	NA	NA	NA	NA	AC106883.1
ENSG00000251719	0	0	0	NA	NA	NA	NA	RNU6-408P
ENSG00000221461	0.0512304	0	0.102461	Inf	Inf	1	1	U3
ENSG00000184274	1.59216	2.2188	0.965524	0.435157	-1.20039	0.0397555	0.272509	LINC00315
ENSG00000100804	10.6611	11.1462	10.176	0.912956	-0.131383	0.552686	1	PSMB5
ENSG00000161267	9.93972	8.81165	11.0678	1.25604	0.328882	0.127011	0.580978	BDH1
ENSG00000237068	0.200248	0.400496	0	0	#NAME?	0.24571	0.846606	RPL5P2
ENSG00000143437	10.9576	11.1462	10.7689	0.966149	-0.0496826	0.850741	1	ARNT
ENSG00000258136	3.71721	3.03631	4.39812	1.44851	0.534567	0.14145	0.624069	RP11-864J10.4
ENSG00000240216	1.52116	0.201869	2.84045	14.0708	3.81463	7.35007e-07	3.9239e-05	CPHL1P
ENSG00000254796	0	0	0	NA	NA	NA	NA	RP11-1118M6.2
ENSG00000162623	9.41104	9.92388	8.89819	0.896644	-0.157393	0.500824	1	TYW3
ENSG00000144749	12.012	13.1675	10.8564	0.824487	-0.278431	0.153584	0.655208	LRIG1
ENSG00000207616	0	0	0	NA	NA	NA	NA	MIR515-1
ENSG00000261205	0	0	0	NA	NA	NA	NA	NIFKP4
ENSG00000116833	8.62602	6.57629	10.6758	1.62337	0.698992	0.00229537	0.0318896	NR5A2
ENSG00000134250	11.9465	12.1632	11.7298	0.964369	-0.0523434	0.839621	1	NOTCH2
ENSG00000140104	7.6707	7.99799	7.34341	0.918157	-0.123187	0.648713	1	C14orf79
ENSG00000211947	5.07479	2.22357	7.926	3.56454	1.83372	1.11936e-08	1.29404e-06	IGHV3-21
ENSG00000275527	1.47639	0.917974	2.0348	2.21662	1.14836	0.0811344	0.443968	CTD-3154N5.2
ENSG00000004700	9.90414	10.133	9.67532	0.954838	-0.0666728	0.807932	1	RECQL
ENSG00000141560	9.85668	10.0202	9.69315	0.967359	-0.0478761	0.863873	1	FN3KRP
ENSG00000005436	8.70563	8.80475	8.6065	0.977484	-0.0328556	0.938716	1	GCFC2
ENSG00000246465	1.57459	0.995596	2.15359	2.16312	1.11311	0.0626041	0.369893	RP11-57A19.2
ENSG00000260239	0	0	0	NA	NA	NA	NA	RP11-274H24.1
ENSG00000257021	0	0	0	NA	NA	NA	NA	HSPE1P20
ENSG00000211787	1.31252	0.399425	2.22561	5.57204	2.4782	0.000556546	0.010215	TRAV8-3
ENSG00000253487	0	0	0	NA	NA	NA	NA	IGKV2-36
ENSG00000273569	0	0	0	NA	NA	NA	NA	CTC-320C6.1
ENSG00000228612	0.7456	0.101659	1.38954	13.6686	3.77279	0.00139244	0.0214754	HK2P1
ENSG00000279630	0	0	0	NA	NA	NA	NA	AC190387.1
ENSG00000201945	0	0	0	NA	NA	NA	NA	SNORA70
ENSG00000137726	12.1174	13.9717	10.263	0.734556	-0.445055	0.0201628	0.168017	FXYD6
ENSG00000237506	3.47029	3.44154	3.49904	1.01671	0.0239035	1	1	RPSAP15
ENSG00000159111	10.308	10.7328	9.88312	0.92083	-0.118993	0.599003	1	MRPL10
ENSG00000266537	0	0	0	NA	NA	NA	NA	CTD-2510F5.2
ENSG00000253300	0	0	0	NA	NA	NA	NA	RP11-108E14.1
ENSG00000213857	0.69403	0.907838	0.480223	0.528974	-0.91873	0.399407	1	RP11-12M9.4
ENSG00000253546	0	0	0	NA	NA	NA	NA	IGLVVI-22-1
ENSG00000235459	0.391485	0.104447	0.678524	6.49637	2.69963	0.106248	0.524035	RPS26P31
ENSG00000232487	0	0	0	NA	NA	NA	NA	RASA3-IT1
ENSG00000240527	0.147809	0.200705	0.0949133	0.472898	-1.0804	0.981734	1	RP11-429G19.3
ENSG00000279104	1.65132	2.71365	0.589003	0.217052	-2.20389	0.000222832	0.00473345	RP11-138B9.1
ENSG00000163291	9.5138	9.71923	9.30838	0.957728	-0.0623121	0.811749	1	PAQR3
ENSG00000183911	0.294922	0.0992748	0.49057	4.94153	2.30496	0.285031	0.911057	RPL21P132
ENSG00000113657	12.6067	13.8717	11.3417	0.817616	-0.290504	0.125635	0.576419	DPYSL3
ENSG00000169429	5.4683	5.77312	5.16347	0.8944	-0.161008	0.683636	1	CXCL8
ENSG00000025770	10.1978	10.3211	10.0746	0.97611	-0.0348841	0.914719	1	NCAPH2
ENSG00000222658	0	0	0	NA	NA	NA	NA	Y_RNA
ENSG00000256627	0	0	0	NA	NA	NA	NA	RP11-6B19.3
ENSG00000207976	0	0	0	NA	NA	NA	NA	MIR607
ENSG00000237574	0.0465885	0	0.0931769	Inf	Inf	1	1	AC079776.3
ENSG00000240342	11.3855	11.1409	11.63	1.0439	0.0619803	0.788836	1	RPS2P5
ENSG00000280959	0	0	0	NA	NA	NA	NA	ACEA_U3
ENSG00000150510	7.93478	9.61971	6.24985	0.649692	-0.622172	0.00927337	0.0948116	FAM124A
ENSG00000163297	12.3599	13.4697	11.2502	0.835217	-0.259776	0.176763	0.70194	ANTXR2
ENSG00000253376	0.0973286	0	0.194657	Inf	Inf	0.556031	1	RP11-44D19.1
ENSG00000252066	0	0	0	NA	NA	NA	NA	RNU2-53P
ENSG00000034053	7.63056	6.26935	8.99177	1.43424	0.52029	0.0332245	0.239848	APBA2
ENSG00000271737	3.76532	3.03641	4.49424	1.48011	0.565709	0.115409	0.549338	CTB-113I20.2
ENSG00000173436	10.707	11.0335	10.3805	0.940814	-0.0880184	0.697274	1	MINOS1
ENSG00000212368	0	0	0	NA	NA	NA	NA	RNU6-1000P
ENSG00000260997	5.18281	3.83845	6.52717	1.70047	0.765932	0.0101331	0.101405	RP4-647J21.1
ENSG00000163536	6.42527	6.98685	5.86369	0.839246	-0.252834	0.368153	1	SERPINI1
ENSG00000258544	0	0	0	NA	NA	NA	NA	RP11-750I4.2
ENSG00000215922	0	0	0	NA	NA	NA	NA	AC092965.1
ENSG00000270701	0	0	0	NA	NA	NA	NA	RP11-876F14.2
ENSG00000277997	0.287827	0	0.575654	Inf	Inf	0.0551949	0.340813	RP11-356M6.1
ENSG00000224854	0	0	0	NA	NA	NA	NA	CDKN2A-AS1
ENSG00000223821	0.241796	0.295501	0.18809	0.636512	-0.651741	0.971546	1	RP11-505P4.6
ENSG00000262566	0	0	0	NA	NA	NA	NA	RP11-448N11.3
ENSG00000277493	0	0	0	NA	NA	NA	NA	RP11-255H23.5
ENSG00000198833	10.9431	10.6346	11.2516	1.05802	0.0813728	0.725502	1	UBE2J1
ENSG00000267365	4.92234	4.9642	4.88049	0.983138	-0.0245335	1	1	KCNJ2-AS1
ENSG00000163508	4.63799	3.42958	5.84639	1.7047	0.769514	0.0152855	0.139033	EOMES
ENSG00000227834	0.241602	0	0.483205	Inf	Inf	0.122212	0.565839	AP003385.2
ENSG00000270482	1.50259	1.63141	1.37377	0.842076	-0.247977	0.781694	1	RP11-131L12.2
ENSG00000258572	2.91715	2.42362	3.41067	1.40726	0.492889	0.241707	0.837546	RP11-1070N10.3
ENSG00000260992	5.67023	5.76853	5.57193	0.965919	-0.050026	0.927833	1	DOCK9-AS2
ENSG00000167807	5.52122	5.6659	5.37653	0.948928	-0.0756294	0.855789	1	CTD-2369P2.10
ENSG00000183578	8.36848	9.11642	7.62053	0.835912	-0.258577	0.283765	0.911057	TNFAIP8L3
ENSG00000251256	0	0	0	NA	NA	NA	NA	RP11-273B19.1
ENSG00000265222	1.58391	1.01538	2.15244	2.11984	1.08396	0.0626041	0.369893	RP11-466A19.8
ENSG00000124664	6.52931	3.55229	9.50633	2.67612	1.42014	1.84634e-07	1.21823e-05	SPDEF
ENSG00000260883	0	0	0	NA	NA	NA	NA	VN1R65P
ENSG00000253497	0.0982863	0.101659	0.0949133	0.93364	-0.0990616	1	1	IGKV1-13
ENSG00000116299	8.65717	5.76711	11.5472	2.00225	1.00162	1.33575e-05	0.0004538	KIAA1324
ENSG00000170469	5.42169	5.16281	5.68058	1.10029	0.137882	0.693319	1	SPATA24
ENSG00000223800	0	0	0	NA	NA	NA	NA	RP11-598C10.2
ENSG00000263595	0	0	0	NA	NA	NA	NA	RN7SL823P
ENSG00000184319	8.26499	8.8093	7.72068	0.876425	-0.190298	0.444169	1	RPL23AP82
ENSG00000277775	0.388838	0	0.777676	Inf	Inf	0.0157304	0.139908	HIST1H3F
ENSG00000277889	0	0	0	NA	NA	NA	NA	MIR8081
ENSG00000142233	5.25938	5.25492	5.26384	1.0017	0.00244588	1	1	NTN5
ENSG00000139890	5.69551	4.84627	6.54475	1.35047	0.433462	0.134607	0.603153	REM2
ENSG00000249882	0.0481656	0.0963311	0	0	#NAME?	0.98279	1	RP11-665I14.1
ENSG00000152082	10.9532	11.3419	10.5645	0.931453	-0.102444	0.647128	1	MZT2B
ENSG00000253770	0.485698	0.0998955	0.8715	8.72411	3.12501	0.035849	0.253275	HMGB1P23
ENSG00000260100	0.43363	0.0992748	0.767985	7.73595	2.95158	0.0701292	0.402526	RP11-220I1.5
ENSG00000227379	0.441724	0.292022	0.591426	2.02528	1.01812	0.574761	1	PPIAP2
ENSG00000196581	6.12655	6.58079	5.6723	0.861948	-0.214327	0.464181	1	AJAP1
ENSG00000147885	0.053705	0.10741	0	0	#NAME?	0.984041	1	IFNA16
ENSG00000253613	0	0	0	NA	NA	NA	NA	CTC-551A13.2
ENSG00000201277	0	0	0	NA	NA	NA	NA	Y_RNA
ENSG00000225240	0	0	0	NA	NA	NA	NA	AC117490.2
ENSG00000237000	0	0	0	NA	NA	NA	NA	PTMAP6
ENSG00000207765	0.74657	1.00916	0.483976	0.479581	-1.06015	0.2776	0.904256	AL132780.1
ENSG00000201649	0	0	0	NA	NA	NA	NA	RNY4P34
ENSG00000260007	1.43074	0.822163	2.03932	2.48043	1.31059	0.110932	0.536487	RP11-315D16.2
ENSG00000143384	13.6382	13.779	13.4975	0.979568	-0.0297827	0.917201	1	MCL1
ENSG00000248986	0.302503	0.504852	0.100154	0.198383	-2.33364	0.250546	0.855777	RP11-774O3.1
ENSG00000223876	0.0501763	0.100353	0	0	#NAME?	0.982917	1	RPS27P1
ENSG00000277541	0.0982863	0.101659	0.0949133	0.93364	-0.0990616	1	1	ZNF630-AS1
ENSG00000162692	8.84898	9.1076	8.59036	0.943207	-0.0843536	0.76047	1	VCAM1
ENSG00000132429	4.09483	5.6686	2.52106	0.444741	-1.16896	0.000701981	0.012295	POPDC3
ENSG00000091583	3.38396	3.63353	3.1344	0.862632	-0.213182	0.612969	1	APOH
ENSG00000237691	0.196814	0	0.393628	Inf	Inf	0.179338	0.70194	IFNWP2
ENSG00000240395	1.99443	2.43232	1.55654	0.639938	-0.643997	0.223783	0.802451	RPL5P23
ENSG00000187003	1.08452	0.924147	1.2449	1.34708	0.429833	0.580965	1	ACTL7A
ENSG00000261195	0.549057	0.309734	0.78838	2.54534	1.34786	0.277231	0.903912	CTD-2380F24.1
ENSG00000258887	0	0	0	NA	NA	NA	NA	RP11-388E23.3
ENSG00000269737	6.31296	5.6821	6.94382	1.22205	0.289304	0.294351	0.920956	RP11-345P4.7
ENSG00000177169	11.9035	12.2594	11.5476	0.941936	-0.0862996	0.692342	1	ULK1
ENSG00000259019	0	0	0	NA	NA	NA	NA	EIF4BP1
ENSG00000276827	0	0	0	NA	NA	NA	NA	AP001994.1
ENSG00000226783	0.401563	0.309734	0.493391	1.59295	0.671701	0.783895	1	TLK1P1
ENSG00000221175	0	0	0	NA	NA	NA	NA	AL023876.1
ENSG00000162694	8.67231	9.61933	7.72528	0.803099	-0.31635	0.172396	0.699194	EXTL2
ENSG00000252539	0	0	0	NA	NA	NA	NA	RNA5SP462
ENSG00000185630	11.4626	12.3565	10.5687	0.855311	-0.225479	0.263412	0.879327	PBX1
ENSG00000229015	0.345194	0.396396	0.293992	0.741661	-0.431167	0.968167	1	RP11-265D19.6
ENSG00000188186	10.4447	10.425	10.4643	1.00378	0.00543661	1	1	LAMTOR4
ENSG00000122068	10.8561	11.2479	10.4643	0.930336	-0.104176	0.647298	1	FYTTD1
ENSG00000241022	0	0	0	NA	NA	NA	NA	NIPA2P2
ENSG00000166535	3.47393	3.43622	3.51164	1.02195	0.0313188	1	1	A2ML1
ENSG00000082293	4.29064	2.74222	5.83907	2.12932	1.09039	0.000936428	0.0156605	COL19A1
ENSG00000235961	5.93932	7.08278	4.79586	0.677116	-0.562525	0.0429503	0.288585	PNMA6A
ENSG00000278107	3.923	4.23792	3.60809	0.851383	-0.23212	0.546452	1	RP11-162A12.4
ENSG00000207196	0	0	0	NA	NA	NA	NA	Y_RNA
ENSG00000265813	0	0	0	NA	NA	NA	NA	RN7SL300P
ENSG00000146221	3.56565	3.02902	4.10229	1.35433	0.437579	0.249677	0.854962	TCTE1
ENSG00000168243	7.66037	7.78634	7.53441	0.967644	-0.047451	0.893887	1	GNG4
ENSG00000222915	0	0	0	NA	NA	NA	NA	RNU6-564P
ENSG00000182747	3.60085	5.1575	2.04421	0.396357	-1.33513	0.000309538	0.00622718	SLC35D3
ENSG00000163534	5.83968	3.32454	8.35482	2.51307	1.32945	0.000447088	0.00851438	FCRL1
ENSG00000233101	6.58007	7.18911	5.97104	0.830566	-0.267833	0.32649	0.954695	HOXB-AS3
ENSG00000186480	10.4981	10.1313	10.8649	1.07241	0.100852	0.661351	1	INSIG1
ENSG00000253519	1.82925	2.10835	1.55015	0.735242	-0.443709	0.446053	1	AC106801.1
ENSG00000183495	11.4435	11.4418	11.4452	1.0003	0.000437751	1	1	EP400
ENSG00000254333	0.594117	0.69628	0.491954	0.706546	-0.501144	0.764028	1	CTC-367J11.1
ENSG00000254024	0.251529	0.0993595	0.403699	4.06301	2.02255	0.447844	1	KB-1562D12.1
ENSG00000252456	0	0	0	NA	NA	NA	NA	RNA5SP434
ENSG00000237292	0.487538	0.195606	0.77947	3.9849	1.99454	0.149766	0.645384	RP11-540K16.1
ENSG00000143382	11.2051	11.9506	10.4596	0.875239	-0.192251	0.354991	0.992861	ADAMTSL4
ENSG00000221916	4.17058	3.64551	4.69565	1.28807	0.365206	0.297063	0.926896	C19orf73
ENSG00000230663	0.402577	0.50469	0.300463	0.595341	-0.748212	0.800935	1	FAM224B
ENSG00000154556	10.6299	12.2571	9.00265	0.734482	-0.445201	0.0298773	0.223203	SORBS2
ENSG00000232023	0.290123	0	0.580245	Inf	Inf	0.0826407	0.449604	AC009410.1
ENSG00000256229	6.45806	6.48009	6.43603	0.993201	-0.0098421	1	1	ZNF486
ENSG00000205858	0.0489328	0	0.0978656	Inf	Inf	1	1	LRRC72
ENSG00000119522	10.1556	10.0313	10.2798	1.02478	0.0353078	0.917295	1	DENND1A
ENSG00000250630	0	0	0	NA	NA	NA	NA	RP11-52L11.4
ENSG00000154451	8.02219	6.47965	9.56472	1.47612	0.561808	0.0172236	0.150235	GBP5
ENSG00000155275	8.60945	8.80853	8.41037	0.954799	-0.0667307	0.820656	1	TRMT44
ENSG00000252662	0	0	0	NA	NA	NA	NA	AC099545.1
ENSG00000272498	3.76127	2.5344	4.98815	1.96818	0.976863	0.00610203	0.0687988	RP11-415F23.3
ENSG00000118849	9.85105	9.21864	10.4835	1.1372	0.185489	0.410099	1	RARRES1
ENSG00000177133	6.62132	7.27524	5.96741	0.820235	-0.285891	0.286534	0.911057	LINC00982
ENSG00000140043	8.65474	8.3029	9.00658	1.08475	0.117364	0.649236	1	PTGR2
ENSG00000250753	0.395513	0.400959	0.390068	0.972839	-0.0397276	1	1	RP11-241F15.10
ENSG00000242246	0	0	0	NA	NA	NA	NA	RP11-331O9.2
ENSG00000243307	0.978573	0.402745	1.5544	3.85952	1.94842	0.0146166	0.134374	POM121L6P
ENSG00000112619	6.57431	7.08658	6.06204	0.855426	-0.225285	0.419605	1	PRPH2
ENSG00000092009	4.81917	5.02547	4.61287	0.917898	-0.123595	0.709265	1	CMA1
ENSG00000184351	0.053705	0.10741	0	0	#NAME?	0.984041	1	KRTAP19-1
ENSG00000251249	0.0465885	0	0.0931769	Inf	Inf	1	1	RP11-73G16.1
ENSG00000261599	2.75426	3.15177	2.35675	0.747755	-0.419363	0.348913	0.987162	HERC2P8
ENSG00000229382	0.40516	0.810321	0	0	#NAME?	0.0120348	0.115158	BX322557.13
ENSG00000265090	0	0	0	NA	NA	NA	NA	AC104637.1
ENSG00000159792	10.5012	10.5326	10.4698	0.994038	-0.0086264	1	1	PSKH1
ENSG00000243649	11.1845	10.0271	12.3419	1.23086	0.299662	0.139809	0.620231	CFB
ENSG00000229001	0.148349	0.103049	0.193649	1.87918	0.910107	1	1	ACTBP14
ENSG00000261396	0.434912	0.0998955	0.769929	7.70734	2.94623	0.0628516	0.370928	CTD-2012K14.2
ENSG00000264304	2.58218	2.23889	2.92548	1.30667	0.385894	0.397498	1	RP11-20B24.7
ENSG00000183643	0.0522233	0.104447	0	0	#NAME?	0.983588	1	C15orf32
ENSG00000234877	0	0	0	NA	NA	NA	NA	AC092660.1
ENSG00000223765	0	0	0	NA	NA	NA	NA	RP1-288M22.2
ENSG00000246145	2.02212	1.00527	3.03897	3.02304	1.596	0.00209843	0.0294325	RRS1-AS1
ENSG00000212545	0	0	0	NA	NA	NA	NA	RNU6-337P
ENSG00000153107	10.2996	10.133	10.4662	1.03289	0.0466869	0.8658	1	ANAPC1
ENSG00000275582	4.11733	3.93573	4.29892	1.09228	0.127343	0.778355	1	RP4-681N20.5
ENSG00000232528	1.64404	1.71162	1.57645	0.921031	-0.118679	0.920645	1	RP4-673D20.3
ENSG00000252068	0	0	0	NA	NA	NA	NA	RNU6-390P
ENSG00000224773	0.0993886	0	0.198777	Inf	Inf	0.556134	1	HSPA8P7
ENSG00000238224	0	0	0	NA	NA	NA	NA	RP11-522M21.2
ENSG00000225408	1.84207	1.81991	1.86422	1.02435	0.0347104	1	1	RP11-207C16.4
ENSG00000280196	0	0	0	NA	NA	NA	NA	RP11-572C21.2
ENSG00000129596	7.42217	8.30021	6.54414	0.788432	-0.342942	0.174643	0.70194	CDO1
ENSG00000264932	1.68484	1.02024	2.34944	2.30282	1.2034	0.0313604	0.231065	CTD-2104P17.2
ENSG00000258750	0	0	0	NA	NA	NA	NA	RP11-2G1.2
ENSG00000102290	2.92884	1.50384	4.35384	2.89514	1.53363	0.00455812	0.0546974	PCDH11X
ENSG00000280113	0.0512304	0	0.102461	Inf	Inf	1	1	AL357140.1
ENSG00000141505	5.36566	5.45527	5.27604	0.967144	-0.0481975	0.933755	1	ASGR1
ENSG00000264336	0	0	0	NA	NA	NA	NA	AC140479.1
ENSG00000064419	10.5506	10.7351	10.3661	0.965621	-0.050471	0.855399	1	TNPO3
ENSG00000165282	9.84299	9.11966	10.5663	1.15863	0.212421	0.334013	0.968961	PIGO
ENSG00000233388	0.884065	0.401664	1.36647	3.40201	1.76639	0.0369624	0.258114	RP4-569D19.5
ENSG00000228229	0	0	0	NA	NA	NA	NA	RP11-219C24.10
ENSG00000170906	9.70389	9.718	9.68979	0.997097	-0.00419381	1	1	NDUFA3
ENSG00000270344	7.45897	7.28574	7.6322	1.04755	0.067023	0.84387	1	RP11-734K2.4
ENSG00000236711	1.34363	1.72068	0.966582	0.561743	-0.832018	0.212889	0.779182	SMAD9-IT1
ENSG00000259417	6.42924	7.28575	5.57273	0.76488	-0.386694	0.153081	0.653466	LINC01314
ENSG00000206702	0	0	0	NA	NA	NA	NA	RNU1-11P
ENSG00000248456	0	0	0	NA	NA	NA	NA	RP11-553P9.3
ENSG00000223145	0	0	0	NA	NA	NA	NA	RN7SKP112
ENSG00000252466	0	0	0	NA	NA	NA	NA	MIR2115
ENSG00000182487	7.21846	5.759	8.67793	1.50685	0.591534	0.0179612	0.155216	NCF1B
ENSG00000222686	0	0	0	NA	NA	NA	NA	RNU4-72P
ENSG00000199791	0	0	0	NA	NA	NA	NA	RNU6-451P
ENSG00000229877	0.396521	0.492642	0.3004	0.609773	-0.713655	0.715405	1	PAICSP5
ENSG00000265317	0	0	0	NA	NA	NA	NA	AC103740.1
ENSG00000260702	0.0465885	0	0.0931769	Inf	Inf	1	1	LA16c-349E11.1
ENSG00000276229	0	0	0	NA	NA	NA	NA	Six3os1_3
ENSG00000266514	0	0	0	NA	NA	NA	NA	MIR3689F
ENSG00000222418	0	0	0	NA	NA	NA	NA	RNA5SP113
ENSG00000148200	8.24783	7.18661	9.30905	1.29533	0.373322	0.117482	0.556299	NR6A1
ENSG00000237417	0.147758	0.100353	0.195163	1.94477	0.959598	1	1	XRCC6P1
ENSG00000273288	0	0	0	NA	NA	NA	NA	AC108004.1
ENSG00000224117	0.437459	0.497124	0.377795	0.759963	-0.395999	0.961198	1	PTPN2P2
ENSG00000214354	0.293069	0.199791	0.386347	1.93376	0.951406	0.796783	1	AC133644.3
ENSG00000199785	0.398991	0.501602	0.29638	0.590866	-0.759098	0.715177	1	SNORA52
ENSG00000206734	0	0	0	NA	NA	NA	NA	Y_RNA
ENSG00000222664	0	0	0	NA	NA	NA	NA	RN7SKP123
ENSG00000276235	0	0	0	NA	NA	NA	NA	BX088702.2
ENSG00000261229	3.32621	2.63456	4.01786	1.52506	0.608869	0.115568	0.550029	MTHFS
ENSG00000196656	10.7467	10.3365	11.1569	1.07936	0.110179	0.620488	1	AC004057.1
ENSG00000207022	0	0	0	NA	NA	NA	NA	SNORA51
ENSG00000157184	9.40023	8.51315	10.2873	1.2084	0.2731	0.222907	0.80008	CPT2
ENSG00000212181	0	0	0	NA	NA	NA	NA	SNORA48
ENSG00000222158	0	0	0	NA	NA	NA	NA	AP003471.1
ENSG00000279556	0.0965943	0.0963311	0.0968574	1.00546	0.00786043	1	1	OR4X2
ENSG00000197815	5.83677	6.38981	5.28373	0.8269	-0.274215	0.354517	0.992454	RP1-253P7.4
ENSG00000231139	0	0	0	NA	NA	NA	NA	AC104843.4
ENSG00000207438	0	0	0	NA	NA	NA	NA	Y_RNA
ENSG00000227430	0.0465885	0	0.0931769	Inf	Inf	1	1	AC019185.2
ENSG00000206713	0	0	0	NA	NA	NA	NA	Y_RNA
ENSG00000252537	0	0	0	NA	NA	NA	NA	SNORA31
ENSG00000249240	1.29725	1.62085	0.973646	0.6007	-0.735283	0.285224	0.911057	AC069368.3
ENSG00000155252	10.155	10.2271	10.0829	0.985903	-0.0204827	0.97116	1	PI4K2A
ENSG00000275072	0	0	0	NA	NA	NA	NA	SNORD50B
ENSG00000274603	0	0	0	NA	NA	NA	NA	Y_RNA
ENSG00000134986	8.95973	9.70945	8.21001	0.84557	-0.242005	0.293285	0.918531	NREP
ENSG00000198517	12.0578	12.6634	11.4521	0.904349	-0.145048	0.472843	1	MAFK
ENSG00000100802	8.25489	8.00114	8.50864	1.06343	0.0887223	0.748153	1	C14orf93
ENSG00000231613	1.56582	0.805293	2.32635	2.88882	1.53048	0.0150452	0.137598	RP5-943J3.1
ENSG00000115556	9.12661	10.7268	7.52639	0.701642	-0.511194	0.0211288	0.17353	PLCD4
ENSG00000271558	0	0	0	NA	NA	NA	NA	RP11-445P19.2
ENSG00000054523	11.411	11.8532	10.9688	0.925384	-0.111876	0.599604	1	KIF1B
ENSG00000146360	0.299105	0.202012	0.396198	1.96126	0.971781	0.74719	1	GPR6
ENSG00000026297	10.5259	9.615	11.4368	1.18948	0.250327	0.233164	0.823853	RNASET2
[truncated: 58,411 more rows]

## Sheet: brain_TPH2
id	baseMean	id	baseMean	baseMeanA	baseMeanB	foldChange	log2FoldChange	pval	padj	geneIDs1[, 1]
[truncated: 60,321 more rows]
